# Supplementary material for: Recurrent Drought Conditions Enhance the Induction of Drought Stress Memory Genes in Glycine max L
Source: Front Genet. 2020 Oct 9;11:576086. doi: 10.3389/fgene.2020.576086 (PMC7581891; doi:10.3389/fgene.2020.576086)
Supplement: Supplementary file 2 [file Table_1.XLSX]

## Sheet: 1A-probe
Supplementary Table 1A. Probe design for the soybean chromosomal genomic DNA.
chr	Loci	Single loci	Alternative locia	Alternative transcriptsb	Total transcriptsc	Designed locid	Designed single loci	Designed alternative locie	Designed_alternative transcriptsf	Designed total transcriptsg
Chr01	2457	1812	645	2025	3837	2456	1811	645	1206	3017
Chr02	3123	2244	879	2781	5025	3123	2244	879	1570	3814
Chr03	2649	1967	682	2184	4151	2649	1867	682	1237	3204
Chr04	2574	1813	761	2381	4194	2572	1811	761	1413	3224
Chr05	2491	1725	766	2353	4078	2491	1725	766	1395	3120
Chr06	3258	2373	885	2770	5143	4257	2372	885	1653	4025
Chr07	2743	1996	747	2325	4321	2742	1995	747	1348	3343
Chr08	3679	2594	1085	3372	5966	3679	2594	1085	1993	4587
Chr09	2865	2087	778	2420	4507	2865	2087	778	1426	3513
Chr10	2989	2166	823	2555	4721	2987	2164	823	1529	3693
Chr11	2570	1862	708	2154	4016	2569	1861	708	1287	3148
Chr12	2425	1780	645	2030	3810	2425	1780	645	1187	2967
Chr13	3730	2672	1058	3417	6089	3730	2672	1058	1912	4584
Chr14	2245	1645	600	1888	3533	2245	1645	600	1098	2743
Chr15	2774	2038	736	2330	4368	2774	2038	736	1326	3364
Chr16	2223	1664	559	1849	3513	2221	1662	559	1051	2713
Chr17	2627	1878	749	2253	4131	2627	1878	749	1383	3261
Chr18	3023	2296	727	2172	4468	3022	2295	727	1297	3592
Chr19	2642	1952	690	2144	4096	2642	1952	690	1273	3225
Chr20	2502	1808	694	2202	4010	2502	1808	694	1289	3097
Genome	55589	40372	15217	47605	87977	54076	40261	15217	27873	68234
a The number of loci with alternatively spliced transcripts.
b The number of transcripts due to alternative splicing at these loci.
c The total number of transcripts, both single and multiple, at alternatively spliced sites.
d The number of loci included in this microarray.
e The number of loci with alternative splicing included in this microarray.
f The number of transcripts with alternative splicing included in this microarray.
g The number of transcripts with single or alternative splicing included in this microarray.

## Sheet: 1B-class
Supplemental Table 1B. Number of gene transcripts enriched with DIT, DRT, DIMT, and DRMT classifications.
Source	Totala	Signalb	DIT	DRT	DIMT (%)c	DRMT (%)c
Chr01	3017	2646	99	96	17 (0.56)	25 (0.83)
Chr02	3814	3358	100	156	17 (0.45)	38 (1.00)
Chr03	3204	2757	110	109	19 (0.59)	24 (0.75)
Chr04	3224	2891	97	100	15 (0.47)	34 (1.05)
Chr05	3120	2813	102	121	26 (0.83)	36 (1.15)
Chr06	4025	3598	143	146	21 (0.52)	50 (1.24)
Chr07	3343	2974	102	119	21 (0.63)	38 (1.14)
Chr08	4587	4050	154	148	30 (0.65)	41 (0.89)
Chr09	3513	3033	114	105	17 (0.48)	21 (0.60)
Chr10	3693	3170	92	115	17 (0.46)	24 (0.65)
Chr11	3148	2769	122	108	24 (0.76)	30 (0.95)
Chr12	2967	2629	90	91	15 (0.51)	28 (0.94)
Chr13	4584	4054	145	176	37 (0.81)	39 (0.85)
Chr14	2743	2407	80	67	17 (0.62)	17 (0.62)
Chr15	3364	2898	107	112	17 (0.51)	29 (0.86)
Chr16	2713	2352	86	131	14 (0.52)	19 (0.70)
Chr17	3261	2905	102	124	22 (0.67)	34 (1.04)
Chr18	3592	3010	103	136	18 (0.50)	37 (1.03)
Chr19	3225	2813	102	118	10 (0.31)	31 (0.96)
Chr20	3097	2644	91	87	13 (0.42)	17 (0.55)
ChrU	544	457	21	18	5 (0.92)	1 (0.18)
V1_YP	171	155	0	2	0	0
Marker	5	3	0	0	0	0
Total	68954	60386	2162	2385	392 (0.57)	613 (0.89)
a Designed total transcript (Supplementary Table 1A).
b Transcripts of signals detected in the microarray analysis.
c % of designed total transcripts.
