# Supplementary material for: Recurrent Drought Conditions Enhance the Induction of Drought Stress Memory Genes in Glycine max L
Source: Front Genet. 2020 Oct 9;11:576086. doi: 10.3389/fgene.2020.576086 (PMC7581891; doi:10.3389/fgene.2020.576086)
Supplement: Supplementary file 3 [file Table_2.XLSX]

## Sheet: 2A-Signal
Supplementary Table 2A. Signal intensities after normalization.
SEQ_ID	WT1_1	WT1_2	DR1_1	DR1_2	WT2_1	WT2_2	DR2_1	DR2_2	Description
Glyma.10G021300-1	6497.08	6294.01	929	917.71	4576.26	8024.76	67.59	222.25	PF00462.22 Glutaredoxin Domain
Glyma.03G190400-1	29458.6	35468.7	2514.2	3471.15	23744.8	21914.4	266.73	247.36	PF08534.8 Redoxin Domain
Glyma.17G140200-1	8343.67	7624.66	1446.89	1463.76	5709.24	8749.56	73.37	127	PF14547.4 Hydrophob_seed Domain
Glyma.06G067000-1	19597.7	33440.5	1196.16	1742.95	22829.8	25468.3	92.27	79.47	PF14547.4 Hydrophob_seed Domain
Glyma.05G149100-1	1600.66	1283.24	209.04	218.91	1484.08	2080.91	42.77	38.39	PF02115.15 Rho_GDI Domain
Glyma.17G127600-1	3662.69	2222.84	611.67	628.39	1622.57	3420.14	42.7	125.76	NA
Glyma.06G068200-1	3872.45	3919.35	803.69	856.14	2958.62	4154.84	50.32	85.22	PF00141.21 peroxidase Domain
Glyma.08G365300-1	8853.84	14060.8	355.09	390.97	6861.8	8265.38	24.8	44.2	PF12338.6 RbcS Family
Glyma.07G132400-1	801.01	819.57	119.18	116	935.16	1516.32	19.91	28.37	PF13921.4 Myb_DNA-bind_6 Domain
Glyma.06G042700-1	1785.84	1879.42	117.38	136.91	2000.12	3213.94	20.04	13.79	PF14215.4 bHLH-MYC_N Family
Glyma.04G035900-1	85368.5	78085.7	19171.9	20208.4	55759.4	73921.4	947.54	1262.7	PF08041.9 PetM Family
Glyma.12G014400-1	7502.08	6015.6	630.41	891.84	5748.72	5374.04	47.66	59.69	NA
Glyma.13G054900-1	2390.29	1636.77	373.48	385.27	915.67	1948.31	69.72	123.16	NA
Glyma.10G239900-1	392.77	409.34	88.08	93.64	372.99	544.48	16.26	17.37	PF00266.17 Aminotran_5 Domain
Glyma.20G154700-1	526.6	599.38	93.15	119.31	470.94	668.14	25.56	26.58	PF00266.17 Aminotran_5 Domain
Glyma.03G185900-1	132375	154400	20398.3	22072.8	128351	143153	3995.93	3044.18	PF00230.18 MIP Family
Glyma.06G039100-1	567.91	478.4	82.38	81.51	336.7	461.46	19.04	17.03	NA
Glyma.18G285400-1	617.89	502.61	68.92	63.01	405.78	672.01	9.75	9.63	PF01928.19 CYTH Domain
Glyma.19G030200-1	6741.34	6165.16	1390.22	1279.06	6559.49	9080.76	156.59	238.88	PF12095.6 CRR7 Family
Glyma.04G044600-1	2861.27	3127.28	301.42	371.64	2297.59	2287	15.1	25.05	PF00082.20 Peptidase_S8 Domain
Glyma.17G106200-1	1306.84	1545.52	249.53	281.14	1231.18	1211.16	29.71	25.74	PF08847.9 DUF1817 Domain
Glyma.09G286200-1	2095.45	2123.02	452.89	533.07	1711.55	2426.31	61.18	131.44	NA
Glyma.17G163400-1	1018.52	881.57	93.41	91.81	708.06	1326.1	25.94	16.95	NA
Glyma.06G055600-1	1544.98	1541.51	242.83	226.61	1120.65	1743.34	33.61	24.41	NA
Glyma.09G238200-1	906.78	1241.16	112.27	133.86	903.85	1136.89	15.64	16.01	PF00230.18 MIP Family
Glyma.02G037000-1	2055.47	2581.52	436.66	462.31	2134.9	2924.66	88.9	91.88	PF01209.16 Ubie_methyltran Family
Glyma.01G186800-1	1271.82	1588.65	230.57	295.37	1294.56	2331.07	27.81	46.24	PF05498.9 RALF Family
Glyma.06G218000-1	1471.39	1391.56	129.14	117.97	882.5	1269.65	11.75	15.3	PF03227.14 GILT Family
Glyma.04G202500-1	2717.98	2399.88	488.93	468.35	2451.63	3008	110.01	84.13	NA
Glyma.13G306600-1	1884.49	2555.47	522.38	510.55	1559.63	2023.61	117.67	65.33	PF08613.9 Cyclin Family
Glyma.04G041700-3	1093.18	1101.13	168.97	182.26	1107.88	1882.45	14.38	13.13	PF14215.4 bHLH-MYC_N Family
Glyma.16G173500-1	2661.15	2781.93	254.37	248.26	2060.55	2307.48	24	30.59	PF03595.15 SLAC1 Family
Glyma.17G208200-1	24072.1	33487.2	5727.13	5736.65	30158	32675.4	152.06	109.75	PF04862.10 DUF642 Domain
Glyma.01G034000-1	3872.79	2442.9	226.25	216.83	4170.37	4816.63	47.97	58.65	PF00407.17 Bet_v_1 Domain
Glyma.09G211400-1	1395.99	939.99	155.18	181.14	658.88	959.73	24.68	25.73	PF14379.4 Myb_CC_LHEQLE Family
Glyma.04G232400-1	39175.6	35613	7052.6	8089.84	28234.8	34714	97.85	159.26	PF00581.18 Rhodanese Domain
Glyma.04G209700-1	4767.67	4205.68	1028.34	1033.09	3106.57	3696.06	253.84	224.72	PF01764.23 Lipase_3 Family
Glyma.07G128600-1	4087.73	3470.89	904.94	890.43	2570.06	3328.16	29.46	79.68	PF14432.4 DYW_deaminase Family
Glyma.04G185000-1	1034	1060.5	132.82	137.26	917.09	1108.87	12.93	13.47	NA
Glyma.11G119600-1	3859.55	7166.9	1133.88	1201.72	6228.22	5622.49	139.8	169.2	PF00083.22 Sugar_tr Family
Glyma.03G230300-1	2822.7	3286.95	411.91	431.99	2811.29	3345.65	22.9	38.47	PF01789.14 PsbP Domain
Glyma.06G307000-1	1255.04	1449.26	260.93	219.49	1223.47	2395.56	40.9	22.14	PF00230.18 MIP Family
Glyma.06G169300-1	2011.23	2483.17	442.17	380.24	2306.76	3057.8	37.3	47.61	NA
Glyma.05G021500-1	2582.54	3064.58	185.27	240.54	2738.06	2939.51	56.28	39.6	PF07983.11 X8 Domain
Glyma.07G163600-1	51679.1	50428.7	9447.82	9724.75	36714.2	54283	247.17	140.72	PF08041.9 PetM Family
Glyma.11G118700-1	17255.4	20473.2	3685.03	4586.05	13504.4	12218.9	419.15	375.41	PF00456.19 Transketolase_N Domain
Glyma.19G145800-1	20964.4	17781.2	4043.22	4355.17	13047.6	16272.7	168.2	286.19	PF00581.18 Rhodanese Domain
Glyma.20G007200-1	2610.05	2099.99	414.51	393.23	1524.97	2007.45	74.04	100.02	PF00067.20 p450 Domain
Glyma.16G162600-1	131155	136486	25346.7	30915.2	139330	142053	792.58	717.24	PF00504.19 Chloroa_b-bind Family
Glyma.08G080600-1	5030.51	5231.86	1084.77	1312.17	4969.76	6998.51	72.17	74.69	PF01565.21 FAD_binding_4 Domain
Glyma.04G041700-1	1570.47	1451.69	311.26	324	1487.86	2256.98	14.1	14.49	PF14215.4 bHLH-MYC_N Family
Glyma.12G222200-1	99684.2	99236.6	20676	23314.5	99838.4	103116	599.8	525.88	PF00106.23 adh_short Domain
Glyma.04G055400-1	4238.91	4168.36	671.87	651.27	2821.94	4064.13	50.92	36.03	NA
Glyma.19G173800-1	1110.11	1078.14	212.61	195.72	945.07	1254.78	33.61	18.4	PF00892.18 EamA Family
Glyma.13G100900-1	11340.1	10566.2	1333.32	1385.28	7365.56	9702.67	45.47	93.38	PF01187.16 MIF Domain
Glyma.13G146200-1	7187.17	7743.58	1519.41	1757.59	7500.44	8329.88	316.17	325	PF00121.16 TIM Domain
Glyma.06G307100-1	3397.36	5141.55	775.69	970.46	4957.67	7244.63	101.46	87.11	PF00394.20 Cu-oxidase Domain
Glyma.02G149700-1	13061.5	11706.6	2000.53	2193.37	7877.31	9381.09	290.43	337.25	NA
Glyma.15G018000-1	8695.01	7778.03	984.18	1012.87	6636.02	7559.85	80.62	174.74	PF00111.25 Fer2 Domain
Glyma.06G302300-1	2320.62	1457.78	392.43	359.47	1445.12	1389.79	48.27	32.74	PF00722.19 Glyco_hydro_16 Domain
Glyma.11G003200-1	1984.45	4424.97	561.58	676.77	3041.22	5097.94	63.79	64.1	PF03171.18 2OG-FeII_Oxy Domain
Glyma.05G203300-1	1472.57	956.77	174.81	169.09	730.27	927.1	15.21	25.8	PF00106.23 adh_short Domain
Glyma.17G138900-1	1345.27	1210.72	102.26	112.47	909.29	1419.83	23.3	22.71	NA
Glyma.05G152200-1	3715.92	4718.81	319.89	435.8	4175.12	4217.12	90.26	90.02	PF00082.20 Peptidase_S8 Domain
Glyma.04G215800-2	101678	88735.2	19633.1	24663.1	71329.7	88381.1	1080.22	1396.51	PF05479.9 PsaN Family
Glyma.06G093600-1	644.77	905.65	79.52	86.74	703.45	1021.09	22.39	18.29	PF14541.4 TAXi_C Domain
Glyma.09G186300-1	12129.2	10451.6	2660.84	2622.2	7654.98	8349.01	498.42	796.01	PF00067.20 p450 Domain
Glyma.16G165200-1	144084	150844	5028.4	6660.18	109730	128087	937.39	799.32	PF00504.19 Chloroa_b-bind Family
Glyma.08G135600-1	512.4	455.68	116.58	108.74	344.87	459.03	16.92	20.94	PF03000.12 NPH3 Family
Glyma.09G231900-1	70570.5	54266.4	1453.95	1688.47	38624.3	53838.3	88.37	120.68	PF04043.13 PMEI Domain
Glyma.03G142800-1	18078.6	15728.6	2527.11	2695.66	11983.2	15331.8	110.24	122.76	PF00581.18 Rhodanese Domain
Glyma.06G068800-1	351.65	474.69	55.49	72.28	202.61	460.48	18.54	12.66	PF00847.18 AP2 Domain
Glyma.19G198500-1	676.24	957.57	131.35	169.04	759.27	696.08	25.07	40.97	PF14541.4 TAXi_C Domain
Glyma.08G220900-1	4117.81	5256.21	874.71	1135.73	4974.69	5905.58	207.15	240.63	NA
Glyma.10G024900-1	4673.2	3371.99	764.01	717.39	2504.62	3538.29	69.53	44.71	PF08137.10 DVL Family
Glyma.11G242200-1	25278.9	20452.7	3076.5	2808.51	14216.8	18115.7	79.84	246.19	PF02183.16 HALZ Family
Glyma.12G150400-1	52439.6	49060	2780.56	3826.92	41524.9	34965.4	278.22	209.72	PF00106.23 adh_short Domain
Glyma.03G259400-1	12718.3	14705.6	2412.66	2876.58	12182.4	15102.1	89.95	204.34	PF13301.4 DUF4079 Family
Glyma.14G126200-1	24790.5	38290.2	4986.67	5161.64	32119.9	36584.1	164.21	107.69	PF04862.10 DUF642 Domain
Glyma.17G012000-1	47320.5	48341.2	9383.63	11435	33451.4	34571.3	327.75	261.23	PF01571.19 GCV_T Domain
Glyma.11G060200-1	8440.56	7696.51	1366.76	1323.73	6120.91	6344.3	135.42	106.28	PF00067.20 p450 Domain
Glyma.08G076400-1	2632.41	1825.94	277.86	439.33	1852.13	3168.68	40.83	22.29	PF00282.17 Pyridoxal_deC Domain
Glyma.18G014900-1	17261.6	15513.4	1590.44	1549.95	10491.2	14168.3	56.19	90.28	PF02183.16 HALZ Family
Glyma.13G160400-1	8800.74	14853.9	443.25	617.79	15051.8	15975.3	70.57	121.87	PF14547.4 Hydrophob_seed Domain
Glyma.13G286500-1	2175.69	1884.94	275.73	259.48	1303.34	2005.63	22.85	42.43	PF05757.9 PsbQ Family
Glyma.12G222200-1_UE	2597.7	2631.09	520.8	565.13	2114.01	2376.26	18.47	172.76	PF00106.23 adh_short Domain
Glyma.17G140400-1	23310.8	23022.7	1464.98	1548.83	15067	19136.4	185.52	379.17	PF14547.4 Hydrophob_seed Domain
Glyma.15G051900-1	2989.72	2688.45	64.77	99.29	1570.26	3156.46	16.34	19.17	PF00403.24 HMA Domain
Glyma.12G169500-1	34136.6	38603	8671.24	8939.65	35475.7	46994.2	661.24	605.61	PF00111.25 Fer2 Domain
Glyma.09G126500-1	616.05	655.13	61.01	72.32	408.86	582.93	9.93	17.32	PF03595.15 SLAC1 Family
Glyma.03G163300-1	2902.16	2227.02	514.9	541.34	2373.48	4502.76	22.29	15.36	NA
Glyma.10G238800-1	1335.57	1235.8	309.19	315.89	1583.83	1995.11	53.19	46.56	PF05173.12 DapB_C Domain
Glyma.16G165800-1	141633	128587	14119.3	17149.3	111424	114961	849.07	689.62	PF00504.19 Chloroa_b-bind Family
Glyma.06G051500-1	686.46	1137.38	166.55	250.05	722.59	2044.64	37.11	31.48	PF03096.12 Ndr Domain
Glyma.10G025300-1	796.13	796.62	91.84	105.61	491.76	821.98	11.91	19.96	PF01715.15 IPPT Domain
Glyma.04G038100-1	527.02	424.52	77.56	85.45	306.15	447.26	14.3	17.4	NA
Glyma.06G219900-1	13139.5	11607.3	2312.49	3622.22	15399.7	12894.9	439.93	292.56	PF00197.16 Kunitz_legume Domain
Glyma.15G169600-1	764.66	685.77	68.15	61.07	766.27	1413.18	15.02	9.29	PF01593.22 Amino_oxidase Domain
Glyma.02G105500-1	1425.43	1212.06	282.3	297	969.55	1250.81	38.27	54.77	PF00160.19 Pro_isomerase Domain
Glyma.19G257000-1	1093.12	1093.82	247.05	272.6	1054.09	971.36	15.89	40.91	PF05097.10 DUF688 Family
Glyma.07G096800-1	695.15	523.65	84.97	110.97	359.45	533.72	9.8	31.26	PF12740.5 Chlorophyllase2 Family
Glyma.01G189500-1	362.79	517.94	81.63	116.67	483.94	469.6	22.15	21.78	PF00782.18 DSPc Domain
Glyma.17G096600-1	14433.2	12897.4	1953.44	2013.42	7935.55	11723.9	386.44	442.76	PF04982.11 HPP Family
Glyma.02G271400-1	17283.1	15908.6	3089.28	3718.06	11459	13791.1	136.36	103.5	NA
Glyma.20G224100-1	325.17	424.12	53.97	63.13	587.48	520.99	14.48	13.1	PF00069.23 Pkinase Domain
Glyma.18G054000-1	13524.3	14495.8	1052.08	1154.82	10868.6	16633.9	204.26	91.05	PF01357.19 Pollen_allerg_1 Domain
Glyma.05G000900-1	4317.63	4654.14	685.92	753.03	3117.5	3326.12	130.11	123.23	PF00022.17 Actin Family
Glyma.13G100600-1	2647.56	2810.49	331.67	334.42	2163.94	2291.95	46.48	65.1	PF00383.21 dCMP_cyt_deam_1 Family
Glyma.19G261600-1	576.14	670.31	106.76	139.88	620.15	845.92	8.77	21.66	PF06966.10 DUF1295 Family
Glyma.08G333200-1	2127.35	1960.91	368.85	386.37	1582.38	2183.8	23.75	39.14	PF00069.23 Pkinase Domain
Glyma.01G197500-1	2744.57	2797.08	490.14	626.11	2068.39	2600.61	39.63	27.88	PF00091.23 Tubulin Domain
Glyma.03G244400-1	13472.5	15067.9	3020.56	4014.75	11826	13200.1	78.27	162.46	PF02458.13 Transferase Family
Glyma.04G015400-1	10132.8	10343.9	2326.3	2445.04	8630.8	9701.12	141.43	124.52	PF00254.26 FKBP_C Domain
Glyma.02G282300-1	44844.9	31727.8	407.56	438.58	29723	30166.5	60.93	58.88	NA
Glyma.02G153000-1	5839.81	6027.85	949.23	870.98	4822.23	8268.69	56.26	73.6	PF00462.22 Glutaredoxin Domain
Glyma.17G138800-1	1436.44	1216.1	183.18	220.56	961.58	1485.47	24.6	49.94	PF00156.25 Pribosyltran Domain
Glyma.16G161300-1	990.63	968.6	81.12	85.46	825.91	1253.31	20.14	16.57	PF03140.13 DUF247 Family
Glyma.03G215100-1	373.58	235.09	71.53	74.38	252.16	412.62	16.6	17.08	PF04398.10 DUF538 Family
Glyma.04G215800-1	79490.6	74827.2	17870.9	19125.6	55730.9	63578.8	1214.01	1794.55	PF05479.9 PsaN Family
Glyma.06G045100-1	8622.26	8968.72	567.35	710.15	6355.71	6129.62	20.71	39.91	PF00082.20 Peptidase_S8 Domain
Glyma.07G032000-1	1305.5	1429.95	154.95	106.84	1731.83	1823.37	36.03	25.88	PF00646.31 F-box Domain
Glyma.06G185300-1	57456.8	41123.8	8664.96	9231.62	27242	39149	185.32	193.43	PF02704.12 GASA Family
Glyma.17G122500-1	14237.2	13018.1	737.61	746.62	7940.45	10469.4	63.99	35.97	PF00160.19 Pro_isomerase Domain
Glyma.16G018900-1	1036.71	1554.37	253.24	365.58	1218.19	1349.59	62.84	21.79	PF00082.20 Peptidase_S8 Domain
Glyma.08G344300-1	662.71	564.67	107.02	119.61	534.8	1313.09	15.03	51.09	PF14368.4 LTP_2 Family
Glyma.02G269000-1	782.78	1140.13	177.89	212.7	1086.76	1286.03	59.62	38.45	PF00332.16 Glyco_hydro_17 Domain
Glyma.15G179400-1	20510.7	21282	4776.49	4717.44	15425.7	16793	373.88	232.19	PF00504.19 Chloroa_b-bind Family
Glyma.13G333200-4	2099.28	1086.65	193.22	187.18	1171.4	1638.63	22.76	33.34	PF00249.29 Myb_DNA-binding Domain
Glyma.06G224200-1	7390.49	7430.35	784.5	780.67	5313.7	7634.38	51.34	62.15	NA
Glyma.07G102700-1	11743	11959.2	416.63	497.88	8508.84	13106.7	83.26	63.09	PF13489.4 Methyltransf_23 Domain
Glyma.05G178500-1	845.68	729.03	177.04	195.97	647.97	830.43	18.83	28.67	PF03000.12 NPH3 Family
Glyma.01G002000-1	11690.9	10553.7	1096.11	1222.06	6692.36	10110.9	31.09	24.29	PF04570.12 zf-FLZ Family
Glyma.18G065900-1	55645	60481.4	13736.4	12893.7	43663.1	64420.9	574.14	920.54	PF11493.6 TSP9 Family
Glyma.09G043900-1	345.98	550.09	108.8	106.38	413.34	605.81	25.12	25.53	PF00400.30 WD40 Repeat
Glyma.04G222100-1	23741.1	20245.5	798.78	973.74	19399.4	21658.3	123.56	71.09	PF01357.19 Pollen_allerg_1 Domain
Glyma.11G042200-1	53335	53993.7	7937.77	8644.71	41836.1	54796.1	297.41	152.25	PF01597.17 GCV_H Domain
Glyma.04G023900-1	11714.2	14202.5	887.55	1255.71	14679.2	12927.1	109.09	132.85	PF00091.23 Tubulin Domain
Glyma.01G184600-1	3228.54	3321.63	89.46	163.06	1787.38	2850.87	14.39	16.35	PF04784.12 DUF547 Family
Glyma.19G258300-1	6250.53	7029.26	952.97	1038.94	5704.79	7499.58	47.49	96.53	PF13301.4 DUF4079 Family
Glyma.02G064700-2	1065.43	780.39	168.1	202.15	586.29	710.11	16.88	13.61	PF00504.19 Chloroa_b-bind Family
Glyma.03G192500-1	946.14	793.47	157.99	162.89	889.93	1102.37	13.4	22.05	PF01061.22 ABC2_membrane Family
Glyma.19G169100-1	1084.66	1176.78	250.94	287.26	950.45	1406.57	29.76	38.94	NA
Glyma.19G032100-1	4552.17	4371.4	728.15	694.61	3505.14	6627.22	65.9	162.06	NA
Glyma.18G135300-1	517.85	496.8	108.92	123.82	471.23	547.13	14.66	19.44	PF13639.4 zf-RING_2 Domain
Glyma.04G179500-1	1169.89	1026.06	174.64	206.42	1046.34	1900.24	53.76	41.53	PF02704.12 GASA Family
Glyma.18G240500-1	1367.43	1120.55	231.92	260.88	832.08	1081.05	54.59	54.51	PF13419.4 HAD_2 Family
Glyma.01G182600-1	31974.1	35650.5	7705.55	7859.19	24832.9	28569.2	571.18	557.86	NA
Glyma.15G066900-1	2196.8	2200.52	363.1	380.36	1787.31	2461.45	81.43	94.46	PF00459.23 Inositol_P Family
Glyma.03G258400-1	888.49	860.8	73.48	97.35	940.93	1068.49	16.92	17.37	PF05097.10 DUF688 Family
Glyma.05G030700-1	8535.11	8279.72	1877.47	1797.87	6425.78	6039.85	266.74	351.83	PF00122.18 E1-E2_ATPase Family
Glyma.16G041700-1	2588.03	2940.94	565.51	591.51	1911.6	2657.89	298.92	55.94	NA
Glyma.14G124700-1	591.85	514.23	40.85	56.16	485.44	806.17	10.59	13.28	PF00069.23 Pkinase Domain
Glyma.11G176000-1	27008.8	31516.4	4598.37	4165.46	18045.3	26104.3	298.29	471.2	PF11493.6 TSP9 Family
Glyma.07G068300-1	17380.4	14427.1	2677.01	2390.34	9446.89	12985.8	309.25	505.32	PF02152.16 FolB Domain
Glyma.18G002200-1	5454.01	8484.02	857.5	1099.38	4855.68	4667.54	214.17	180.91	PF01370.19 Epimerase Family
Glyma.08G013000-1	649.9	566.27	141.49	139.54	395.27	466.88	15.55	25.55	PF10358.7 NT-C2 Family
Glyma.13G055100-1	2568.39	1378.05	481.13	406.99	1068.35	1740.76	53.86	66.25	NA
Glyma.06G184800-1	1713.31	1889.4	434.87	414.3	1630.13	1736.52	47.92	84.92	PF00860.18 Xan_ur_permease Family
Glyma.12G044700-1	11471.1	21435.3	3449.95	3926.41	18217.4	15209.9	597.02	672.33	PF00083.22 Sugar_tr Family
Glyma.05G203000-1	6015.4	4087.26	908.41	653.55	3052.34	4130.34	99.84	127.45	PF02458.13 Transferase Family
Glyma.04G054100-1	2597.98	2426.16	189.69	205.69	2928.9	3151.42	21.57	22.61	PF02353.18 CMAS Family
Glyma.03G172900-1	2581.04	2249.25	553.82	533.93	1418.63	1894.21	18.5	34.59	PF00892.18 EamA Family
Glyma.14G134000-1	1290.65	1106.74	284.42	285.15	1005.31	1535.69	21.79	31.09	PF04755.10 PAP_fibrillin Family
Glyma.11G055200-1	1054.19	1403.82	224.86	283.6	1190.47	2217.09	16.34	27.54	PF05498.9 RALF Family
Glyma.15G201900-1	360.23	419.78	61.57	66.9	343.55	538.79	13.7	11.6	PF13855.4 LRR_8 Repeat
Glyma.08G193100-1	2276.79	1834.76	292.17	270.92	1225.54	1703.26	56.56	46.67	PF00732.17 GMC_oxred_N Domain
Glyma.12G010100-1	7361.6	8624.1	1287.42	1332.77	6280.69	8578.47	194.34	186.35	PF00450.20 Peptidase_S10 Domain
Glyma.02G049200-1	411.89	285.95	71.61	55.28	210.62	309.35	14.06	13.01	PF02519.12 Auxin_inducible Family
Glyma.05G200500-1	28711.8	26530.4	4150.55	4709.87	25842.3	27470.5	605.35	254.18	PF07109.9 Mg-por_mtran_C Family
Glyma.10G251500-1	70593.5	68508	11904.5	11823.4	56424	50237.2	332.07	379.52	PF01946.15 Thi4 Family
Glyma.02G302600-1	487.1	396.91	79.33	97.5	252.36	378.5	17.11	8.73	PF00069.23 Pkinase Domain
Glyma.11G227200-1	1021.18	768.03	128.2	124.91	766.62	1141.27	17.01	42.39	PF00249.29 Myb_DNA-binding Domain
Glyma.13G217700-1	15978.9	15312.4	556.01	703.1	13136	14287.8	137.03	107.52	PF04862.10 DUF642 Domain
Glyma.02G103700-1	2148.28	1897.1	414.17	418.41	1926.78	2828.41	41.02	16.93	PF05911.9 FPP Family
Glyma.06G023900-1	460.31	642.48	112.21	106.33	534.85	505.91	21.57	21.81	PF00314.15 Thaumatin Domain
Glyma.20G008600-1	94053.9	91256.4	19744.4	21579.1	72129.4	100984	470.45	282	PF08041.9 PetM Family
Glyma.09G260600-1	6694.23	5862.6	1174.76	1305.54	4496.9	4105.16	158.57	218.46	PF03479.13 DUF296 Domain
Glyma.01G028200-1	2398.78	2994.71	451.19	495.83	2439.51	3454.92	89.56	94.03	PF01209.16 Ubie_methyltran Family
Glyma.14G067100-1	655.52	430.98	144.61	117.8	333.62	513.24	16.34	20.06	PF00249.29 Myb_DNA-binding Domain
Glyma.07G096900-1	8936.71	6936.72	814.65	1079.69	4954.35	6185.99	18.47	18.62	PF07224.9 Chlorophyllase Family
Glyma.13G148900-1	7915.88	8343.86	1233.18	1471.84	7030.47	9736.26	254.13	174.88	PF03016.13 Exostosin Family
Glyma.03G125000-1	1601.43	1548.07	112.25	117.77	926.09	1416.67	24.3	20.14	PF00249.29 Myb_DNA-binding Domain
Glyma.03G057800-1	9023.03	7243.93	394.58	393.48	4920.59	7204.51	57.56	48.13	PF00581.18 Rhodanese Domain
Glyma.19G227400-1	2405.57	2701.72	367.46	383.48	2279.02	2819.94	46.53	34.02	PF01789.14 PsbP Domain
Glyma.11G237900-1	932.11	960.6	144.87	187.85	648.84	621.26	34.05	43.35	PF14543.4 TAXi_N Domain
Glyma.15G226700-1	1720.34	1551.53	196.09	214.93	1280.29	1737.2	37.62	24.09	NA
Glyma.01G096200-1	24553	22088.7	2288.14	2199.81	14795.7	16778.9	197.72	167.23	PF00197.16 Kunitz_legume Domain
Glyma.15G003900-1	1285.44	1534.84	330.13	346.07	891.17	1335.25	27.24	38.66	PF00230.18 MIP Family
Glyma.10G060700-1	1407.61	2013.8	346.86	389.9	1429.57	2096.37	37.27	25.63	PF02458.13 Transferase Family
Glyma.08G007900-1	38267.1	37937.4	4564.06	4894.41	35942.1	37572.7	1077.79	384.71	PF07109.9 Mg-por_mtran_C Family
Glyma.11G231500-1	14742.4	11698.3	2454.37	2417.17	8231.03	9464.58	411.78	443.94	PF03195.12 DUF260 Family
Glyma.02G218300-1	21388.5	23765.6	2286.97	2547.31	15494.1	16221	111.97	109.15	PF01488.18 Shikimate_DH Family
Glyma.16G165500-1	148229	156527	32622.1	41125	160794	173664	1039.11	880.35	PF00504.19 Chloroa_b-bind Family
Glyma.05G160900-1	3264.4	3239.43	372.64	404.75	2374.88	3299.66	20.68	18.73	NA
Glyma.06G171700-1	1459.4	1623.52	199.92	212.64	998.61	1338.91	14.17	13.67	PF07714.15 Pkinase_Tyr Domain
Glyma.18G076000-1	3101.84	3409.36	604.2	687.02	2674.44	4115.35	44.38	53.41	PF15916.3 DUF4743 Family
Glyma.14G051000-1	2021.09	2139.61	138.08	129.81	1305.18	2243.59	24.69	43.68	PF00657.20 Lipase_GDSL Family
Glyma.01G105200-1	1501.5	1235.71	345.39	272.57	644.79	1334.54	67.72	73.15	NA
Glyma.08G268200-1	692.01	604.11	149.06	139.1	691.3	925.52	34.05	24.23	PF05173.12 DapB_C Domain
Glyma.10G064200-1	5017.25	4834.69	667.8	803.64	3893.49	5660.99	15.36	20.21	PF03016.13 Exostosin Family
Glyma.05G183600-1	4404.29	4531.75	327.78	376.73	3142.18	3838.8	48.19	35.57	NA
Glyma.07G022400-1	1113.77	1253.24	175.32	209.67	1005.67	1642.44	64.85	34.88	PF03254.11 XG_FTase Family
Glyma.09G186200-1	45915.7	39909.9	8831.46	9158.76	28837.9	29167	1944.99	1749.08	PF00067.20 p450 Domain
Glyma.05G103900-1	825.17	662.48	80.92	73.05	518.66	973.12	23.64	13.93	NA
Glyma.13G267100-1	965.4	630.14	109.46	121.95	375.31	941.63	15.79	31.43	NA
Glyma.15G149200-1	1123.73	1307	130.29	133.43	838.9	1106.78	15.96	28.5	PF00400.30 WD40 Repeat
Glyma.13G356100-1	5283.57	4301.21	846.9	917.22	4421.26	4370.25	85.61	106.14	PF00111.25 Fer2 Domain
Glyma.02G167000-1	1226.81	1058.92	151.98	183.47	995.79	1322.74	37.42	30.47	NA
Glyma.12G084600-1	2644.74	4450.03	475.71	837.35	5076.45	4865.85	68.14	39.44	PF13641.4 Glyco_tranf_2_3 Domain
Glyma.11G096300-1	3093.03	3043.79	783.32	688.34	3399.77	5098.39	48.3	60.19	NA
Glyma.01G040200-1	15279.8	15810.7	2712.78	3030.48	13159.2	17854.6	134.44	128.28	PF02798.18 GST_N Domain
Glyma.20G155600-1	1557.27	1297.89	205.31	226.85	1446.39	1966.5	26.56	26.4	PF05173.12 DapB_C Domain
Glyma.15G065900-1	1885.81	1560.26	356.87	349.74	1055.94	1527.09	50.11	82.89	PF00643.22 zf-B_box Domain
Glyma.20G142400-1	458.41	376.95	99.75	90.68	358.91	610.01	19.85	27.65	NA
Glyma.11G227100-1	15374.5	17207.1	3602.49	4388.84	11210.5	11326	290.39	356.75	PF00316.18 FBPase Domain
Glyma.04G191700-1	21381.7	25251.6	5002.47	6216.36	15901.7	16165.3	508.88	455.62	PF13419.4 HAD_2 Family
Glyma.07G181900-1	7201.23	6442.14	1023.04	1050.84	4320.04	6066.08	257.24	186.72	PF12689.5 Acid_PPase Family
Glyma.03G071200-1	61060	55249.1	8081.24	8516.38	35792	47314.5	451.09	574.85	PF08041.9 PetM Family
Glyma.15G163000-1	2360.3	2614.74	229.13	156.43	2006.47	3347.05	45.34	33.34	PF14547.4 Hydrophob_seed Domain
Glyma.07G055800-1	762.65	761	119.62	139.42	502.43	835.46	35.69	25.69	PF03351.15 DOMON Domain
Glyma.06G024100-1	10408.2	12651.7	850.68	1105.95	12837	12253.3	140.34	159.84	PF00091.23 Tubulin Domain
Glyma.14G164900-1	6388.8	8690.51	1037.33	2354.19	9153.1	8196.92	520.38	206.1	PF00174.17 Oxidored_molyb Domain
Glyma.17G140300-1	19408	20314.2	2729.62	2930.43	12603.8	15652	203.31	366.87	PF14547.4 Hydrophob_seed Domain
Glyma.05G057700-1	25217.4	24902.2	2677.11	2634.05	18340.1	21534.8	192.53	339.35	PF14547.4 Hydrophob_seed Domain
Glyma.01G199700-1	59253.3	58259.1	10336.9	11494.7	41085.2	55124.6	306.29	192.77	PF01597.17 GCV_H Domain
Glyma.15G169200-1	1090.76	908.98	226.27	248.62	665.8	928.09	24.68	28.56	NA
Glyma.07G262100-1	31426.7	32401.7	7267.96	8131.87	25555	28338.3	274.78	258.01	PF01571.19 GCV_T Domain
Glyma.12G091900-7	1306.04	1560.5	311.9	343.26	1062.53	1186.91	24.43	43.28	NA
Glyma.08G225000-1	3424.09	2370	350.68	356.7	2028.68	2744.99	42.07	134.25	PF00153.25 Mito_carr Family
Glyma.12G225700-1	540.56	589.78	133.15	133.1	495.71	1050.77	20.91	22.36	NA
Glyma.17G046500-1	30084.8	35349	3857.71	5203.49	24419	21763.7	373.08	305.45	PF00578.19 AhpC-TSA Domain
Glyma.03G167900-1	1647.38	1755.29	375.33	403.12	1506.03	2153.5	34.27	61.32	PF00282.17 Pyridoxal_deC Domain
Glyma.20G065300-1	4962.19	3511.24	424.08	391.2	2878.82	4428.84	16.26	25.53	PF03016.13 Exostosin Family
Glyma.16G218500-1	11425.8	12716.4	2459.19	2809.14	14127.2	16712	571.24	705.35	PF00282.17 Pyridoxal_deC Domain
Glyma.08G132800-1	9973.85	9875.33	1493.99	1914.5	7392.99	9279.07	368.02	329.64	PF00046.27 Homeobox Domain
Glyma.06G032100-1	3904.97	3747.92	938.65	893.11	2296.32	3119.97	42.39	80.94	PF04072.12 LCM Family
Glyma.02G026400-1	1579.56	2553.76	322.16	366.49	1576.39	1353.86	65.7	80.75	PF11152.6 CCB2_CCB4 Family
Glyma.12G207600-1	6234.05	7489.87	457.7	496.71	4436.91	5197.11	42.92	61.27	PF02469.20 Fasciclin Family
Glyma.19G190800-2	22727	27397.1	1761.4	2836.74	18261.9	17340.9	223.47	213.51	PF08534.8 Redoxin Domain
Glyma.18G073600-1	1895.3	1877.46	191.01	208.14	2221.22	2556.05	15.98	27.1	PF00069.23 Pkinase Domain
Glyma.01G199700-2	2869.17	2578.47	540.51	526.72	1888.31	2539.71	49.7	29.83	PF01597.17 GCV_H Domain
Glyma.09G043200-1	1237.89	1332.85	274.15	351.2	1327.81	2309.73	23.32	20.65	PF03083.14 MtN3_slv Family
Glyma.08G152800-1	3220.77	4065.75	395.14	457.16	3722.97	5109.42	65.06	27.23	PF08263.10 LRRNT_2 Family
Glyma.01G033800-1	6741.86	6076.85	1407.97	1386.24	5203.73	6275.84	115.11	179.02	PF00892.18 EamA Family
Glyma.04G065600-1	31459.5	47845.2	3478.15	5157.6	38140.1	37819.5	145	134.92	PF14547.4 Hydrophob_seed Domain
Glyma.13G267900-1	48843.6	47369.3	5177.24	6966.72	61184.2	56655.8	535.77	483.41	NA
Glyma.02G274000-1	1829.39	1688.9	404.5	456.31	1533.5	1989.43	40.2	35.24	PF08240.10 ADH_N Domain
Glyma.12G057400-1	2630.56	2272.87	184.01	179.85	2026.39	3079.8	33.16	23.78	PF00171.20 Aldedh Family
Glyma.05G119000-1	153276	125117	31268.8	37862.6	116201	103303	695.74	596	PF00504.19 Chloroa_b-bind Family
Glyma.08G141400-1	14972.2	13058.1	1186.47	1510.2	11821.6	12614	102.1	84.37	NA
Glyma.15G069600-1	415.38	290.93	53.3	60.96	207.24	308.42	16.3	10.23	NA
Glyma.17G235400-1	2072.03	2314.27	409.83	497.78	2200.53	4360.94	46.15	78.75	NA
Glyma.06G132600-1	32115.9	28859	4814.01	5308.34	23270.3	27548.8	94.87	91.62	PF00581.18 Rhodanese Domain
Glyma.20G231700-1	706.54	564.58	120.33	111.87	565.87	876.85	18.54	28.08	NA
Glyma.18G011800-1	26010.6	29459.2	4777.65	5699.78	20301.4	19209.6	108.1	94.23	PF06298.9 PsbY Family
Glyma.18G065900-2	2254.26	2155.22	387.68	373.76	1438.05	2380.53	34.26	65.72	PF11493.6 TSP9 Family
Glyma.14G185700-1	38844.2	39507.1	3926.33	4506.59	28754.8	30234.9	119.83	101.15	PF01488.18 Shikimate_DH Family
Glyma.13G272300-1	2967.57	2792.74	512.26	880.5	1740.23	2713.43	44.02	56.03	PF13499.4 EF-hand_7 Domain
Glyma.03G241700-1	2016.35	1335.32	186.59	172.49	1132.46	1571.28	28.81	35.31	PF01627.21 Hpt Family
Glyma.09G272100-1	1463.25	1414.07	158.09	124.53	1269.5	2774.47	20.97	27.89	PF08263.10 LRRNT_2 Family
Glyma.05G210900-1	2339.63	2642.49	319.71	365.27	2420.17	3780.2	42.48	46.17	PF00295.15 Glyco_hydro_28 Domain
Glyma.17G111100-1	8762.64	14520.7	493.98	689.6	13730.8	14795.9	70.93	125.23	PF14547.4 Hydrophob_seed Domain
Glyma.05G045400-1	2705.82	1691.11	475.41	475.27	1259.77	2686.52	37.84	113.27	NA
Glyma.01G121700-1	16830.5	12490.3	742.54	766.11	9817.51	12983.9	55.35	71.78	PF00581.18 Rhodanese Domain
Glyma.11G049600-1	439.35	500.5	76.67	100.48	461.86	662.96	25.8	17.38	PF00141.21 peroxidase Domain
Glyma.05G201300-1	12912.3	12187.8	748.06	849.47	12236.8	15635.5	88.47	112.7	PF00550.23 PP-binding Domain
Glyma.19G186100-1	141026	162872	21142.2	24456	141626	149497	4823.87	3684.26	PF00230.18 MIP Family
Glyma.09G054800-1	508.28	442.59	92.43	88.88	251.05	419.84	14.8	12.94	PF13962.4 PGG Domain
Glyma.06G322800-1	576.38	556.26	94.08	115.87	539.45	892.55	29.11	22.8	NA
Glyma.06G022300-1	2434.28	2071.44	427.65	492.63	1471.98	1783.86	46.89	63.22	PF00170.19 bZIP_1 Family
Glyma.08G139100-1	14807.1	13236.1	2139.95	2253.87	9367.34	10616.4	377.88	318.38	PF00254.26 FKBP_C Domain
Glyma.09G239800-1	648	561.53	140.56	152.01	505.35	855.22	13.04	22.4	PF01263.18 Aldose_epim Family
Glyma.19G224800-1	5888.98	4047.76	1279.83	1043.1	3086.58	3943.38	58.69	99.32	NA
Glyma.08G074000-1	190572	171073	33661.3	39412.7	141043	158840	870.23	673.38	PF00504.19 Chloroa_b-bind Family
Glyma.13G113200-1	24392.9	32326.6	4531.81	5524.41	20409	18437.5	485.79	463.81	PF00578.19 AhpC-TSA Domain
Glyma.13G303200-1	4585.72	6733.95	398.51	567.93	5295.93	5871.84	28.09	27.93	PF00249.29 Myb_DNA-binding Domain
Glyma.07G050200-1	868.05	1215.07	138.93	197.03	954.9	1018.09	8.76	13.63	PF00082.20 Peptidase_S8 Domain
Glyma.17G154800-2	2792.5	2605.01	331.17	344.19	2365.75	2865.43	71.29	69.49	PF06943.10 zf-LSD1 Domain
Glyma.14G011500-1	976.05	717.26	102.24	98.7	553.12	712.01	6.3	13.5	PF00069.23 Pkinase Domain
Glyma.18G290000-1	17607.7	10164.2	3053.77	3000.07	8446.53	10165.6	87.3	55.46	PF13302.5 Acetyltransf_3 Domain
Glyma.09G272100-2	1123.93	1125.82	92.05	78.05	933.84	1922.3	14.38	11.59	PF08263.10 LRRNT_2 Family
Glyma.15G201800-1	602.35	534.98	128.56	136.73	343.26	726.26	23.25	27.3	PF13639.4 zf-RING_2 Domain
Glyma.13G075200-1	6374.01	5589.92	1414.16	1494.46	4443.03	5777.12	54.5	118.96	PF00450.20 Peptidase_S10 Domain
Glyma.11G014800-1	2032.37	2140.67	394.03	344.94	1347.03	2234.53	133.62	39.48	PF00847.18 AP2 Domain
Glyma.14G019800-1	2450.38	2052.27	454.69	460.37	1413.69	2080.8	52.57	51.37	NA
Glyma.06G308700-3	842.7	381.92	141.54	103.61	352.23	416.86	22.25	30.39	PF08519.10 RFC1 Domain
Glyma.17G259500-1	13044.8	14171	343.4	316.18	12275.2	17384	46.59	57.13	PF00657.20 Lipase_GDSL Family
Glyma.14G150600-1	4717.7	4925.35	668.12	802.79	3134.59	3753.64	73.33	70.65	PF00355.24 Rieske Domain
Glyma.19G190800-1	39548.6	46977.3	3461.17	4845.71	32262.8	28956.1	363.47	338.22	PF08534.8 Redoxin Domain
Glyma.08G243800-1	1421.43	1105.09	106.41	121.66	1442.97	1403.52	18.04	14.68	PF02353.18 CMAS Family
Glyma.15G062600-1	1544.47	1962.6	107.38	104.3	1746.19	2186.03	16	22.11	PF00010.24 HLH Domain
Glyma.18G286500-1	8527.16	8977.77	815.21	981.99	5739.22	6514.02	64.52	64.08	PF01789.14 PsbP Domain
Glyma.07G258100-1	6129.28	3967.35	297.45	272.98	3973.83	3890.89	47.43	53.43	NA
Glyma.04G083100-1	2520.57	3013.48	374.87	438.79	3667.69	3661.26	126.65	47.07	PF00903.23 Glyoxalase Domain
Glyma.03G149200-1	2973.23	2968.56	337.37	304.8	2619.58	3702.46	84.86	48.93	PF00083.22 Sugar_tr Family
Glyma.14G218200-1	25133.1	24391.8	4929.6	5289.5	15473.8	19608.1	186.1	230.44	NA
Glyma.15G067000-1	3402.73	2875.51	649.35	592.64	3398.7	4385.89	48.14	40.23	NA
Glyma.06G143300-1	21489.8	21615.2	597.79	675.68	18757.3	23297	134.2	71.77	PF01357.19 Pollen_allerg_1 Domain
Glyma.13G100900-1_UE	3774.24	3311.38	427.01	456.3	2235.22	3160.24	35.38	26.68	PF01187.16 MIF Domain
Glyma.20G025700-1	2584.28	2924.78	360.34	391.91	2785.36	3895.35	94.15	52.57	PF12697.5 Abhydrolase_6 Domain
Glyma.02G024600-1	11164.5	12976.3	2117.26	2093.59	9764.22	14683	132.84	107.72	PF02798.18 GST_N Domain
Glyma.04G142800-1	5719.01	5595.31	619.73	662.78	4498.65	5814.26	61.54	72.55	NA
Glyma.12G097800-1	3203.49	3114.16	609.31	559.4	3372.22	5238.07	54.2	50.41	PF00230.18 MIP Family
Glyma.15G078800-1	1714.4	2943.89	193.71	280.36	2306.54	1339.75	39.41	45.13	PF02362.19 B3 Family
Glyma.07G089700-1	12534.8	10836.8	1929.93	1931.97	7508.8	8469.3	494.3	425.84	PF00067.20 p450 Domain
Glyma.12G035300-1	2908.49	2581.82	673.86	583.98	1984.65	3187.43	39.52	35.89	PF02519.12 Auxin_inducible Family
Glyma.16G024500-1	788.41	835.55	121.03	162.02	536.35	884.55	19.7	30.3	PF03351.15 DOMON Domain
Glyma.10G157000-1	3402.75	2576.61	531.63	554.99	2657.24	4030.76	39.46	69.21	NA
Glyma.08G089700-1	21755.8	20008.7	3508.48	3697.93	17294.8	22291.7	468.2	409.43	PF00254.26 FKBP_C Domain
Glyma.13G212600-1	6225.08	5636.25	516.35	679.39	4251.74	5336.54	55.06	26.14	PF07714.15 Pkinase_Tyr Domain
Glyma.18G094900-1	1729.53	1606.04	202.48	211.37	1307.88	1837.18	41.48	24.94	NA
Glyma.05G181400-1	11974.6	10067.6	1721.41	1895.16	7577.09	8404.08	267.29	263.03	PF00254.26 FKBP_C Domain
Glyma.06G089400-1	927.17	517.44	97	94.16	700.46	1107.93	14.56	19.39	PF03694.11 Erg28 Family
Glyma.14G019700-1	10373.2	10125.4	1847.22	2094.66	6840.45	8709.27	115.48	72.49	NA
Glyma.06G247100-1	75687.6	68546.5	3786.65	5297.08	67458.7	54795.5	328.23	284.66	PF00106.23 adh_short Domain
Glyma.06G109300-1	15169.9	15018.5	3297.76	3331.62	14899.4	20378.4	372.77	555.64	PF00416.20 Ribosomal_S13 Family
Glyma.08G020800-1	1922.41	1379.13	285.13	294.36	1049.06	1372.58	48.4	35.15	PF00069.23 Pkinase Domain
Glyma.13G164900-1	911.47	1244.34	169.77	205.58	1103.58	851.99	23.78	21.16	PF08847.9 DUF1817 Domain
Glyma.02G094900-1	3498.54	3801.91	731.78	878.82	2722.43	3141.26	115.62	128.97	PF01789.14 PsbP Domain
Glyma.11G196400-1	638.84	614.51	95.01	137.05	413.55	643.95	13.26	4.43	NA
Glyma.08G017300-1	5992.9	5638.33	323.85	385.36	4864.2	6259.65	49.35	70.24	PF00295.15 Glyco_hydro_28 Domain
Glyma.12G052500-1	21272	26719	2250.47	2922.1	18870.6	17221.6	77.48	79.33	PF05419.10 GUN4 Domain
Glyma.15G248400-1	2024.02	1717.91	490.11	403.81	899.11	1786.82	90.39	95.79	PF03171.18 2OG-FeII_Oxy Domain
Glyma.20G007000-1	3549.9	2748.44	292.74	306.36	1926.31	2492.03	21.79	18.5	PF00067.20 p450 Domain
Glyma.02G274000-1_UE	1153.86	1111.88	236.59	240.09	911.84	1264.26	52.97	40.13	PF08240.10 ADH_N Domain
Glyma.07G004200-1	5283.19	5192.3	732.52	899.52	5513.79	8024.76	134.06	135.18	PF10250.7 O-FucT Family
Glyma.15G176900-1	15124.6	15822.3	1453.63	1194.46	14960.5	18269.7	113.62	155.55	PF00190.20 Cupin_1 Domain
Glyma.09G096300-1	1562.03	1483.94	309.26	299.64	1080.78	2007.34	36.21	98.89	PF13639.4 zf-RING_2 Domain
Glyma.13G234200-1	700.36	1148.8	114.6	162.69	872.85	541.74	19.2	23.84	PF06507.11 Auxin_resp Family
Glyma.13G333200-1	6557.02	4300.02	856.12	842.93	3976.63	4406.19	17.77	76.09	PF00249.29 Myb_DNA-binding Domain
Glyma.18G249400-1	5642.83	6799.28	1255.39	1354.22	4960.84	3724.92	85	57.74	PF02536.12 mTERF Family
Glyma.03G052100-1	867.92	825.38	124.9	149.79	706.95	1025.69	18.25	25.05	NA
Glyma.07G129200-1_UE	982.38	1190.45	228.68	243.34	704.15	1236.18	30.55	38.8	PF08241.10 Methyltransf_11 Domain
Glyma.08G210700-1	5299.08	6264.99	772.96	687.02	5955.54	6017.34	230.38	130.35	PF01344.23 Kelch_1 Repeat
Glyma.06G128500-1	539.52	818.94	107.12	136.48	429.04	581.29	11.57	18.95	PF01095.17 Pectinesterase Family
Glyma.04G055900-1	4931.8	4636.68	714.6	857.02	4687.12	6266.55	139.23	147.68	NA
Glyma.19G110700-1	1071.87	1270.03	258.34	268.38	739.3	963.07	55.7	28.34	NA
Glyma.08G249100-1	3369.08	3144.12	765.97	807.11	2823.86	4143.58	105.71	141.75	NA
Glyma.06G224200-2	6496.38	5827.05	641.47	753.34	4987.93	5610.88	44.01	59.05	NA
Glyma.10G061300-1	1693.31	2275.12	402.01	419.91	1762.58	2453.58	36.14	46.1	PF02458.13 Transferase Family
Glyma.15G018000-1_UE	6512.63	5736.76	758.43	805.18	5215.43	5754.47	101.01	98.34	PF00111.25 Fer2 Domain
Glyma.07G022300-1	12550.6	14570.9	1822.03	2493.08	11995.5	15409.3	102.27	90.4	PF03254.11 XG_FTase Family
Glyma.06G224200-1_UE	4485.68	4412.18	451.01	465.13	3019.43	4506.18	20.13	35.97	NA
Glyma.09G054500-1	541.77	507.12	125.21	115.15	289.61	441.71	24.72	23.08	PF13962.4 PGG Domain
Glyma.07G181900-1_UE	11058.4	9937.09	1645.13	1611.38	6369.97	8923.3	332.8	244.3	PF12689.5 Acid_PPase Family
Glyma.04G107100-2	359.55	322.59	54.97	62.3	270.88	396.8	13.26	12.59	PF10358.7 NT-C2 Family
Glyma.04G233500-1_UE	470.3	448.76	108.51	99.22	363.88	638.84	19.22	32.01	PF00805.20 Pentapeptide Repeat
Glyma.07G002100-1	5760.82	5584	1308.23	1304.3	4993.6	6928.12	266.41	224.75	PF04755.10 PAP_fibrillin Family
Glyma.08G200200-1	52517.5	43277.1	8218	11712.4	29146.3	41691.2	1338.15	1207.93	PF03767.12 Acid_phosphat_B Family
Glyma.13G212900-1	1796.3	1540.78	217.92	225.14	1142.19	1401.39	15.94	17.24	PF01156.17 IU_nuc_hydro Domain
Glyma.06G325100-1	7761.64	5891.08	1187.7	1203.52	4401.1	5044.15	82.16	50.98	PF01738.16 DLH Domain
Glyma.03G208300-1	3847.57	3167.05	720	740.84	2723.22	2418.03	80.55	29.71	PF00620.25 RhoGAP Domain
Glyma.07G022300-1_UE	670.38	775.3	102.72	102.09	524.24	992.97	23.84	21.55	PF03254.11 XG_FTase Family
Glyma.02G064700-3	8309.05	7214.84	1209.8	1146.84	5219.88	6498.3	80.76	22.63	PF00504.19 Chloroa_b-bind Family
Glyma.04G233500-3	5115.72	4627.47	1033.22	1073.3	3342.34	5255.74	272.01	210.72	PF00805.20 Pentapeptide Repeat
Glyma.07G206400-1	22409	23125.7	1809.31	2427.58	15587.9	16721	639.68	369.49	NA
Glyma.15G094700-1	33156.2	26643.1	700.05	993.69	28775.4	24715	191.98	111.3	PF04862.10 DUF642 Domain
Glyma.16G029300-2	2361.65	1929.55	336.59	360.55	1274.28	1687.3	101.01	19.09	PF14159.4 CAAD Domain
Glyma.11G042200-1_UE	69822.8	68604	11699	12909.6	56674.2	70928.8	362.68	210.72	PF01597.17 GCV_H Domain
Glyma.17G071000-1_UE	937.28	710.84	71.13	75.63	928.26	1534.05	18.47	13.63	NA
Glyma.18G240500-1_UE	3294.68	2999.51	573.76	537.97	1817.3	2523.59	87.05	105.13	PF13419.4 HAD_2 Family
Glyma.20G088000-1	2308.55	2202.93	187.97	218.38	2681.55	2905.01	42.88	20.3	PF02353.18 CMAS Family
Glyma.17G100700-1	51295	58756.2	12680	14591.4	50264	44105.2	845.45	875.34	PF07992.12 Pyr_redox_2 Domain
Glyma.07G163600-1_UE	2638.72	2193.22	339.47	329.55	1507.03	2610.97	26.88	37.3	PF08041.9 PetM Family
Glyma.15G079300-1	518.35	650.36	144.67	144.89	360.97	545.46	24.86	23.98	PF00657.20 Lipase_GDSL Family
Glyma.17G105800-1	6209.96	5725.41	959.41	1170.77	4027.24	4580.95	329.59	167.04	PF00481.19 PP2C Family
Glyma.11G127800-1	20761.9	26622	2717.04	3159.15	18622	16218	100.15	100.3	PF05419.10 GUN4 Domain
Glyma.17G154800-1_UE	9260.86	8528.13	849.3	1027.78	8356.97	9447.76	127.43	236.59	PF06943.10 zf-LSD1 Domain
Glyma.02G032300-1	11278.8	8528.09	1644	1529.98	12425.6	16964.7	305.32	308.22	PF00407.17 Bet_v_1 Domain
Glyma.19G190800-1_UE	1583.15	1503.57	408.06	353.52	1242.11	1089.73	57.21	68.03	PF08534.8 Redoxin Domain
Glyma.04G196500-1	1464.09	1676.53	453.33	276.44	1646.77	2310.36	55.16	57.21	NA
Glyma.20G008200-1_UE	1375.55	1160.09	144.68	136.59	768.47	1460.18	24.8	28.55	PF00313.20 CSD Domain
Glyma.02G105500-2	1791.18	1605.55	381.63	431.49	1226.84	1689.95	46.68	98.34	PF00160.19 Pro_isomerase Domain
Glyma.02G014900-1	5741.39	7996.67	391.76	551.48	6760.41	6245.67	34.3	28.45	NA
Glyma.13G247100-1	3001.59	3159.28	640.1	660.29	2567.66	3477.03	119.99	137.12	PF00459.23 Inositol_P Family
Glyma.08G139100-1_UE	2846.61	1352.2	316.47	351.88	1719.97	1074.38	23.84	27.22	PF00254.26 FKBP_C Domain
Glyma.10G238800-2	1535.36	1385.22	272.34	284.47	1617.34	2086.18	47.97	42.18	PF01113.18 DapB_N Domain
Glyma.07G218200-1	363.08	226.9	60.2	65.32	389.86	341.5	16.3	14.28	PF00067.20 p450 Domain
Glyma.17G086800-1	550.68	453.63	115.59	116.82	288.13	468.9	25.93	24.09	PF00106.23 adh_short Domain
Glyma.05G200500-1_UE	13713	10586.3	2231.01	2620.72	11127.1	10640	205.22	111.68	PF07109.9 Mg-por_mtran_C Family
Glyma.18G259500-1	692.09	808.7	62.82	64.08	727.26	908.64	14.41	11.46	PF00230.18 MIP Family
Glyma.10G064300-1	3578.76	3599.88	508.99	543.63	2829.36	4231.24	139.8	66.97	PF03016.13 Exostosin Family
Glyma.08G118300-1	7349.49	4493.12	906.27	945.59	4209.81	5201.07	19.31	13.95	NA
Glyma.06G014500-1	9859.21	10396.1	2274.53	2521.75	6730.72	8075.29	338.56	317.68	PF01789.14 PsbP Domain
Glyma.08G222300-1	5548.27	4134.09	752.32	858.51	5985.66	7207.85	143.54	158.45	PF10250.7 O-FucT Family
Glyma.18G257700-1	772.8	685.72	171.37	176.58	606.3	1044.99	17.33	25.29	PF01263.18 Aldose_epim Family
Glyma.06G014500-2	12858.6	14069.6	3041.22	3384.86	8840.13	10380.3	406.43	357.59	PF01789.14 PsbP Domain
Glyma.01G113200-1	1309.4	1542.92	135.97	130.59	1023.35	1185.38	28.38	25.04	PF12710.5 HAD Family
Glyma.12G198100-1	1168.67	1723	318.69	357.51	1254.91	1336.65	34.29	78.75	PF07714.15 Pkinase_Tyr Domain
Glyma.18G182200-1	2326.15	889.97	112.84	119.59	1538.55	1158.18	13.8	15.22	PF12338.6 RbcS Family
Glyma.16G138400-1	5880.99	6522.12	206.54	216.21	4942.23	7252.99	18.13	24.18	PF00249.29 Myb_DNA-binding Domain
Glyma.09G056700-1	417.97	444.01	43.09	32.47	304.74	563.18	8.76	5.59	PF14547.4 Hydrophob_seed Domain
Glyma.17G138300-3	1515.72	2690.8	265.01	405.13	3128.4	2900.22	44.01	44.2	PF00394.20 Cu-oxidase Domain
Glyma.07G228300-1_UE	1067.07	913.01	237.01	239.72	612.86	736.74	52.97	48.3	PF09273.9 Rubis-subs-bind Domain
Glyma.09G126900-1	3209.51	3278.59	290.47	340.65	2383.43	2597.7	52.97	34.72	PF03595.15 SLAC1 Family
Glyma.01G121700-1_UE	24671.9	20767.8	1191.88	1119.97	14406.4	20525.6	97.18	102.34	PF00581.18 Rhodanese Domain
Glyma.15G080500-1	2420.61	2121.54	480.7	484.46	1525.59	2605.09	42.55	76.52	PF13472.4 Lipase_GDSL_2 Domain
Glyma.04G202500-3	650.47	577.82	78.43	78.05	698.18	952.55	4.93	14.63	NA
Glyma.13G213000-1	1420.22	1256.26	175.63	184.88	838.51	1160.09	47.97	6.63	PF01156.17 IU_nuc_hydro Domain
Glyma.08G007900-1_UE	19330.3	17721.6	1626.32	1833.7	17221.8	18314.6	551.78	167.01	PF07109.9 Mg-por_mtran_C Family
Glyma.01G199700-1_UE	72730.9	72428.3	13003.8	14230.5	55624.1	72511.9	344.38	227.47	PF01597.17 GCV_H Domain
Glyma.02G305400-1_UE	110206	121453	22736.4	31254	85858.4	83181.2	482.32	1122.51	PF00504.19 Chloroa_b-bind Family
Glyma.06G070900-1	6430.68	9332.84	1133.88	1174.8	8574.18	9740.01	50.38	39.43	PF04862.10 DUF642 Domain
Glyma.18G186800-1	22671.6	22861.6	2287.52	2312.91	18155.2	23876.8	930.33	964.95	PF13561.4 adh_short_C2 Domain
Glyma.01G121700-2	1242.47	963.08	47	54.24	650.58	1126.46	13.82	25.65	NA
Glyma.09G026800-1	937.67	929.81	42.92	47.98	581.19	832.95	18.52	18.26	PF04116.11 FA_hydroxylase Family
Glyma.19G143600-1	2039.09	2412.7	412.83	524.77	1414.34	1703.42	163.75	138.17	NA
Glyma.19G152400-1	1191.21	1150.09	154.02	135.32	1025.58	1541.63	106.23	43.8	PF00083.22 Sugar_tr Family
Glyma.02G061400-1	998.62	1264.37	131.06	169.03	1147.92	1177.21	86.45	59.71	PF03000.12 NPH3 Family
Glyma.06G294200-1	523.64	356.57	120.8	77.87	320.19	541.59	13.97	62.26	PF13962.4 PGG Domain
Glyma.06G044400-1	29618.5	34099.8	719.36	1486.7	36055	48660.8	417.36	502.49	PF02704.12 GASA Family
Glyma.02G000900-1	15620.3	16977.8	3768.32	4125.09	14007.6	16755.7	1327.14	1580.44	PF01722.16 BolA Family
Glyma.07G020900-1	4231.05	5449.55	943.1	1217.96	4995.51	5825.12	319.42	290.34	NA
Glyma.14G032000-1	35685.5	23982.6	377.09	386.94	25192.2	24840.2	80.86	152.19	NA
Glyma.19G017200-1	2533.27	3659.46	619.28	704.74	2464.73	3142.96	201.32	176.21	PF00342.17 PGI Domain
Glyma.08G246300-1	4119.91	5019.73	1115.73	1025.36	5326.01	5228.4	351.05	461.83	PF03639.11 Glyco_hydro_81 Family
Glyma.08G208300-1	458.98	459.99	35.53	47.73	350.85	356.72	14.65	16.86	PF03171.18 2OG-FeII_Oxy Domain
Glyma.13G309600-1	271.93	341.08	43.7	60.97	187.49	357.15	10.26	56.87	NA
Glyma.14G060500-2	73.47	58.55	14.84	14.68	40.63	55.43	4.93	5.59	NA
Glyma.03G122100-1	729.25	774.74	55.18	65.05	890.1	1249.41	16.79	30.86	PF00254.26 FKBP_C Domain
Glyma.17G036000-1	2336.7	1941.1	438.23	414.58	2084.92	3940.97	145.77	209.93	NA
Glyma.16G172100-1	377.47	325.72	87.52	76.44	236.53	612.61	30.29	49.31	PF08263.10 LRRNT_2 Family
Glyma.03G206100-1	711.59	505.77	77.03	70.23	506.56	829.39	16.13	35.02	PF00917.24 MATH Domain
Glyma.19G239100-1	2210.53	1357.55	114.27	119.54	1285.09	1936.75	18.86	98.9	PF01627.21 Hpt Family
Glyma.03G210400-1	791.01	588.72	110.13	107.62	428.13	1064.8	21.99	34.19	PF00462.22 Glutaredoxin Domain
Glyma.02G235200-1	251.12	192.78	38.7	39.77	163.79	266.46	9.55	25.43	PF17181.2 EPF Family
Glyma.08G162500-1	718.06	769.37	146.1	136.93	605.16	668.71	40.43	45.19	PF03352.11 Adenine_glyco Family
Glyma.15G032100-1	519.62	487.97	105.79	143.05	836.43	563.19	35.25	45.73	NA
Glyma.17G154800-3	248.69	186.71	33	41.15	186.49	199.68	9.87	16.6	PF06943.10 zf-LSD1 Domain
Glyma.17G213100-1	1915.81	2437.07	460.21	604.41	2230.44	2808.57	153.71	139.3	NA
Glyma.18G019400-1	912.94	988.51	152.63	208.91	676.51	665.09	39.48	102.8	PF14543.4 TAXi_N Domain
Glyma.02G032400-1	3412.25	3084.19	713.67	651.33	2437.31	3340.52	97.9	315.47	PF00892.18 EamA Family
Glyma.05G017300-1	269.18	246.86	36.72	44.82	221.39	283.91	31.38	13.09	PF13456.4 RVT_3 Domain
Glyma.11G160000-1	7157.92	7192.05	299.18	337.2	4998.55	8433.89	110.18	81.25	PF01357.19 Pollen_allerg_1 Domain
Glyma.06G077800-1	6128.51	5560.17	1444.37	1410.06	4764.09	6296.14	396.11	645.73	PF03151.14 TPT Family
Glyma.07G057100-1	673.59	556.59	36.05	37.42	363.25	738.66	15.08	18.62	PF11820.6 DUF3339 Family
Glyma.08G153000-1	7988.96	6829.88	1299.06	1304.37	5564.31	8344.78	563.45	443.35	NA
Glyma.08G085000-1	139.75	91.26	23.95	25.67	67.91	96.82	9.53	9.33	PF03188.14 Cytochrom_B561 Family
Glyma.12G075100-1	12138.5	10392.5	690.46	541.33	8212.28	7825.92	130.56	312.86	PF08392.10 FAE1_CUT1_RppA Family
Glyma.02G055800-1	554.73	538.21	61.06	66.89	459.72	603.96	20.71	18.01	PF00249.29 Myb_DNA-binding Domain
Glyma.08G132800-1_UE	1103.76	880.22	215.88	233.43	676.18	977.59	83.26	75.22	PF00046.27 Homeobox Domain
Glyma.17G261500-1	1288.41	2256.78	200.05	228.93	1845.67	2978.35	77.48	55.32	PF00394.20 Cu-oxidase Domain
Glyma.06G294100-1_UE	2717.51	2267.26	358.13	213.51	1328.05	2826.24	88.09	190.93	PF13962.4 PGG Domain
Glyma.12G038600-1	755.2	1284.58	138.6	183.59	963	626.39	74.1	77.37	PF00225.21 Kinesin Domain
Glyma.20G115600-1	4556.22	3351.58	313.96	400.6	3963.56	2870.23	259.34	104.58	PF06203.12 CCT Motif
Glyma.17G259100-1	219.07	278.57	51.06	50.49	189.96	186.05	20.96	14.22	PF00664.21 ABC_membrane Family
Glyma.19G046000-1	992.96	679.82	45.42	56.04	694.08	1092.34	14.67	17.4	PF06974.11 DUF1298 Family
Glyma.13G310400-1	3938.3	3258.22	834.05	896.12	2454.97	3290.02	431.66	399.87	PF06364.10 DUF1068 Family
Glyma.01G199200-3	997.74	1039.8	222.43	257.38	1066.22	1280.09	60.47	77.93	PF06943.10 zf-LSD1 Domain
Glyma.05G057800-1	1339.17	1409.95	195.3	203.96	1151.34	1690.9	47.99	94.63	PF14547.4 Hydrophob_seed Domain
Glyma.16G204700-1	167.01	224.1	34.46	39.15	188.87	236.61	16.59	17.18	NA
Glyma.06G084500-1	1708.38	2051.06	331.76	359.42	2619.67	2663.21	155.31	86.23	PF00903.23 Glyoxalase Domain
Glyma.14G220200-1	209.56	189.57	39.82	38.43	183.14	164.7	12.21	9.97	PF00664.21 ABC_membrane Family
Glyma.11G224600-1	9043.89	12910.5	174.02	177.52	8230.36	7934.45	56.11	121.28	PF00082.20 Peptidase_S8 Domain
Glyma.06G264900-1	13243.6	13607.9	2485.66	2736.4	10800.6	11737.6	930.87	1687.7	NA
Glyma.18G213200-1	5323.82	3030.89	847.91	841.32	3598.11	4467.46	267.92	228.71	PF03106.13 WRKY Domain
Glyma.18G067200-1_UE	2245.09	2328.59	446.8	495.18	1446.8	1706.63	291.49	180.88	PF00343.18 Phosphorylase Family
Glyma.04G124800-1	604.76	486.72	129.97	138.36	437.39	691.69	49.34	47.93	PF07690.14 MFS_1 Family
Glyma.11G235200-1	958.35	1003.67	68.65	78.8	603.14	1008.03	34.27	20.79	PF00854.19 PTR2 Family
Glyma.05G019300-1	191.59	190.99	29.21	40.32	132.02	166.21	14.86	15.99	NA
Glyma.10G228000-1	575.03	627.79	50.99	55.18	551.19	1196.27	16.66	13.16	PF08263.10 LRRNT_2 Family
Glyma.13G268100-1	464.72	465.31	51.84	52.64	327.85	692.23	11.94	25.46	PF00069.23 Pkinase Domain
Glyma.08G212900-1	1518.11	2140.39	233.31	265.24	1799.45	1873.36	88.44	81.46	PF00487.22 FA_desaturase Domain
Glyma.01G170200-1	1704.17	2339.72	61.65	74.34	2687.36	2909.19	17.86	20.81	PF01301.17 Glyco_hydro_35 Domain
Glyma.14G060500-1	7525.05	8107.79	1117.22	1236.98	7137.31	7048.87	460.56	355.5	NA
Glyma.06G226600-1	1224.4	1158.58	139.05	135.16	895.04	1197.11	78.98	58.58	NA
Glyma.14G028300-1	1206.56	809.72	99.24	90.36	899.65	1429.02	47.38	42.41	PF01553.19 Acyltransferase Family
Glyma.18G033500-1	3685.68	5167.83	133.37	126.48	3146.44	3175.74	42.26	84.9	PF00082.20 Peptidase_S8 Domain
Glyma.13G250000-1	3080.82	2282.92	560.08	470.58	1542.73	2293.35	166.72	145.66	NA
Glyma.03G078700-1	3146.61	3215.04	708.81	675.89	1937.2	2944.58	302.64	307.55	PF00230.18 MIP Family
Glyma.18G071800-1	500.09	464.63	102.13	83.55	335.84	698.55	28.09	50.97	PF01490.16 Aa_trans Family
Glyma.02G060700-1	338.1	382.45	58.11	48.79	227.84	301.66	21.11	25.58	PF04784.12 DUF547 Family
Glyma.06G104800-1	592.35	822.55	125.9	140.57	418.55	679.93	33.48	34.38	PF02358.14 Trehalose_PPase Family
Glyma.05G200000-1	559.63	387.38	64.43	60.54	264.45	463.51	27.14	24.42	PF00650.18 CRAL_TRIO Domain
Glyma.16G171400-1	377.44	329.17	88.72	76.76	223.09	551.63	28.73	49.85	PF08263.10 LRRNT_2 Family
Glyma.19G207600-1	560.27	447.27	80.85	79.98	378.27	858.05	16.95	60.69	PF00462.22 Glutaredoxin Domain
Glyma.20G007800-1	537.34	600.04	51.29	57.31	582.5	1129.53	13.81	26.2	PF05903.12 Peptidase_C97 Domain
Glyma.15G214300-1	321.3	343.49	49.09	63.13	297.68	394.53	12.01	38.8	PF07714.15 Pkinase_Tyr Domain
Glyma.16G208100-1	4599.81	4253.86	1020.74	1095.06	3274.4	4780.06	309.91	293.82	PF07859.11 Abhydrolase_3 Domain
Glyma.09G056600-1	492.29	673.84	50.85	59.14	477.26	769.14	14.03	15.46	NA
Glyma.10G247200-1	7935.77	5918.09	112.55	109.64	4697.84	6490.89	37.79	60.51	PF07911.11 DUF1677 Family
Glyma.01G036900-1	4886.72	6408.99	386.96	381.77	5457.94	6415.17	242.8	146	PF00413.22 Peptidase_M10 Domain
Glyma.19G203900-1	467.77	282.2	89.96	73.55	287.94	406.16	19.42	24.73	PF00917.24 MATH Domain
Glyma.07G043100-1	3436.52	3217.74	343.48	338.09	2707.53	3373.85	163.88	146.41	PF00226.29 DnaJ Domain
Glyma.19G154700-1	36066.7	33488.5	7518.51	6492.74	23578	26518.5	3382.27	3493.74	NA
Glyma.07G023100-1	800.92	736.41	196.04	179.94	658.54	865.84	55.57	51.36	PF03352.11 Adenine_glyco Family
Glyma.12G021100-1	28582.9	28910.5	2321.99	2551.73	25642.7	26932.4	635.27	748.36	PF01379.18 Porphobil_deam Domain
Glyma.05G090400-1	451.74	460.96	58.32	82.48	324.74	455.53	17.1	25.63	PF04784.12 DUF547 Family
Glyma.06G054400-1	405.33	384.09	52.53	49.7	444.06	531.23	28.14	17.76	PF02353.18 CMAS Family
Glyma.02G138600-1	11059.4	12128.9	1181.85	1483.14	8832.54	7776.62	466.74	288.42	NA
Glyma.17G238900-1	599.35	446.61	45.91	49.43	437.32	508.2	13.04	16.47	PF14215.4 bHLH-MYC_N Family
Glyma.11G128900-1	571.73	694.68	63.82	78.44	419.86	475.22	23.9	15.65	PF00069.23 Pkinase Domain
Glyma.09G063000-1	225.26	186.81	30.09	40.43	220.84	344.87	11.1	19.79	PF01593.22 Amino_oxidase Domain
Glyma.18G019000-1	2262.03	3025.57	297.77	401.16	2561.51	2227.06	128.35	111.53	PF00916.18 Sulfate_transp Family
Glyma.06G100200-1	4375.75	5912.47	983.2	1129.24	5291.6	4176.61	263.49	368.56	PF00076.20 RRM_1 Domain
Glyma.10G212500-1	307.75	320.34	55.3	57.12	267.99	540.8	14.98	14.42	PF00450.20 Peptidase_S10 Domain
Glyma.12G195500-1	454.29	547.72	37.89	49.24	230.28	530.95	16.53	17.76	PF00141.21 peroxidase Domain
Glyma.10G274300-1	3677.21	3004.56	210.02	224.23	4216.05	3366.15	132.8	58.05	PF06203.12 CCT Motif
Glyma.05G208700-1	12696.1	14313.4	292.01	282.11	9801.16	15526.5	87.47	89.96	PF00230.18 MIP Family
Glyma.18G217800-1	197.72	254.57	42.93	50.17	227.34	289.17	14.04	14.77	PF06697.10 DUF1191 Family
Glyma.16G203300-1	107.87	94.57	20.75	29.44	83.18	93.29	10.33	9.71	PF00069.23 Pkinase Domain
Glyma.06G063800-1	834.94	794.27	129.67	129.33	621.72	937.31	31.21	40.79	PF05903.12 Peptidase_C97 Domain
Glyma.17G223000-1	2045.41	1495.72	337.36	327.2	1151.09	1242.82	164.24	79.69	PF03000.12 NPH3 Family
Glyma.02G256000-1	10435.3	9267.05	858.82	984.1	7925.2	9929.24	394.04	313.83	NA
Glyma.07G099300-1	203.99	201.85	27.16	42.74	114.6	192.26	10.78	10.98	NA
Glyma.19G213500-1	382.56	359.75	91.14	91.32	206.14	343.44	47.13	17.91	PF00226.29 DnaJ Domain
Glyma.18G021500-1	7201.09	7384.09	1492.93	1541.78	7576.45	9242.13	328.84	490.68	PF01208.15 URO-D Domain
Glyma.10G228100-1	674.52	825.07	61.38	54.9	685.43	1556.26	16.34	16.55	PF08263.10 LRRNT_2 Family
Glyma.11G079400-1	897.37	662.66	52.44	52.17	503.97	854.45	15.79	23.28	PF00657.20 Lipase_GDSL Family
Glyma.04G068500-1	194.9	294.6	48.62	42.4	258.71	490.21	21.22	13.48	PF02230.14 Abhydrolase_2 Domain
Glyma.09G239600-1	954.21	1087.4	94.81	127.69	739.57	1432.46	29.98	27.1	PF06974.11 DUF1298 Family
Glyma.01G005600-1	215.33	182.98	36.14	40.7	155.81	266.69	17.75	14.31	PF13855.4 LRR_8 Repeat
Glyma.07G161600-1	288.6	211.56	68.03	52.62	129.37	238.73	28.31	19.96	NA
Glyma.16G005300-1	3056.78	2897.08	441.94	438.2	1694.96	2913.47	154.69	136.84	PF13460.4 NAD_binding_10 Domain
Glyma.05G000700-1	2264.15	3517.31	432.07	517.1	3325.01	3594.69	207.84	165.63	PF00224.19 PK Family
Glyma.09G227400-1	5683.1	7238.6	1295.4	1498.57	7351.58	6726.26	442.39	440.41	PF01588.18 tRNA_bind Domain
Glyma.17G090000-1	345.93	300.97	56.46	56.68	224.44	387.05	14.4	16.21	PF07714.15 Pkinase_Tyr Domain
Glyma.10G148200-1	186.67	200.84	39.71	35.58	170.07	210.17	17.66	14.12	PF14309.4 DUF4378 Family
Glyma.06G268400-1	1492.41	1353.69	188.48	179.02	1144.58	1579.94	98.41	75.38	NA
Glyma.10G028900-1	2573.28	2611.7	549.01	620.21	1594.74	2250.31	263.77	211.46	PF00916.18 Sulfate_transp Family
Glyma.08G140900-1	3786.61	5149.85	428.46	495.32	4305.87	4222.02	155.27	162.07	PF03109.14 ABC1 Family
Glyma.18G021700-1	913.57	963.53	61.64	75.35	519.46	937.12	23.32	26.18	PF00854.19 PTR2 Family
Glyma.14G031200-1	27423.6	30024.4	2627.56	2690.46	18848.9	23012.8	1081.67	427.45	PF00494.17 SQS_PSY Domain
Glyma.01G092700-1	869.44	889.74	228.52	211.57	555.71	883.44	57.32	82.35	NA
Glyma.14G168800-1	1051.17	1189.8	123.55	156.63	807.68	698.27	55.41	51.1	NA
Glyma.20G176700-1	223.27	256.01	38.96	44.24	228.89	345.96	13.7	15.13	PF13855.4 LRR_8 Repeat
Glyma.12G229200-1_UE	359.55	365.97	72.63	78.47	211.18	452.76	34.26	23.38	PF00244.18 14-3-3 Domain
Glyma.18G149300-1	2617.02	2211.43	603.16	573.64	2181.71	3745.62	207.49	187.25	NA
Glyma.11G042200-2	368.41	330.54	69.38	69.35	253.08	392.23	28.95	15.43	PF01597.17 GCV_H Domain
Glyma.18G111900-1	7383.41	8396.85	1237.21	1177.74	6047.8	7842.02	421.9	545.37	PF00494.17 SQS_PSY Domain
Glyma.08G245700-1	630.82	770.55	138.51	131.51	737.01	889.93	40.22	67.63	PF03639.11 Glyco_hydro_81 Family
Glyma.13G045400-1	521.52	466.36	117.79	110.01	575.49	635.28	40.28	45.54	PF00162.17 PGK Domain
Glyma.18G237900-1	470.42	341.3	38.83	50.39	349.44	756.85	7.72	16.2	PF07714.15 Pkinase_Tyr Domain
Glyma.07G182300-1	1688.08	1873.15	387.85	424.65	1433.46	2053.4	214.93	136.76	PF00316.18 FBPase Domain
Glyma.08G180500-1	2285.75	2640.16	29.97	42.49	1217.98	3141.46	13.24	18.47	PF00403.24 HMA Domain
Glyma.13G259500-1	651.48	569.09	151.55	152.03	279.23	598.84	73.25	61.72	PF03171.18 2OG-FeII_Oxy Domain
Glyma.09G213100-1	8998.4	12125	1049.14	1714.59	10597.6	11423.4	559.53	550.05	PF03141.14 Methyltransf_29 Family
Glyma.03G017800-1	1730.72	1283.04	274.87	318.03	1247.44	1932.43	175.06	102.62	NA
Glyma.17G096800-1	216.63	448.86	28.76	27.47	202.71	220.2	7.9	15.45	PF00854.19 PTR2 Family
Glyma.16G161100-1	744.63	639.85	74.04	69.01	557.6	918.82	20.47	20.3	PF03140.13 DUF247 Family
Glyma.06G089300-1	651.24	463.33	24.03	18.21	343.64	631.03	11.46	8.71	NA
Glyma.05G053200-1	103.37	135.36	30.75	26.46	132.34	157.82	13.62	12.07	NA
Glyma.07G217100-1	194.73	72.33	23.8	25.55	56.05	127.72	12.01	12.58	NA
Glyma.07G081600-1	1544.38	1833.03	261.98	354.75	1358.46	1184.63	163.59	108.06	PF01501.18 Glyco_transf_8 Family
Glyma.U037600-1	707.48	825.32	60.8	58.56	680.7	1492.56	17.74	26.58	PF08263.10 LRRNT_2 Family
Glyma.18G295800-1	371.38	434.77	67	61.14	522.71	494.9	23.32	19.68	PF14309.4 DUF4378 Family
Glyma.02G225600-1	202.66	213.58	37.44	43.81	194.88	347.9	17.4	12.08	NA
Glyma.18G267100-1	3617.85	4296.83	871.18	788.47	4413.28	4722.02	214.6	316.74	PF03639.11 Glyco_hydro_81 Family
Glyma.12G004600-1	5116.68	4129.97	708.69	655.43	3442.35	5385.89	160.84	289.59	PF04043.13 PMEI Domain
Glyma.03G056700-1	5899.49	7924.9	726.87	752	6331.5	6131.6	215.49	184.65	PF11960.6 DUF3474 Family
Glyma.15G015400-1	231.17	183.04	26.58	26.85	119.89	217.47	10.78	14.64	NA
Glyma.05G183100-1	6881.94	8685.5	1332.39	1616	7111.99	7239.04	570.35	621.63	PF03109.14 ABC1 Family
Glyma.19G250200-1	400.78	1203.55	52.94	54.76	584.71	1314.57	21.66	17.58	NA
Glyma.18G016900-1	763.15	724.6	154.04	141.65	788.54	1430.43	56.23	26.65	NA
Glyma.08G067900-1	4396.95	3886.88	605.07	583.88	2444.82	4050.55	222.4	117.05	PF12689.5 Acid_PPase Family
Glyma.06G109900-1	180.88	187.76	43.88	41.35	120.93	144.64	10.25	12.76	NA
Glyma.18G257900-1	190.75	215.76	32.22	42.14	145.91	273.78	18.5	15.52	PF06974.11 DUF1298 Family
Glyma.19G127900-1	363.97	384.66	43.75	37.77	223.68	322.62	15.02	21.66	NA
Glyma.16G161000-1	381.14	296.22	54.23	50.19	208.43	321.06	21.39	16.79	PF03140.13 DUF247 Family
Glyma.07G001800-1	2725.38	1660.42	183.83	205.33	1625.96	2012.42	62.59	58.49	PF00153.25 Mito_carr Family
Glyma.13G165300-1_UE	463.93	423.93	88.93	108.72	275.22	348.55	45.34	30.63	PF00481.19 PP2C Family
Glyma.16G011500-1_UE	1449.15	1375.59	211.09	205.72	1066.22	1552.99	75.93	65.72	PF00226.29 DnaJ Domain
Glyma.08G012200-2	249.8	251.11	52.4	46.37	177.49	247.35	25.26	19.86	PF07876.10 Dabb Domain
Glyma.11G192500-1	6161.83	6601.51	1425.84	1399.37	6068.53	8490.77	455.27	435.04	PF03948.12 Ribosomal_L9_C Domain
Glyma.09G036400-1	1002.74	1074.22	40.85	46.7	631.46	980.02	13.61	18.12	PF03059.14 NAS Family
Glyma.04G227900-1	206.93	207.49	28.09	33.01	125.47	384.73	11.83	11.84	PF03171.18 2OG-FeII_Oxy Domain
Glyma.06G294100-2	549.34	447.22	84.97	44.8	260.2	587.28	15.63	55.01	PF12796.5 Ank_2 Repeat
Glyma.18G169000-1	401.79	584.2	62.84	100.98	491.37	382.07	32.88	43.64	PF00916.18 Sulfate_transp Family
Glyma.16G181100-1	1115.58	825.99	94.37	89.09	703.33	932.48	35.69	43.01	PF00106.23 adh_short Domain
Glyma.10G015500-1	1760	3164.26	76.01	148.47	2252.8	2979.65	33.22	34.34	NA
Glyma.09G154100-1	1165.79	1847.08	207.13	207.42	1515.53	1693.03	42.11	70.5	NA
Glyma.04G091800-1	397.18	555.82	35.81	44.93	425.77	678.11	14.52	15.84	PF14543.4 TAXi_N Domain
Glyma.13G109900-1	889.94	860.64	60.34	49.41	771.81	1614.62	31.76	23.46	PF00190.20 Cupin_1 Domain
Glyma.14G085200-1	481.29	830.43	108.57	134.06	572.87	392.53	41.23	38.85	PF00225.21 Kinesin Domain
Glyma.03G041300-1	1875.96	1426.76	107.44	104.4	924.86	1923.22	60.94	27.16	PF07107.9 WI12 Domain
Glyma.19G197700-1	409.55	371.09	46.72	48.09	222.43	316.09	24.8	19.09	PF04844.11 Ovate Family
Glyma.13G035900-1	535.8	360.99	64.97	60.84	266.71	547.15	21.48	27.63	PF00069.23 Pkinase Domain
Glyma.01G149300-1	9580.76	12572.7	1374.57	2198.91	10916.4	12474.5	707.92	723.95	PF03141.14 Methyltransf_29 Family
Glyma.07G036000-1	4008.87	3795.98	832.87	812.82	2387.18	3681.44	243.95	247.54	PF13460.4 NAD_binding_10 Domain
Glyma.17G135600-1	220.9	226.75	41.35	43.12	226.88	253.61	12.67	15.9	NA
Glyma.16G078800-1	603.46	481.12	141.18	112.44	309.09	691.83	18.47	71.62	PF00069.23 Pkinase Domain
Glyma.03G071300-1	246.84	153.55	43.09	49.95	151.44	261.6	23.75	15.17	PF00282.17 Pyridoxal_deC Domain
Glyma.13G165300-1	4487.68	4124.96	687.25	767.71	2664.26	3359.48	247.86	217.94	PF00481.19 PP2C Family
Glyma.17G239300-1	178.04	171.21	35.77	41.29	125.22	140.56	13.71	15.62	NA
Glyma.17G176400-1	504.48	611.45	58.35	72.69	385.62	723.04	29.04	26.23	PF04784.12 DUF547 Family
Glyma.08G015300-1	21865.5	24237.9	481.42	422.61	15720.7	23627.4	212.77	152.16	PF00230.18 MIP Family
Glyma.06G313600-2	875.38	721.97	165.93	177.63	559.68	1006.53	52.97	55.01	PF07690.14 MFS_1 Family
Glyma.07G014700-1	583.58	395.27	83.68	86.2	249.37	479.71	32.07	19.69	PF03767.12 Acid_phosphat_B Family
Glyma.15G001400-1_UE	816.63	770.55	194.59	200.43	716.47	1127.55	68.15	62.43	PF10250.7 O-FucT Family
Glyma.08G007400-1	1032.43	721.55	125.18	127.43	463.07	871.26	55.38	40.8	PF00650.18 CRAL_TRIO Domain
Glyma.16G019100-1	442.01	693.26	105.13	140.13	552.38	571.4	42.88	24.09	NA
Glyma.20G068700-1	1912.91	1415.05	419.11	386.97	985.64	1390.81	213.3	130.4	PF00249.29 Myb_DNA-binding Domain
Glyma.18G266900-1	1291.46	1598.93	261.85	257.76	1407.23	1684.24	87.26	88.12	PF03639.11 Glyco_hydro_81 Family
Glyma.20G147100-1	3974	2708.03	96.37	81.08	2230.12	3066.38	27.77	34.48	PF07911.11 DUF1677 Family
Glyma.03G149300-1	1413.45	1219.19	150.41	143.15	1234.79	1707.46	52.84	27.27	PF00083.22 Sugar_tr Family
Glyma.17G077900-1	3560.46	4081.68	274.42	372.44	3687.53	3761.7	173.12	69.37	PF07983.11 X8 Domain
Glyma.19G215500-1	307.94	401.88	43.88	49.09	259.92	276.46	24.14	20.79	PF01915.20 Glyco_hydro_3_C Domain
Glyma.09G274000-1	6846.07	4841.51	1423.54	1319.05	5607.09	6664.7	510.53	442.59	PF03106.13 WRKY Domain
Glyma.13G310300-1	766.55	544.09	112.78	119.63	436.98	597.21	22.69	42.24	PF03552.12 Cellulose_synt Family
Glyma.02G121800-1	219.24	165.49	36.3	48.38	118.73	208.32	12.74	10.88	PF00582.24 Usp Domain
Glyma.20G089900-1	161.59	156.11	30.9	37.6	82.41	165.4	20.54	7.77	NA
Glyma.07G003800-1	527.7	575.3	39.81	49.66	540.94	874.8	38.32	12.32	PF13641.4 Glyco_tranf_2_3 Domain
Glyma.01G170000-1	116.17	108.39	27.68	25.73	87.29	110.69	10.22	14.15	PF00067.20 p450 Domain
Glyma.17G234000-1	318.91	302.96	71.85	68.4	265	726.82	37.62	13.39	NA
Glyma.16G161200-1	619.3	374.72	52.43	54.13	438.72	603.59	15.05	13.13	PF03140.13 DUF247 Family
Glyma.12G009400-1	5200.17	6414.82	1315.95	1525.71	6445.39	5843.19	539.57	555.77	PF01588.18 tRNA_bind Domain
Glyma.16G143800-1	1116.96	1570.06	191.25	225.7	1227.93	1321.1	78.2	71.4	PF03000.12 NPH3 Family
Glyma.05G128100-1	457.29	332.45	97.51	94.1	235.58	398.55	22.93	32.81	NA
Glyma.04G028000-1	536.34	495.26	72.63	85.26	283.22	435.8	45.34	25.38	PF00854.19 PTR2 Family
Glyma.06G177200-1	255.59	223.92	49.1	44.72	153.04	252.88	12.6	15.35	NA
Glyma.13G223000-1	597	623.45	102.38	86.38	584.71	1163.91	51.91	35.05	PF00657.20 Lipase_GDSL Family
Glyma.05G112700-1	125.65	100.9	28.1	27.27	91.87	94.28	13.61	12.69	PF11744.6 ALMT Family
Glyma.01G027800-1	291.07	264.91	65.33	63.46	161.37	228.23	36.57	27.8	PF03080.13 DUF239 Family
Glyma.08G330100-1	803.28	838.2	171.31	162.79	439.42	953.09	43.92	134.61	PF00293.26 NUDIX Domain
Glyma.12G066200-1	31670.1	37774.6	2832.88	3102.97	23410.1	24561	1534.55	1392.93	PF00230.18 MIP Family
Glyma.18G189600-1	1407.16	1189.88	275.39	251.54	704.04	1246.95	92.56	147.54	PF00854.19 PTR2 Family
Glyma.03G001600-1	92.43	103.39	26.65	21.28	54.36	104.43	13.48	8.42	PF03767.12 Acid_phosphat_B Family
Glyma.13G108500-1	195.47	226.13	32.85	32.29	132.21	174.44	20.14	12.3	PF13639.4 zf-RING_2 Domain
Glyma.13G304400-1	1396.59	1673.43	172.64	203.51	1048.48	1461.06	99.14	50.93	PF00722.19 Glyco_hydro_16 Domain
Glyma.U033000-1	7554.01	6989.57	416.04	307.81	5031.8	5456.26	83.65	181.1	PF08392.10 FAE1_CUT1_RppA Family
Glyma.09G043200-1_UE	122.72	127.43	28.3	31.55	110.68	199.55	14.38	11.01	PF03083.14 MtN3_slv Family
Glyma.09G135700-1	1553.71	1142.38	132.72	134.94	961.18	1192.56	51.19	54.3	PF00106.23 adh_short Domain
Glyma.16G026600-1	896.35	1023.85	199.4	210.94	693.62	1109.09	89.96	75.86	PF13839.4 PC-Esterase Family
Glyma.08G105700-1	974.53	743.29	123.82	116.4	1052.53	1446.02	45.29	38.04	PF02115.15 Rho_GDI Domain
Glyma.06G293900-1	2167.99	1853.02	427.08	249.29	1379.1	2558.32	65.02	156.17	PF13962.4 PGG Domain
Glyma.09G226700-1	8722.65	9420.69	1315.51	1392.79	6893.57	8456.93	344.11	437.32	PF00450.20 Peptidase_S10 Domain
Glyma.08G256900-1	512.81	537.36	41.37	40.1	321.46	569	14.99	23.75	NA
Glyma.02G146700-1	992.17	753.82	177.33	150.69	835.02	1228.01	141.89	28.27	PF05910.10 DUF868 Family
Glyma.05G056500-1	1737.55	1538.43	189.23	197.25	1246.01	1833.51	34.57	81.13	PF00156.25 Pribosyltran Domain
Glyma.11G097400-1	461.15	602.37	70.62	80.31	464.79	423.87	52.3	13.38	PF03759.11 PRONE Family
Glyma.17G049800-1	2662.59	2340.4	113.69	90.11	2650.89	4093.49	24.86	32.61	PF00190.20 Cupin_1 Domain
Glyma.19G159000-1	469.73	659.95	93.97	99.65	436.78	354.18	27.5	45.63	PF00916.18 Sulfate_transp Family
Glyma.12G121000-1	1358.5	1219.51	50.5	67.91	842.72	1059.6	31.53	23.98	PF07716.13 bZIP_2 Family
Glyma.10G245400-1	446.43	540.13	87.38	89.46	609.84	781.29	23.01	25.66	PF07765.10 KIP1 Family
Glyma.20G178600-1	293.97	273.78	50.11	49.34	235.11	429.64	18.41	13.76	PF00450.20 Peptidase_S10 Domain
Glyma.06G150300-2	353.72	279.26	39.76	49.93	230.26	294.55	11.51	16.8	PF05479.9 PsaN Family
Glyma.11G235400-1	2956	2490.62	456.38	477.24	2789.25	3139.87	120.72	159.53	PF01208.15 URO-D Domain
Glyma.15G213600-1	2250.76	2795.95	87.96	82.12	1504.18	1875.14	20.89	22.11	PF07714.15 Pkinase_Tyr Domain
Glyma.05G029900-1	560.64	1021.17	52.52	52.05	592.67	678.07	17.45	19.55	PF00854.19 PTR2 Family
Glyma.13G356000-1	1203.28	908.32	169.52	198.51	948.26	1118.58	50.84	60.82	PF00230.18 MIP Family
Glyma.09G148400-1	1757.46	1144.27	110.07	132.14	1086.94	1510.54	65.51	27.29	PF00266.17 Aminotran_5 Domain
Glyma.02G061400-2	370.68	366.97	33.55	41.01	357.63	728.65	14.38	11.59	PF03000.12 NPH3 Family
Glyma.03G041400-1	943.44	1036.81	50.13	55.39	849.13	670.66	26.65	25.52	PF01758.14 SBF Family
Glyma.16G170900-1	430.12	373.17	78.74	85.84	268.85	723.21	23.67	38.31	PF08263.10 LRRNT_2 Family
Glyma.11G170600-1	413.83	494.65	102.62	117.98	349.89	550.52	34.65	33.81	PF00450.20 Peptidase_S10 Domain
Glyma.15G221300-1	6729.69	7864.64	894.15	1365.06	5287.92	5608.91	385.77	385.84	PF00201.16 UDPGT Family
Glyma.05G087800-1	812.02	700.54	184.41	175.12	473.76	670.76	52.83	70.82	PF07876.10 Dabb Domain
Glyma.07G030000-1	1313.65	1580.63	235.55	230.38	1121.22	1143.93	98.51	49.01	PF00487.22 FA_desaturase Domain
Glyma.08G015100-1	407.55	379.56	55.23	37.81	357.09	483.52	20.98	18.11	PF14309.4 DUF4378 Family
Glyma.10G261600-1	430.14	810.5	38.36	62.85	616.04	595.08	22.72	19.28	PF00069.23 Pkinase Domain
Glyma.15G265200-1	2027.66	1787.77	187.85	218.8	1340.01	1505.83	74.45	62.45	PF03352.11 Adenine_glyco Family
Glyma.03G223700-1	1512.31	1023.81	267.99	222.61	1031.74	1664.57	55.74	123.28	NA
Glyma.16G011500-1	2441.14	2457.75	412.07	425.42	1971.08	2888.46	153.19	124.94	PF00226.29 DnaJ Domain
Glyma.08G012200-1	2346.42	2264.26	524.07	552.17	1544.6	2334.76	151.73	201.69	PF07876.10 Dabb Domain
Glyma.15G100100-1	1693.48	1240.47	114.5	123.9	1086.99	1376.52	59.28	23.81	PF00069.23 Pkinase Domain
Glyma.02G055900-1	2302.25	3221.96	89.1	75.52	2088.59	3308.09	22.17	20.16	PF00249.29 Myb_DNA-binding Domain
Glyma.20G129200-1	361.65	750.33	53.51	78.08	548.06	551.29	19.15	15.46	PF00069.23 Pkinase Domain
Glyma.02G140100-1	439.75	539.2	88.95	102.24	455.65	505.58	45.47	49.12	PF13839.4 PC-Esterase Family
Glyma.13G003500-1	1388.76	1623.8	143.59	122.18	1438.88	2605.2	54.13	42.18	PF08263.10 LRRNT_2 Family
Glyma.11G094700-1	26658.2	27273.5	2505.18	2930	24426.7	24947.3	706.62	869.38	PF01379.18 Porphobil_deam Domain
Glyma.05G112200-1	819.76	534.97	62.5	67.6	384.27	518.33	19.39	42.14	PF06943.10 zf-LSD1 Domain
Glyma.01G013500-1	428.2	275.24	43.85	45.03	277.86	548.86	10.65	16.66	PF07714.15 Pkinase_Tyr Domain
Glyma.01G107700-1	379.76	161.53	62.94	56.74	181.74	186.44	23.84	23.19	PF12906.5 RINGv Domain
Glyma.13G039700-1	480.42	436.13	37.43	46.03	391.88	653.96	16.3	9.48	PF00069.23 Pkinase Domain
Glyma.12G003900-1	2647.63	2373.75	384.39	380.33	2189.86	2457.71	143.11	109.72	PF04674.10 Phi_1 Family
Glyma.15G160300-1	274.13	277.51	49.59	38.09	133.18	320.97	21.68	20.3	PF13962.4 PGG Domain
Glyma.09G111000-1	312.37	269.62	60.51	67.73	266.41	335.62	18.84	38.22	PF14803.4 Nudix_N_2 Domain
Glyma.07G237600-1	1386.83	1265.29	188.31	205.98	1379.6	2777.08	122.63	75.54	NA
Glyma.04G022100-1	1208.39	1157.77	143.93	181.41	721.98	963.11	61.66	32.95	PF00170.19 bZIP_1 Family
Glyma.10G177300-1	366.09	309.72	64.68	79.84	300.51	592.97	13.26	29.22	PF07714.15 Pkinase_Tyr Domain
Glyma.20G232100-1	324.75	334.92	39.92	39.32	240.71	277.42	18.62	12.59	PF07714.15 Pkinase_Tyr Domain
Glyma.01G215100-1	766.95	669.43	119.87	99.71	680.33	1307.36	49.42	45.66	PF12357.6 PLD_C Family
Glyma.08G245600-1	1397.27	1675.43	373.71	390.27	1515.44	1881.26	171.41	144	PF03639.11 Glyco_hydro_81 Family
Glyma.09G142600-1	915.38	1395.96	213.67	244.42	1038.65	905.78	61.64	82.35	PF00076.20 RRM_1 Domain
Glyma.16G026100-1	1036.98	801.34	68.15	64.83	563.49	1111.99	22.42	16.32	PF11820.6 DUF3339 Family
Glyma.02G224900-1	2031.77	1575.27	463.54	400.46	1103.1	1431.17	225.5	152.36	PF00249.29 Myb_DNA-binding Domain
Glyma.15G018100-1	2139.64	2266.79	106.92	87.87	1784.41	2559.02	38.62	45.47	PF00230.18 MIP Family
Glyma.07G133200-2	11012.3	12231.7	2640.43	2737.51	8899.09	10365.9	1136.51	914.47	PF13460.4 NAD_binding_10 Domain
Glyma.05G057300-1	98.54	138.11	21.49	30.99	68.69	91.84	10.11	12.84	PF14547.4 Hydrophob_seed Domain
Glyma.08G074300-1	664.84	623.05	37.59	29.22	326.97	864.8	12.01	17.97	PF00403.24 HMA Domain
Glyma.02G184700-1	573.99	733.61	43.06	59.75	1008.7	881.13	20.23	11.81	NA
Glyma.07G033400-1	1598.04	1672.7	347.32	400.8	1167.48	1377.23	267.08	83.12	PF11145.6 DUF2921 Family
Glyma.15G106700-1	14770.1	12223.7	621.8	502.4	9518.87	12770.9	176.62	348.07	PF00011.19 HSP20 Family
Glyma.10G156200-1	536.95	539.79	43.61	48.5	355.39	374.93	20.92	17.02	PF07714.15 Pkinase_Tyr Domain
Glyma.03G239800-1	660.58	988.39	164.93	170.29	958.35	942.72	101.94	64.26	PF00403.24 HMA Domain
Glyma.01G120400-1	5973.66	8482.12	683.86	748.4	6808.52	6387.53	225.25	184.88	PF11960.6 DUF3474 Family
Glyma.01G035000-1	400.05	351.93	78.8	86.59	304.34	294.55	20.13	34.09	PF00860.18 Xan_ur_permease Family
Glyma.11G015400-1	9060.57	9451.03	1960.85	2158.08	9910.21	10288.2	1013.99	924.36	PF01379.18 Porphobil_deam Domain
Glyma.09G271500-1	298.46	369.67	53.02	49.72	271.55	330.14	23.26	14.12	PF06697.10 DUF1191 Family
Glyma.08G150400-1	14471.6	11319.7	354.37	525.56	13866.5	15683.7	165.02	111.41	PF00232.16 Glyco_hydro_1 Domain
Glyma.02G298000-1	1446.31	998.92	230.66	252.65	1363.9	1361.05	63.65	88.56	PF12872.5 OST-HTH Domain
Glyma.07G187600-1	190.78	174.66	44.22	43.89	220.75	310.13	16.67	14.91	PF03936.14 Terpene_synth_C Domain
Glyma.13G251300-1	3718.68	4121.74	207.38	203.29	3946.59	4363.17	99.84	92.68	PF00010.24 HLH Domain
Glyma.13G330600-1	500.88	502.91	114.97	134.69	345.63	403.75	45.36	36.23	PF00225.21 Kinesin Domain
Glyma.02G266600-1	943.99	752.45	56.41	47.1	437.47	860.75	16.63	14.37	PF00657.20 Lipase_GDSL Family
Glyma.03G070600-4	275.47	143.7	39.13	40.05	291.09	212.74	20.13	8.63	PF00425.16 Chorismate_bind Family
Glyma.17G239500-1	319.55	520.11	82.16	85.35	331.98	260.83	49.31	35.24	PF00225.21 Kinesin Domain
Glyma.20G212800-1	317.55	277.78	30.75	37.83	292.09	525.87	10.33	22.91	PF07714.15 Pkinase_Tyr Domain
Glyma.19G127700-1	17350.8	17368.2	4048.55	4606.33	17536.7	17670.6	1268.9	1035.92	PF00091.23 Tubulin Domain
Glyma.04G224800-1	714.36	818.82	185.87	189.99	464.75	655.5	66.14	51.37	PF00067.20 p450 Domain
Glyma.05G247300-1	802.14	1034.31	161.42	189.65	764.66	923.46	60.3	70.57	PF00069.23 Pkinase Domain
Glyma.05G175600-1_UE	1320.09	1317.9	266.13	313.26	841.88	1421.93	94.61	89.18	PF02183.16 HALZ Family
Glyma.13G314300-1	388.93	494.68	47.68	42.01	298.38	664.24	18.47	11.59	NA
Glyma.12G062700-1	775.41	1284	66.03	61.27	1367.54	1398.11	20.98	18.86	PF01357.19 Pollen_allerg_1 Domain
Glyma.09G076300-1	23310.1	22042.2	3345.84	3060.13	22365.7	26861.5	1281.22	1179.01	NA
Glyma.11G151300-1	42679.7	46708.7	10561.4	11542.1	33535.9	37403	4432.8	3663.58	PF01016.17 Ribosomal_L27 Family
Glyma.16G019300-1	265.13	334.88	49.59	77.13	258.47	298.63	18.47	29.22	PF00082.20 Peptidase_S8 Domain
Glyma.19G197800-1	323.51	374.51	31.17	23.92	458.88	333.87	12.31	7.71	PF04844.11 Ovate Family
Glyma.11G057600-1	1568.26	1329.54	33.79	69.65	809.23	1174.48	14.38	11.59	PF04784.12 DUF547 Family
Glyma.03G079100-1	2091.06	2047.3	237.89	246.18	1479.58	1724.95	63.01	65.04	PF03352.11 Adenine_glyco Family
Glyma.13G093700-1	311.55	280.79	22.52	31.99	189.07	334.53	12.87	7.59	PF00069.23 Pkinase Domain
Glyma.07G205200-1	838.26	1050.34	139.38	154.3	763.18	943.13	34.26	55.01	PF13839.4 PC-Esterase Family
Glyma.20G107800-2	136.59	131.63	36.05	30.18	96.34	158.63	10.88	12.05	PF02826.17 2-Hacid_dh_C Domain
Glyma.13G087400-1	504.04	441.05	81.37	66.68	328.28	475.48	16.99	25.35	PF00150.16 Cellulase Domain
Glyma.07G225700-1	2072.99	2412.38	294.62	314.87	2234.05	3110.82	136.91	78.96	NA
Glyma.18G030300-1	569.79	481.72	53.34	47.89	403.31	717.85	23.26	16.94	PF00249.29 Myb_DNA-binding Domain
Glyma.07G030000-1_UE	1938.65	3113.34	335.68	366.82	2252.88	2531.38	143.38	103.63	PF00487.22 FA_desaturase Domain
Glyma.14G085400-1	174.69	171.47	29.87	33.55	119.51	141.63	11.4	15.5	NA
Glyma.04G088500-1	2641.59	2945.83	381.26	452.4	1696.06	2200.47	272.44	123.55	PF00091.23 Tubulin Domain
Glyma.03G202400-4	77.93	97.34	5.63	39.05	54.18	78.55	6.59	6.63	NA
Glyma.11G073100-1	638.41	883.57	62.62	79.59	1033.59	1174.88	29.38	38.34	PF01301.17 Glyco_hydro_35 Domain
Glyma.16G047100-1	1335.7	1698.59	143.59	201.8	1027.8	1093.57	90.8	32.63	PF07714.15 Pkinase_Tyr Domain
Glyma.05G050100-1	2646.32	3509.12	240.51	245.83	2675.64	2356.12	54.6	73.1	PF05199.11 GMC_oxred_C Domain
Glyma.03G067400-2	202.09	178.43	23.43	32.09	145.84	189.13	12.01	11.01	NA
Glyma.15G162800-1	462.22	514.51	37.22	20.43	363.88	757.76	17.01	6.09	NA
Glyma.13G087400-4	229.13	203.76	35.63	34.47	161.05	230.26	18.47	9.63	NA
Glyma.01G013400-1	193.51	133.8	22.47	33.51	120.11	244.47	9.8	13.13	PF00069.23 Pkinase Domain
Glyma.13G046600-1	649.05	500.3	38.09	54.97	464.84	813.55	16.38	14.63	PF06974.11 DUF1298 Family
Glyma.14G195200-1	124.73	122.8	718.35	665.57	190.83	102.1	16602.6	7483.77	PF00481.19 PP2C Family
Glyma.04G086700-1	23.5	28.43	199.3	152.43	43.38	17.89	786.62	1091.9	PF00069.23 Pkinase Domain
Glyma.11G025600-1	12.22	15.18	52.71	61.92	18.83	13.35	9596.99	3702.23	PF00314.15 Thaumatin Domain	SM7
Glyma.09G281300-1	432.43	317.5	1946.16	1734.98	507.68	333.19	12288.2	7290.29	PF13923.4 zf-C3HC4_2 Domain
Glyma.08G023100-2	37.58	28.05	264.89	223.83	53.21	24.5	1851.78	2279.27	PF01370.19 Epimerase Family
Glyma.09G203500-1	537.28	1234.29	7092.25	6820.01	1912.91	622.27	35961.2	42530.8	PF01293.18 PEPCK_ATP Family
Glyma.06G235600-1	16.72	12.27	131.06	71.02	25.25	9.51	603.44	927.88	NA
Glyma.01G101100-1	34.35	33.51	272.18	180.7	55.92	33.61	1311.47	2994.77	PF05003.10 DUF668 Family
Glyma.15G253500-1	41.33	31.12	248.55	183.47	51.88	45.22	1500.28	1173.78	PF00069.23 Pkinase Domain
Glyma.03G239700-1	25.12	30.01	129.77	132.7	51.84	27.92	671.78	697.16	PF14541.4 TAXi_C Domain
Glyma.06G050100-1	69.48	46.9	775.73	568.75	118.77	34.13	5826.15	4781.63	PF01063.17 Aminotran_4 Domain
Glyma.11G059100-1	33.65	43.38	852.66	420.85	74.97	41.51	8168.05	6683.35	PF02453.15 Reticulon Family
Glyma.16G109300-1	32.12	36.12	246.43	190.69	46.95	27.92	1432.86	2121.32	PF00067.20 p450 Domain
Glyma.15G089600-1	49.11	59.95	362.46	233.02	77.87	58.4	22279.9	21204.5	PF04520.11 Senescence_reg Family
Glyma.18G030100-1	491.34	460.38	2290.79	1908.14	742.78	657.82	19306.8	25306.3	PF00153.25 Mito_carr Family
Glyma.04G061300-1	15.87	14.57	136.35	74.63	21.65	13.96	869.91	839.32	PF03106.13 WRKY Domain
Glyma.08G081800-1	135.75	117.65	1209.48	979.77	273.63	118.09	6366.65	11437.1	PF07712.10 SURNod19 Domain
Glyma.14G195200-1_UE	67.28	87.79	492.55	417.61	112.91	65.39	12260.3	5368.62	PF00481.19 PP2C Family
Glyma.04G203300-1	220.18	359.42	2884.53	2798.52	636.99	172.37	15937.4	15018.6	PF07724.12 AAA_2 Domain
Glyma.03G238900-1	32.6	25.21	243.42	242.45	72.98	18.15	38268.7	29294.9	PF00106.23 adh_short Domain
Glyma.03G181100-1	21.1	14.36	90.2	60.82	20.12	21.41	607.29	449.84	PF04520.11 Senescence_reg Family
Glyma.14G186400-1	88.58	64.01	1230.77	930.69	204.84	60.78	34307	12270.9	NA
Glyma.02G013700-1	299.7	272.32	1881.92	1400.05	428.62	254.13	21026.3	14837.3	PF01764.23 Lipase_3 Family
Glyma.04G049200-1	27.18	19.87	218.37	135.64	47	21.92	894.94	866.07	PF01063.17 Aminotran_4 Domain
Glyma.08G235400-1	39.1	33.8	469.85	273.85	60.35	29.88	171241	189079	PF00197.16 Kunitz_legume Domain
Glyma.15G098100-1	2626.21	2452.79	11549.7	10138.4	3346.66	2355.22	59918.7	40604.6	PF01373.15 Glyco_hydro_14 Domain
Glyma.18G004700-1	23.46	25.9	373.15	207.4	48.31	20.98	1994.01	2278.6	PF00319.16 SRF-TF Domain
Glyma.13G339800-2	33.59	28.97	167.59	145.68	46.34	29.22	1198.93	580.26	PF01554.16 MatE Family
Glyma.13G003300-1	200.03	161.93	1629.41	1785.91	386.46	176.54	39419.9	36263.9	PF12734.5 CYSTM Family
Glyma.11G194700-1	6325.3	9757.41	39486.8	38883.1	13611	7058.84	257513	262089	PF00005.25 ABC_tran Domain
Glyma.06G212900-1	16.83	15.14	114.75	68.73	21.34	16.21	735.11	656.62	PF03106.13 WRKY Domain
Glyma.20G168500-1	50.12	58.02	636.86	480.4	116.8	41.43	3984.69	4751.09	PF00847.18 AP2 Domain
Glyma.07G154700-1	18.18	15.69	105.41	87.66	28	16.41	1299.73	382.61	NA
Glyma.17G038800-1	53.7	53.52	343.08	326.48	77.52	44.26	3021.63	1617.47	PF03859.14 CG-1 Domain
Glyma.03G238100-1	301.75	277.37	1177.87	1230.39	421.86	231.09	5755.01	5121.27	PF00703.19 Glyco_hydro_2 Domain
Glyma.05G212300-1	67.43	51.93	391.99	339.36	92.79	58.92	1849.4	2070.04	PF04525.10 LOR Domain
Glyma.06G157400-1_UE	59.34	52.01	223.26	240.88	82.43	77.97	7833.01	2420.86	PF02365.13 NAM Family
Glyma.16G051300-1	167.79	200.74	2305.61	1757.26	429	159.89	24925.3	25675	PF12146.6 Hydrolase_4 Family
Glyma.03G056900-1	32.24	30.01	171.88	119.11	51.26	36.76	833.68	785.35	PF13837.4 Myb_DNA-bind_4 Domain
Glyma.09G138100-1	311.45	665.6	5162.19	4486.96	1075.24	389.1	38819.6	32387.6	PF00501.26 AMP-binding Family
Glyma.U020300-1	31.84	23.99	188.99	148.21	43.56	31.92	62534.6	24637	PF00190.20 Cupin_1 Domain
Glyma.07G175200-1	28.11	18.38	83.55	134.97	36.55	23.8	4659.8	2976.8	PF08240.10 ADH_N Domain
Glyma.11G252300-1	28.04	24.71	196.3	121.83	31.13	24.02	1243.81	1297.95	PF00319.16 SRF-TF Domain
Glyma.13G200900-1	24.37	29.01	111.91	111.42	35.29	27.84	1722.8	843.22	NA
Glyma.11G182000-1	84.44	66.84	502.89	266.53	86.32	85.56	1806.99	1884.51	PF02365.13 NAM Family
Glyma.13G218200-1	87.82	119.95	421.52	426.18	139.8	142.67	7673.22	8790.69	PF03171.18 2OG-FeII_Oxy Domain
Glyma.16G096500-3	29.51	26.68	117.13	121.13	42.76	34.22	911.84	563.26	PF00117.26 GATase Domain
Glyma.15G138500-3	36.93	43.05	268.76	218.84	54.18	46.22	1837.18	1340.82	NA
Glyma.19G076700-1	23.76	27.48	203.73	215.21	46.13	30.86	3402.13	1920.47	PF03798.14 TRAM_LAG1_CLN8 Domain
Glyma.06G307900-1	25.23	26.09	260.17	157.23	46.72	17.25	1412.3	3937.34	PF03552.12 Cellulose_synt Family
Glyma.05G107600-1	12.83	18.58	284.43	224.76	40.46	12.93	1552.33	858.43	NA
Glyma.02G228200-1_UE	73.75	91.55	571.54	494.51	132.68	69.82	15023.9	6466.9	PF00481.19 PP2C Family
Glyma.05G217100-1	289.75	225.2	4583.67	3569.56	730.5	172.94	37712.3	31637.7	PF16363.3 GDP_Man_Dehyd Domain
Glyma.03G201200-1	40.23	56.63	252.14	201.14	53.59	46.37	12075.6	6154.33	PF03168.11 LEA_2 Domain
Glyma.04G187900-1	11.1	15.11	77.48	51.62	20.37	13.8	3350.09	1972.3	PF16016.3 DUF4782 Family
Glyma.08G106400-1	16.93	16.3	83.31	89.81	30.93	11.97	5078.33	3761.31	PF00225.21 Kinesin Domain
Glyma.09G237000-1	27.3	58.27	205.46	192.16	75.75	35.63	2273.36	827.21	PF02701.13 zf-Dof Family
Glyma.03G157700-1	613.9	429.33	2532.12	2014.69	561.16	730.56	12381.2	17684.9	PF00689.19 Cation_ATPase_C Family
Glyma.06G061900-1	20.49	17.71	239.44	122.04	37.97	16.25	1526.02	1491.63	PF03106.13 WRKY Domain	SM10
Glyma.07G015200-1	246.27	239.3	1177.57	919.89	318.14	305.59	9694.72	7192.93	PF02309.14 AUX_IAA Family
Glyma.20G051100-1	54.47	61.17	465.81	379.07	102.48	40.84	2548.06	2930.21	PF04782.10 DUF632 Family
Glyma.05G138700-1_UE	25.47	19.51	98.47	96.09	25.93	24.18	459.18	383.76	PF00722.19 Glyco_hydro_16 Domain
Glyma.19G086100-1	21.07	18.04	82.15	75.3	24.23	22.88	464.62	222.01	PF00190.20 Cupin_1 Domain
Glyma.11G067900-2	7.72	13.09	89.51	66.47	19.47	8.76	769.38	710.05	NA
Glyma.08G180300-1	18.63	12.47	78.33	50.07	19.24	19.51	2493.18	1261.36	PF00226.29 DnaJ Domain
Glyma.13G168200-1	16.23	16.7	94.21	77.15	22.73	13.52	9421.1	1851.77	PF00903.23 Glyoxalase Domain
Glyma.13G339800-3	24.8	16.76	83.97	91.55	31.18	16.76	593.68	268.47	PF01554.16 MatE Family
Glyma.17G026300-1	10.04	13.72	60.28	43.85	16.3	11.46	3385.68	2442.17	NA
Glyma.05G211700-1	84.17	73.71	660.71	540.43	143.45	89.93	3335.47	2319.11	PF00155.19 Aminotran_1_2 Domain
Glyma.13G316100-1	95.52	67.34	356.63	295.78	117.4	88.57	7392.14	3886.5	PF13405.4 EF-hand_6 Domain
Glyma.05G186000-1	84.4	89.37	490.11	456.2	122.53	85.11	2423.8	1566.94	NA
Glyma.18G270400-1	20.8	7.93	63.76	70.61	16.38	14.26	681.7	598.8	NA
Glyma.02G232500-1	432.29	355.46	1758.17	1684.93	517.96	524.96	6176.47	8844.93	PF14009.4 DUF4228 Family
Glyma.04G208300-1	166.38	134.1	716.54	651.08	234.92	170.78	17541.7	6794.3	PF02365.13 NAM Family	SM6
Glyma.02G084400-1	4522.84	3967.52	29581.1	26804.9	7334.1	3292.84	113752	124282	PF03171.18 2OG-FeII_Oxy Domain
Glyma.U018200-1	35.24	10.78	314.66	226.3	47.99	17.27	5723.04	4764.91	PF04927.10 SMP Family	SM8
Glyma.19G236600-1	34.3	37.05	150.3	147.68	59.09	29.72	814.59	823.26	PF14541.4 TAXi_C Domain
Glyma.08G058400-1	51.94	43.26	229.04	203.98	63.49	47.52	1876.69	1496.5	PF00781.22 DAGK_cat Family
Glyma.12G185400-1	229.69	185.64	908.41	769.2	288.1	249.93	13612.1	7699.62	PF13405.4 EF-hand_6 Domain
Glyma.01G031500-1	395.57	328.52	1661.84	1384.85	530.71	425.42	12254	8896.89	PF00171.20 Aldedh Family
Glyma.14G152700-1	1013.06	1033.56	4316	4206.84	1610.68	1080.52	36710.8	31252.5	PF02365.13 NAM Family
Glyma.15G090500-1	128.35	127.09	846.29	626.76	190.57	188.13	3369.19	3047.93	NA
Glyma.05G149800-1	197.4	130.32	1726.11	1339.93	293.28	144.59	35812.5	30986.9	PF16845.3 SQAPI Domain
Glyma.04G147000-1	48.89	61.08	232.85	265.58	83.79	49.68	1823.41	2089.17	PF12937.5 F-box-like Domain
Glyma.06G254900-1	167.2	168.95	1014.06	908.84	301.01	137.4	5231.17	5490.72	PF00609.17 DAGK_acc Family
Glyma.10G169700-1	56.52	58.43	409.21	412.99	113.83	49.07	6455.56	3868.57	NA
Glyma.13G168700-1	3444.97	3188.17	18681.4	15966.2	4550.03	2479.67	97257.4	92525.5	PF02826.17 2-Hacid_dh_C Domain
Glyma.20G220100-1	195.08	227.61	2065.75	1949.64	469.23	169.37	27804.1	17461.5	PF14299.4 PP2 Family
Glyma.09G070200-1	21.55	25.47	159.47	116.82	36.55	20.34	939.86	368.97	PF04525.10 LOR Domain
Glyma.06G162200-1	386.83	526.99	8641.94	9039.35	1718.92	200.68	47033.9	44222.6	PF07724.12 AAA_2 Domain
Glyma.05G067800-1	44.13	51	257.61	271.61	78.13	39.09	3451.72	2366.11	PF07714.15 Pkinase_Tyr Domain
Glyma.18G035900-1	86.83	109.53	770.25	849.96	196.36	92.75	3476.12	4624.7	PF04646.10 DUF604 Family
Glyma.07G251300-2	26.09	44.26	347.13	172.88	51.18	32.3	2750.84	3573.68	PF04535.10 DUF588 Domain
Glyma.10G257900-1	1340.09	994.82	5548.96	4574.75	1716.42	1171.32	125520	73059.4	PF13912.4 zf-C2H2_6 Domain
Glyma.11G153000-1	11.59	15.2	105.08	60.66	24.98	15.67	1510.47	1532.05	PF01582.18 TIR Family
Glyma.06G088400-1	24.16	26.36	265.78	210.29	44.62	29.53	1194.27	1947.89	PF00069.23 Pkinase Domain
Glyma.07G076200-1	26.1	21.17	135.58	109.4	32.8	27.84	668.98	579.49	PF00168.28 C2 Domain
Glyma.06G126700-1	1005.47	967.47	4343.87	3953.57	1360.19	939.52	24866.6	20186.8	PF01564.15 Spermine_synth Family
Glyma.19G238900-1	24.09	21.68	235.18	248.86	56.88	14.26	96775.1	95512.8	PF13561.4 adh_short_C2 Domain
Glyma.05G074000-1	36.97	31.31	451.01	272.26	57.79	32.82	6912.81	5746	PF00463.19 ICL Domain
Glyma.12G237100-1	18.63	23.19	121.92	102.02	29.65	20.93	2088.53	803.7	NA
Glyma.20G133200-1	741.48	566.68	7068.71	5978.77	1546.02	554.59	97753.6	68530.8	PF13912.4 zf-C2H2_6 Domain	SM12
Glyma.16G196300-1_UE	67.76	48.09	312.51	274.43	74.01	47.18	1567.68	1513.63	PF01161.18 PBP Domain
Glyma.11G059100-2	8.09	6.97	58.26	26.68	8.55	7.09	745.93	593.3	PF02453.15 Reticulon Family
Glyma.12G101600-1	15.42	12.76	79.99	71.22	28.84	15.11	702	563.56	PF04646.10 DUF604 Family
Glyma.04G040000-1	55.66	51.91	276.85	261.93	71.17	42.96	2521.52	2804.83	PF02458.13 Transferase Family
Glyma.14G077100-1	46.65	45.02	398.76	399.53	88.76	29.55	2631.75	1320.73	PF04678.11 MCU Family
Glyma.16G193200-1	43.31	38.32	349.73	363.23	84.67	32.3	3786.02	1785.81	PF07918.9 CAP160 Repeat
Glyma.12G086000-1	60.27	77.33	289.47	301.56	102.4	77.09	1698.73	1057.6	PF05910.10 DUF868 Family
Glyma.10G266300-1	191.53	148.4	828.71	713.18	263.46	232.37	3451.34	3818.41	PF14009.4 DUF4228 Family
Glyma.05G138700-2	54.34	45.84	303.18	332.76	77.55	40.05	1820.93	1511.22	PF00722.19 Glyco_hydro_16 Domain
Glyma.17G030700-1	197.25	261.19	1043.58	989.56	397.72	274.45	10031.5	4271.21	PF04833.13 COBRA Family
Glyma.04G181900-1	963.19	928.91	6775.1	5757.02	1671.91	1093.93	28787	22421.1	PF04535.10 DUF588 Domain
Glyma.08G235300-1	26.2	33.77	195.51	128.91	37.96	28.59	52160.1	53565.3	PF00197.16 Kunitz_legume Domain
Glyma.10G014400-1	138.57	131.54	1212.6	900.09	241.04	140.08	21694.1	14306.6	PF01764.23 Lipase_3 Family
Glyma.18G273200-1	22.38	22.24	128	119.58	43.9	16.31	2298.46	2913.1	PF03171.18 2OG-FeII_Oxy Domain
Glyma.12G134300-1	327.3	286.37	4484.32	3772.53	743.62	207.93	71222.7	42534.2	PF06764.9 DUF1223 Family
Glyma.01G225100-1	28.95	31.94	197.15	166.29	53.93	26.16	2313.36	1208.76	PF00481.19 PP2C Family
Glyma.13G302400-1	8.73	8.52	49.09	50.76	18.52	5.04	326.52	133.15	PF00249.29 Myb_DNA-binding Domain
Glyma.09G075300-1	480.52	438.33	2193.44	1954.69	749.98	477.23	26512.5	34567.6	NA
Glyma.13G298600-1	31.93	40.68	213.23	214.52	51.86	26.7	3250.85	1587.4	PF00847.18 AP2 Domain
Glyma.16G192200-1	50.26	44.88	407.21	414.41	105.22	35.36	4317.08	2076.81	NA
Glyma.02G228200-1	107.15	116.36	840.55	703.04	196.22	109.75	20103.9	8967.76	PF00481.19 PP2C Family
Glyma.13G215000-1	1688.62	1996.15	10524.4	9373.12	2725.69	1802.7	55913.6	36324.9	PF01373.15 Glyco_hydro_14 Domain
Glyma.04G042300-1	21.56	19.66	178.08	145.17	42.4	19.45	11413.9	9056.23	PF00249.29 Myb_DNA-binding Domain
Glyma.03G216300-2	11.76	9.93	41.26	48.57	13.93	9.22	312.72	175.51	PF00862.17 Sucrose_synth Family
Glyma.08G093900-2	17.8	34.88	161.97	139.63	42.76	16.3	937.3	740.72	PF00722.19 Glyco_hydro_16 Domain
Glyma.05G209100-1	213.46	306.48	1295.04	1217.79	375.27	175.09	6342.29	5125.58	NA
Glyma.01G031500-1_UE	524.22	507.59	3719.8	3424.01	857.84	584.55	17427.4	15154.6	PF00171.20 Aldedh Family
Glyma.08G023100-1	169.26	111.64	1567.02	1182.26	278.3	137.45	18179.7	15297.3	PF16363.3 GDP_Man_Dehyd Domain
Glyma.06G126300-1	82.2	67.89	388.92	342.61	104.44	64.4	2233.55	994.41	PF02358.14 Trehalose_PPase Family
Glyma.01G019200-1	366.27	666.09	4193.73	3458.87	1125.74	374.41	26392.3	29478.9	PF01293.18 PEPCK_ATP Family
Glyma.05G082200-2	90.97	75.01	404.61	325.22	106.63	67.78	1861.38	1346.13	PF00931.20 NB-ARC Domain
Glyma.13G367200-1	82.02	81.86	656.84	529.91	124.55	54.35	3121.55	3789.88	PF13855.4 LRR_8 Repeat
Glyma.10G228900-1_UE	14.34	10.97	91.01	87.09	19.93	9.22	395.3	487.34	PF00069.23 Pkinase Domain
Glyma.15G170100-1	40.14	22.81	154.67	124.17	40.71	33.69	4365.79	4970.92	PF05553.9 DUF761 Family
Glyma.18G030100-3	47.26	32.43	175.63	177.63	64.59	45.63	3339.76	3507.47	PF00153.25 Mito_carr Family
Glyma.20G111800-1	149.56	182.18	955.54	797.64	276.25	161.59	5917.74	3792.28	PF00249.29 Myb_DNA-binding Domain
Glyma.12G098900-1	307.9	566.05	1817.39	1588.1	796.74	409.34	67219.7	69333.3	PF00330.18 Aconitase Family
Glyma.02G086500-1	9.16	10.55	119.2	88.3	29.37	6.92	1129.2	625.71	PF00134.21 Cyclin_N Domain
Glyma.14G199900-1	192.31	147.39	803.54	738.16	232.98	233.57	3431.24	4395.83	PF14009.4 DUF4228 Family
Glyma.19G100000-1	315.47	421.69	1689.42	1281.31	477.83	564.47	46663.9	21444.8	PF02893.18 GRAM Domain
Glyma.17G118200-1	4793.65	3361.41	27649.4	24812	7097.52	3224.91	104778	121666	NA
Glyma.17G233700-1	47.89	34.97	267.88	165.27	56.15	32.57	2173.08	2323.53	NA
Glyma.U025900-1_UE	3669.51	3293.26	15753.8	14418.8	5521.86	3990.34	101910	79884.1	PF00481.19 PP2C Family
Glyma.14G056200-2	72.09	43.76	509.93	438.93	110.47	44.8	4836.55	1393.47	PF00847.18 AP2 Domain
Glyma.19G099400-1	606.98	570.96	3356.96	3018.73	1063.35	534.49	45907.7	67569.8	PF12146.6 Hydrolase_4 Family
Glyma.03G201400-1	37.09	46.18	354.6	286.13	68.01	49.53	15845.8	9457.73	NA
Glyma.17G023000-1_UE	85.93	68.88	1035.59	543.63	151.55	85.68	7340.09	11084.5	PF04535.10 DUF588 Domain
Glyma.16G185900-1	41.41	38.09	324.46	339.16	81.56	29.37	3667.35	1638.89	PF07918.9 CAP160 Repeat
Glyma.20G164200-1	13.84	17.16	122.79	117.2	35.15	11.17	845.22	962.57	PF00069.23 Pkinase Domain
Glyma.16G183700-1	34.82	33.53	304.86	331.71	77.08	25.43	3321.56	1545.59	NA
Glyma.08G072000-6	26.65	21.71	148.46	102.33	28.46	20.45	676.26	522.07	PF06454.9 DUF1084 Family
Glyma.18G158200-1	40.61	46.66	257.15	219.02	76.6	35.18	1271.96	1042.76	PF00332.16 Glyco_hydro_17 Domain
Glyma.08G058400-1_UE	38.84	29.51	168.97	150.18	65.38	31.68	1542.49	1200.84	PF00781.22 DAGK_cat Family
Glyma.14G145800-1	28.35	27.48	278.03	173.81	49.14	19.97	8728.76	10747.3	PF00415.16 RCC1 Repeat
Glyma.12G132500-1	20.71	28.06	104.08	100.87	33.24	27.94	689.61	927.59	PF00201.16 UDPGT Family
Glyma.05G168300-1_UE	42.13	22.97	129.93	128.3	40.63	35.68	689.68	393.47	PF12357.6 PLD_C Family
Glyma.17G159300-2	24.09	14.18	80.3	78.47	27.63	20.34	420.47	453.47	PF07798.9 DUF1640 Family
Glyma.04G049200-2	26.09	41.47	164.01	126.47	52.01	31.18	899.3	787.72	PF01063.17 Aminotran_4 Domain
Glyma.02G217600-1	562.73	544.06	3434.78	3448.81	923.29	598.02	13700	14884.8	PF00300.20 His_Phos_1 Domain
Glyma.07G104300-1	330.31	281.63	3753.77	2394.86	582.99	258.68	145398	83381.2	NA
Glyma.11G004800-1_UE	8.09	21.3	108.97	106.63	23.88	9.22	1927.26	692.76	PF00083.22 Sugar_tr Family
Glyma.16G188200-1	51.76	73.34	614.05	495.18	131.63	33.59	4384.01	3536.3	PF14368.4 LTP_2 Family
Glyma.08G181500-1	24.09	7.93	111.88	78.05	19.93	17.8	2141.53	1588.76	PF00141.21 peroxidase Domain
Glyma.13G270100-1	398.79	288.03	1857	1219.11	483.58	475.59	18458.8	16445	PF01453.22 B_lectin Domain
Glyma.15G256000-2	25.47	35.88	482.18	355.76	73.55	27.18	26270.9	8765.86	PF12734.5 CYSTM Family
Glyma.20G192600-1	21.57	13.34	119.49	90.35	31.48	19.23	2191.21	1563.75	PF00071.20 Ras Domain
Glyma.06G042100-1_UE	68.43	70.05	598.05	627.51	128.97	44.26	2320.26	2669.55	PF00847.18 AP2 Domain
Glyma.14G030800-1	41.19	36.32	176.12	153.57	60.2	52.63	1515.72	1157.46	NA
Glyma.01G031500-2	484.13	465.09	3139.26	2915.57	699.99	509.24	13889.8	12720.8	PF00171.20 Aldedh Family
Glyma.06G042000-1	83.26	124.6	718.89	571.05	134.62	68.09	3163.6	2282.87	NA
Glyma.05G138700-1	977.09	901.75	4994.76	4839.55	1321.4	634.46	20399.7	21824.5	PF00722.19 Glyco_hydro_16 Domain
Glyma.17G149900-1	114.77	163.7	604.64	589.3	176.02	90.83	2652.33	2907.31	PF07714.15 Pkinase_Tyr Domain
Glyma.03G073400-1	710.58	338.98	2796.29	1939.47	441.54	262.58	11332.3	12698.5	NA
Glyma.17G048500-1	130.59	91.96	852.25	528.56	118.87	59.04	17884.1	8652.94	PF04525.10 LOR Domain
Glyma.14G217200-1	440.86	460.34	1841.1	1889.01	716.56	229.2	14114.6	7377.95	PF00170.19 bZIP_1 Family
Glyma.05G041600-1	1807.6	2662.52	10713.1	12016.7	3865.28	1082.64	60429.2	50102.9	PF16158.3 N_BRCA1_IG Domain
Glyma.20G144800-1	3599.24	2315.56	14755.3	10951.2	3566.35	1057.24	110269	104828	PF13419.4 HAD_2 Family
Glyma.13G158800-1	200.01	410.87	1092.26	1204.81	403.41	117.42	7130.1	4772.42	PF00400.30 WD40 Repeat
Glyma.15G256200-1	1714.05	1066.91	8440.37	5934.65	1680.16	1048.23	38962.4	32554.7	PF12734.5 CYSTM Family
Glyma.03G174300-1	1679.29	1938.79	8885.29	7904.04	2205.42	1091.8	71407.9	52450.5	PF03081.13 Exo70 Family
Glyma.03G134800-1	48.61	41.27	259.01	209.78	55.59	35.61	3316.14	3416.5	PF04577.12 DUF563 Family
Glyma.08G172300-1	608.93	572.3	3295.24	2149.65	655.86	524.03	153240	100941	PF12734.5 CYSTM Family
Glyma.17G109300-1	758.99	627.26	4020.38	3253.2	868.84	475.1	35381.9	23809.3	NA
Glyma.02G302400-2	42.98	35.06	167.68	168.16	48.32	20.76	827.37	951.07	NA
Glyma.10G223200-1	177.02	195.35	1236.44	889.49	245.27	119.28	8388.6	10620.4	PF00847.18 AP2 Domain
Glyma.13G111100-1	90.72	63.02	796.04	528.4	112.37	42.47	11237.8	5733.04	PF04525.10 LOR Domain
Glyma.19G009100-1	5627.03	4759.24	25303	21904.8	6325.82	3942.39	93243.5	95311.8	PF02826.17 2-Hacid_dh_C Domain
Glyma.08G059900-1	74.47	51.78	362.66	307.1	77.83	45.87	6469	10625.4	PF00249.29 Myb_DNA-binding Domain
Glyma.01G105600-3	289.09	128.3	1192.93	763.63	187.59	116.97	6614.47	6755.72	NA
Glyma.01G105600-2	324.2	144.76	1325.26	905.26	200.68	135.43	7370.72	8105.76	NA
Glyma.02G302400-1	117.03	122.23	523.22	522.76	151.57	62.82	3577.15	4079.8	PF13639.4 zf-RING_2 Domain
Glyma.16G189900-2	30.22	22.97	109.47	104.38	37.26	17.22	1341.22	562.95	PF07918.9 CAP160 Repeat
Glyma.07G074300-1	29.89	39.69	295.82	331.43	62.93	11.97	908.84	2103.45	PF00249.29 Myb_DNA-binding Domain
Glyma.19G117200-1	219.66	172.64	1125.43	930.75	192.4	101.12	5718.59	3769.99	PF01699.22 Na_Ca_ex Family
Glyma.07G113900-1	11.76	19.51	250.72	140.13	32.38	5.63	1117.76	747.43	NA
Glyma.14G056200-1	331.46	227.17	2449.69	1921.36	431.86	170.64	22730.8	5385.22	PF00847.18 AP2 Domain
Glyma.06G105200-3	92.26	86.38	487.3	406.4	93.05	58.26	4513.97	2711.84	NA
Glyma.15G044200-1	518.38	478.36	5396.26	4303.93	1061.97	509.77	9365.76	12426.8	NA
Glyma.16G042700-1	2068.18	1510.5	11646.2	10162.3	2901.09	1818.91	30245.5	19465	PF00085.18 Thioredoxin Domain
Glyma.16G170500-1	113.65	129.75	836.4	847.75	224.39	79.1	2037.53	1542.97	PF08381.9 BRX Domain
Glyma.11G017100-1	1361.26	1678.57	21643.2	21287.2	4297.46	698.41	62748.3	66492.4	PF16363.3 GDP_Man_Dehyd Domain
Glyma.12G122000-1	829.04	875.18	8420.35	7706.8	1780.95	771.6	24185.9	19223.2	NA
Glyma.05G161100-1	33.88	29.73	163.82	127.51	43.83	23.03	302.52	375.57	NA
Glyma.02G288500-2	149.76	248.95	881.99	858.76	315.72	123.05	3032.24	3266.36	PF00285.19 Citrate_synt Domain
Glyma.06G319600-1	143.02	157.19	849.77	667.22	251.97	188.97	2231.08	3814	PF00560.31 LRR_1 Repeat
Glyma.08G173400-1	319.83	254.89	3506.81	2667.04	558.06	213.04	8219.86	13989.2	PF02365.13 NAM Family
Glyma.08G040100-1	25.8	24.05	135.71	126.67	38.28	20.93	765.89	303.57	PF04083.14 Abhydro_lipase Family
Glyma.14G168100-1	7.88	11.18	74.44	41.04	10.31	11.05	154.23	221.8	PF11250.6 FAF Family
Glyma.14G056800-1	2249.36	3166.27	15114.1	14126.6	4689.05	2515.36	30092.2	29831.5	PF00210.22 Ferritin Domain
Glyma.06G113100-1	240.21	155.49	1478.2	1251.25	306.57	183.87	4485.21	4760.85	NA
Glyma.06G099800-1	179.93	163.27	1373.72	1091.45	261.02	177.53	2943.81	2629.81	PF13639.4 zf-RING_2 Domain
Glyma.13G003200-1	1584.9	1418.89	7338.03	6513.13	2291.3	2118.62	22124.5	18602.3	PF10539.7 Dev_Cell_Death Domain
Glyma.04G231400-1	893.49	617.67	6329.8	4637.44	1234.65	762.18	13980	9597.73	PF00046.27 Homeobox Domain
Glyma.03G061400-1	32.9	29.86	189.78	103.48	43.34	28.71	386.59	400.62	PF04646.10 DUF604 Family
Glyma.07G219900-1	301.78	323.26	1963.53	1816.83	473.26	393.62	5552.36	5415.86	PF00168.28 C2 Domain
Glyma.13G189500-1	3013.16	3936.09	19022.6	20548.6	5199.43	2569.15	63112.9	48842.3	PF16845.3 SQAPI Domain
Glyma.01G185800-1	106.38	84.39	638.25	586.45	155.7	77.97	2099.12	966.24	PF00447.15 HSF_DNA-bind Domain
Glyma.06G209900-1	24.57	24.21	141.71	143.76	41.59	19.79	429.33	243.89	PF01277.15 Oleosin Family
Glyma.06G133800-1	944.16	663.8	5841.12	4504.58	1244.52	862.98	13893.8	9436.66	PF00046.27 Homeobox Domain
Glyma.12G004200-2	31.59	37.05	134.22	148.8	62.18	34.22	526.51	335.8	PF00406.20 ADK Domain
Glyma.19G025400-1	15295.1	17126.8	69687.5	71968.1	23709.3	13342.5	137370	151827	NA
Glyma.06G048500-1	15.01	16.51	142.09	199.45	33.4	15.63	364.17	403.6	PF07716.13 bZIP_2 Family
Glyma.03G234500-1	29.73	13.47	182.35	131.77	36.97	11.04	679.35	498.69	NA
Glyma.10G239400-1	25.63	21.77	192.62	200.5	50.18	18.97	979.98	267.89	PF00847.18 AP2 Domain
Glyma.08G118500-1	37.22	37.93	191.84	159.35	49.71	39.08	318.29	389.79	NA
Glyma.06G183000-1	717.67	699.53	4541.02	4265.26	1210.5	821.32	16725.6	14112.5	PF04535.10 DUF588 Domain
Glyma.U026100-1	21.57	27.08	96.96	101.97	41.5	23.79	429.23	161.86	PF00722.19 Glyco_hydro_16 Domain
Glyma.20G148200-1	32.3	27.18	262.22	247.88	55.76	27.76	1044.84	348.51	PF00190.20 Cupin_1 Domain
Glyma.16G106100-1	600.84	659.13	5941.98	5905.5	1288.22	623.91	18112.7	14803.6	NA
Glyma.17G076100-1	100.45	73.65	414.97	301.06	107.01	113.6	1096.58	998.53	PF00704.26 Glyco_hydro_18 Domain
Glyma.09G137700-1	1712.91	1598.93	7990.38	7162.44	2520.94	2120.21	33126.8	26042.2	PF05042.11 Caleosin Family
Glyma.10G062200-1	147.47	206.25	1041.65	994.85	301.34	187.62	3071.23	2714.8	PF00201.16 UDPGT Family
Glyma.06G234200-1	246.97	282.49	2091.79	2285.63	556.73	130.22	4232.77	5080.28	PF04209.11 HgmA Family
Glyma.15G123500-1	390.58	299.72	1419.79	1343.18	468.68	327.48	4232.09	5701.93	PF00400.30 WD40 Repeat
Glyma.12G048600-1	81.88	82.6	516.77	433.1	130.19	95.98	1001.33	1141.03	PF02362.19 B3 Family
Glyma.17G067800-2	52.49	43.31	464.61	433.73	103.96	25.66	1433.89	1166.42	PF00982.19 Glyco_transf_20 Family
Glyma.01G061800-1	203.57	188.08	845.07	896.68	341.38	250.46	2641.39	2469.68	PF11443.6 DUF2828 Domain
Glyma.09G070300-1	2299.34	1779.08	15927.4	14079.4	3917.17	1796.37	44882.9	46962.1	PF00171.20 Aldedh Family
Glyma.09G052600-1	8423.54	8558.43	40620.5	39306.2	13320.6	7767.84	84036.8	87199.4	PF01434.16 Peptidase_M41 Family
Glyma.08G034500-1	51.2	38	623.9	552.98	100.14	35.09	1220.5	1505.43	NA
Glyma.04G241500-1	29.47	22.96	120.22	96.77	33.36	32.56	315.48	202.84	NA
Glyma.16G148900-1	12.15	16.3	74.73	55.09	24.23	13.26	142.68	150.9	PF14368.4 LTP_2 Family
Glyma.01G152400-1	783.86	717.75	3393.04	2842.6	962.14	946.52	10883.3	9208.1	NA
Glyma.05G217200-1	23.94	14.67	133.56	65.88	33.33	18.21	257	323.52	NA
Glyma.14G116300-1	20.67	28.5	180.35	160.28	42.03	18.71	662.03	235.7	PF02485.19 Branch Family
Glyma.07G005400-1	32.94	35.3	209.48	160.78	52.31	35.36	460.03	382.27	NA
Glyma.04G008200-1	35.25	39.59	257.18	219.46	70.23	36.24	708.79	389.09	PF00225.21 Kinesin Domain
Glyma.19G169000-1	175.61	315.5	993.29	1143.36	354.66	219.15	3854.45	2798.37	PF00005.25 ABC_tran Domain
Glyma.13G174100-1	23.91	22.95	172.25	170.28	39.57	27.6	333.37	359.74	PF00462.22 Glutaredoxin Domain
Glyma.16G217900-1	5589.22	8052.17	31512.2	29731	11136	5639.11	125402	103247	PF01373.15 Glyco_hydro_14 Domain
Glyma.15G234200-1	185.06	150.14	1103.88	907.44	254.27	139.47	4067.17	3113.78	NA
Glyma.11G017100-3	16.26	17.57	106.35	102.21	27.05	15.12	287.57	273.05	PF16363.3 GDP_Man_Dehyd Domain
Glyma.15G158900-1	8972.31	9442.16	42872.2	42071.8	13998	8281.97	97501.4	98143.6	PF01434.16 Peptidase_M41 Family
Glyma.07G168900-1	285.96	248.43	1431.8	1103.78	435.99	218.51	2926.38	4077.24	PF07676.10 PD40 Repeat
Glyma.14G171500-1	419.77	460.92	2103.41	1857.17	777.82	538.98	4798.7	4300.77	PF00847.18 AP2 Domain
Glyma.01G214600-1	2397.2	2220.56	28699.5	28227.7	5771.2	1175.38	58970	59949.3	PF12638.5 Staygreen Domain
Glyma.10G081500-1	662.16	662.84	3380.24	3515.04	1072.87	685.14	7201.05	6666.12	PF04970.11 LRAT Domain
Glyma.06G114000-1	1464.2	1622.87	10869.4	11154.8	3180.17	1254.82	39075.2	35859.4	PF02365.13 NAM Family
Glyma.04G249800-1	108.65	98.35	757.72	637.19	158.57	94.6	2424.29	2462.6	NA
Glyma.09G277000-1	826.21	554.11	5348.54	4322.62	1182.92	849.84	12063.1	12481.9	PF00069.23 Pkinase Domain
Glyma.18G127300-1	121.75	189.86	649.47	717.55	277.47	109.57	1525.6	1683.95	PF00962.20 A_deaminase Domain
Glyma.09G006600-1	109.88	146	512.02	506.22	177.79	133.32	1150.44	1397.87	PF02485.19 Branch Family
Glyma.19G113400-2	4163.99	7885.97	27102.5	28453.4	7633.13	7817.38	94810.8	55157.6	NA
Glyma.19G113400-3	3224.36	6301.22	20243.7	20335.3	6185.4	6593.3	82040.5	35871.8	NA
Glyma.05G112000-1	229.04	166.03	11632	9727.2	1662.22	32.7	51822.8	34242.6	PF03760.13 LEA_1 Family
Glyma.15G077100-1	154.7	155.04	674.17	615.69	220	173.33	2050.95	2620.75	PF00847.18 AP2 Domain
Glyma.16G196300-1	147.19	101.2	849.35	670.65	167.44	129.16	2560.43	2786.45	PF01161.18 PBP Domain
Glyma.11G097700-1	456.77	331.49	2351.56	1885.5	487.92	321.94	5724.03	7866.38	PF00230.18 MIP Family
Glyma.08G100900-1	46.49	42.14	271.59	236.99	59.08	51.95	663.54	584	PF00072.22 Response_reg Domain
Glyma.02G207800-1	621.9	583.22	3483.16	3376.12	961.66	575.63	12448.6	8592.54	PF03969.14 AFG1_ATPase Family
Glyma.06G283900-1	18.7	21.38	95.51	92.18	29.79	18.14	339.55	147.47	NA
Glyma.09G149300-1	58.96	76.71	327.92	245.03	93	94.03	561.62	1186.03	PF07859.11 Abhydrolase_3 Domain
Glyma.17G133900-1	52.43	49.26	329.43	276.18	74.38	49.47	610.53	830.55	PF00067.20 p450 Domain
Glyma.04G237300-1	2094.58	1772.43	9070.6	9136.7	2741.77	1549.94	23988.4	22287.3	PF01564.15 Spermine_synth Family
Glyma.08G082400-1	71.66	49.64	308.81	254.67	77.16	47.66	918.5	1343.31	PF03106.13 WRKY Domain
Glyma.08G019800-1	2571.47	3483.02	12565.3	12160	4584.1	2281.26	28736.7	28714.7	NA
Glyma.19G247500-1	5726.48	5416.1	29683.8	27041.8	8526.02	6436.55	102824	91962.4	PF05042.11 Caleosin Family
Glyma.04G082300-1	27.6	26.46	174.62	213.79	56.57	21.37	419.55	460.63	PF14249.4 Tocopherol_cycl Family
Glyma.10G193600-1	16.89	12.72	64.57	53.38	17.71	16.32	123.65	187.94	PF02298.15 Cu_bind_like Domain
Glyma.07G147900-1	21.55	20.13	108.51	88.38	35.72	23.8	328.84	306.68	NA
Glyma.05G010500-1	4333.72	3164.11	35016.6	32556.2	7760.11	3040.63	75243.2	91666.7	NA
Glyma.13G102400-1	12.7	11.13	57.21	61.8	19.69	13.47	277.72	190.97	PF05915.10 DUF872 Family
Glyma.19G195000-1	22.57	20.36	110.37	87.97	39.7	20.01	347.69	137.01	NA
Glyma.09G006600-2	97.84	73.34	359.18	381.55	128.26	88.09	853.72	946.05	PF02485.19 Branch Family
Glyma.18G061100-1_UE	13.3	14.18	177.01	121.13	31.18	13.26	482.32	428.76	PF00733.19 Asn_synthase Domain
Glyma.05G236200-1	20.79	19.19	158.73	92.42	38.8	19	299.74	313.87	PF04749.15 PLAC8 Family
Glyma.19G018700-1	212.39	273.68	1182.5	870.74	351	365	2304.66	3114.15	PF14363.4 AAA_assoc Family
Glyma.01G225800-1_UE	232.05	305.55	3482.57	3472.26	750.63	152.38	10781.7	10335.5	PF16363.3 GDP_Man_Dehyd Domain
Glyma.06G120300-1	1303.31	804.51	6970.12	5870.83	1719.57	771.51	25975.8	15057.5	PF00676.18 E1_dh Family
Glyma.03G065900-1	128.81	147.48	636.59	605.66	210.95	111.15	1986.87	1546.26	PF13419.4 HAD_2 Family
Glyma.02G131800-1	19.89	20.89	121.9	104.04	33.91	16.43	368.7	328.86	NA
Glyma.08G295700-1	378.11	669.75	2213.69	2375.62	874.54	326.44	4427.97	5784.34	PF00962.20 A_deaminase Domain
Glyma.07G189900-1	468.73	774.42	2723.76	2889	1126.99	710.89	9212.91	7328.7	PF07992.12 Pyr_redox_2 Domain
Glyma.11G027400-1	1554.21	2177.33	18304.7	18810.5	4002.95	1057.77	42341.7	47134.1	PF12638.5 Staygreen Domain
Glyma.11G017400-1	50.67	47.07	269.63	229.71	78.16	44.98	562.47	534.35	NA
Glyma.11G091400-1	702.26	787.43	7931.5	7345.76	1713.65	679.83	10614	31631.2	PF00403.24 HMA Domain
Glyma.19G009000-1	306.24	356.84	1632.5	1547.57	434.49	322.74	3376.29	3776.19	PF02826.17 2-Hacid_dh_C Domain
Glyma.06G276400-1	38.83	69.15	231.25	234.96	98.59	52.89	997.4	726.1	PF07847.10 PCO_ADO Family
Glyma.17G097700-1	44.93	37.55	169.35	237.22	66.83	51.96	422.95	462.7	PF00171.20 Aldedh Family
Glyma.03G031000-1	391.04	256.99	2032.49	1706.43	544.79	381.51	6285.17	8531.73	PF00067.20 p450 Domain
Glyma.15G270800-1	32.3	27.18	238.26	174.59	58.13	25.34	631.63	405.97	PF01535.18 PPR Family
Glyma.20G148900-4	17.36	17.98	130.84	100.02	25.68	16.27	318.53	328.26	PF02574.14 S-methyl_trans Family
Glyma.18G061100-1	9103.26	7730.43	135938	96443.4	20940.9	5565.66	235935	290426	PF00733.19 Asn_synthase Domain
Glyma.10G010100-1	109.06	106.38	585.97	481.47	129.96	185.36	1369.7	1323.19	PF15699.3 NPR1_interact Family
Glyma.14G073300-1	53.19	55.07	322.53	228.59	77.44	72.54	722.97	468.69	PF14299.4 PP2 Family
Glyma.04G234400-1_UE	18.97	33.59	314.38	242.47	62.51	18.26	885.32	599.3	NA
Glyma.03G025600-1	2081.77	2223.34	11002.9	10362.2	3190.63	2244.15	31058.7	18073.6	PF10248.7 Mlf1IP Family
Glyma.01G178500-1	94	128.49	556.57	620.23	197.38	76.58	2600.78	2035.18	PF04678.11 MCU Family
Glyma.17G083000-1	39.43	51.47	246.01	214.43	76.63	55.43	571.09	452.43	NA
Glyma.U038600-1	157.5	195.3	914.85	1021.23	286.67	155.13	2012.18	2621.94	PF02714.13 RSN1_7TM Family
Glyma.10G097400-1	28.66	36.66	165.96	174.67	50.61	29.83	555.93	484.96	PF02714.13 RSN1_7TM Family
Glyma.06G130200-1_UE	12.76	19.51	100.8	100.65	26.68	11.76	226.88	227.47	NA
Glyma.07G241400-1	24.09	17.26	197.51	158.01	32.38	20.8	961.36	423.43	PF02466.17 Tim17 Family
Glyma.08G018800-1	49.46	30.1	166.65	158.69	37.84	41	375.35	338.25	PF04525.10 LOR Domain
Glyma.09G192500-1	491.06	649.9	2231.15	2568.02	890.46	504.19	7218.61	6588.88	PF00083.22 Sugar_tr Family
Glyma.17G069900-1	680.59	547.46	2548.66	2386.63	836.14	597.26	7869.81	5647.6	PF03969.14 AFG1_ATPase Family
Glyma.12G230500-1	13.3	16.3	25.59	166.01	22.51	21.34	268.72	117.76	NA
Glyma.06G061800-1	41.22	43.62	220.37	171.4	56.75	57.65	699.35	506.52	NA
Glyma.01G008400-2	31.59	49.26	253.72	238.78	65.72	40.47	992.13	609.4	PF14226.4 DIOX_N Family
Glyma.15G248200-6	37.47	26.68	157.93	132.74	40.63	26.72	680.88	473.97	PF00443.27 UCH Family
Glyma.20G021600-1	63.65	84.66	463.4	384.95	122.2	55.71	1087.64	944.25	PF00083.22 Sugar_tr Family
Glyma.02G262500-1_UE	19.59	17.82	107.47	90.59	35.72	10.76	215.68	187.55	PF00210.22 Ferritin Domain
Glyma.11G063400-3	45.93	37.05	635.55	512.59	94.76	40.05	1085.88	1403.55	PF04193.12 PQ-loop Repeat
Glyma.20G139900-2	148.43	206.05	1029.93	961.05	324.26	164.34	2318.93	2093.7	PF07714.15 Pkinase_Tyr Domain
Glyma.18G185800-1	10.76	28.97	153.3	140.97	31.59	20.8	706.72	451.97	PF04646.10 DUF604 Family
Glyma.15G034600-1	889.2	865.52	9553.08	9206.82	2003.32	838.56	24379.9	22303.7	PF01554.16 MatE Family
Glyma.18G071700-2	17.8	6.97	68.09	66.97	25.18	10.22	229.18	217.72	PF01490.16 Aa_trans Family
Glyma.04G011500-2	152.22	141.55	1155.47	954.72	275.72	149.76	2468.59	2153.97	PF03087.12 DUF241 Family
Glyma.07G213000-1	25.5	29.37	199.01	159.9	41.67	27.88	678.4	636.75	NA
Glyma.06G088800-1_UE	71.49	38.09	262.22	233.43	93.05	39.05	686.09	450.22	PF00069.23 Pkinase Domain
Glyma.03G083200-1_UE	38.84	63.88	451.43	313.26	92.13	40.97	957.01	812.55	PF13419.4 HAD_2 Family
Glyma.08G033800-2	4.18	10.97	60.34	42.01	16.8	3.22	126.43	114.36	PF00481.19 PP2C Family
Glyma.10G071700-1_UE	9.72	9.93	60.34	66.47	23.38	5.18	222.4	167.01	PF00170.19 bZIP_1 Family
Glyma.01G153300-1_UE	20.13	14.18	72.05	64.59	28.84	15.3	190.22	177.09	PF00067.20 p450 Domain
Glyma.12G185800-1	41.37	63.45	204.36	215.15	58.43	30.89	618.03	1014.3	PF00190.20 Cupin_1 Domain
Glyma.01G152600-1	27.82	34.34	187.25	177.04	48.27	15.74	485.16	421.48	PF03168.11 LEA_2 Domain
Glyma.02G261700-1_UE	77.48	61.7	317.87	258.67	68.99	38.44	1800.34	557.2	PF00847.18 AP2 Domain
Glyma.19G213100-1	58.63	76.13	354.53	329.56	83.45	39.99	680.3	696.1	PF00847.18 AP2 Domain
Glyma.11G170300-1	12459.6	10299.4	95243.7	67015.7	17116	7455.77	189942	247503	PF00733.19 Asn_synthase Domain
Glyma.15G188600-1	98.02	85.59	416.28	360.79	106.09	70.23	931.12	860.15	PF02991.14 Atg8 Domain
Glyma.12G237400-1_UE	121.9	110.77	482.02	493.76	136.26	85.52	1850.95	1409.71	PF01554.16 MatE Family
Glyma.02G222300-1	1082.37	1125.1	4830.23	4902.61	1576.31	671.22	19555.3	12612.7	PF02365.13 NAM Family
Glyma.12G023600-1	583.07	424.42	2817.87	2039.57	575.08	381.97	6825.57	9305.71	PF00230.18 MIP Family
Glyma.17G067800-1_UE	965.61	823.59	12348.3	11778.1	2220.18	282.93	36614.9	33975.7	PF00982.19 Glyco_transf_20 Family
Glyma.02G109800-1	924.26	462.04	3847.42	2847.86	832.71	414.46	7178.55	9943.08	PF02365.13 NAM Family
Glyma.14G089700-1	36.19	33.9	147.72	161.07	41.43	28.84	416.04	432.68	NA
Glyma.07G060400-1_UE	14.93	14.18	129.93	110.55	31.18	3.22	556.01	300.09	PF07777.9 MFMR Family
Glyma.14G010600-1	137.48	129.94	575.35	616.83	163.18	109.42	1520.48	1552.16	PF00226.29 DnaJ Domain
Glyma.13G092500-1_UE	676.05	576.51	8920.01	8309.55	1533.34	185.55	26110.5	23068	PF00982.19 Glyco_transf_20 Family
Glyma.12G079600-1	731.81	724.64	3292.49	3175.24	864.38	275	8981.18	9252.71	PF00501.26 AMP-binding Family
Glyma.01G177000-1	12.39	13.39	64.56	54.87	18.59	8.56	235.35	198.02	PF00190.20 Cupin_1 Domain
Glyma.15G256300-1	410.05	293.95	2113.94	1750.92	432.26	270.57	5924.04	6104.37	NA
Glyma.17G084700-1	938.43	1398.28	4613.26	5256.73	1923.99	681.68	16556	15764.4	PF16158.3 N_BRCA1_IG Domain
Glyma.12G082100-1	2699.7	3597.19	15203.4	15852.8	4388.41	1284.57	41244.2	47046.4	PF08417.10 PaO Family
Glyma.08G220500-2	465.55	316.47	2057.18	1853.22	425.76	329.38	5126.13	3220.13	NA
Glyma.02G261700-1	458.25	339.75	2352.37	1872.93	449.04	188.61	13501.5	3505.31	PF00847.18 AP2 Domain
Glyma.01G051300-1	763.98	446.29	3022.04	2188.44	639.21	352.9	5727.16	8100.07	PF02365.13 NAM Family
Glyma.08G046000-3	35.63	50.38	178.36	166.01	45.05	36.05	437.26	439.72	PF13639.4 zf-RING_2 Domain
Glyma.20G237900-1	90.53	57.41	398.76	382.82	115.41	39.67	1600.79	1371.86	PF07173.10 GRDP-like Family
Glyma.19G158100-1	203.17	128.47	1542.76	1005.11	227.37	80.9	2139.05	3131.59	PF04570.12 zf-FLZ Family
Glyma.06G042100-1	2933.65	2763.31	22997.2	19740	4460.95	1602.46	47363.2	61429.7	PF00847.18 AP2 Domain
Glyma.17G068100-1	798.47	548.56	3703.08	3001.74	792.7	309.68	7114.48	6541.6	NA
Glyma.15G008300-1	2639.06	2346.82	13021.4	11778.9	3171.05	1726.06	29944	45503.5	NA
Glyma.12G082100-1_UE	2871.57	3833.2	15084.4	17507.5	4522.76	1298.63	37311	43393.6	PF08417.10 PaO Family
Glyma.17G112500-1	269.71	595.39	1797.72	1966.41	572.68	170.18	7872.1	5723.46	PF00400.30 WD40 Repeat
Glyma.13G092500-1	787.67	540.08	7200.12	6199.17	1328.55	200.11	17886.5	15644.2	PF00982.19 Glyco_transf_20 Family
Glyma.15G115200-1	385.56	402.64	2102.54	1496.98	442.71	239.34	8068.94	5934.32	PF00939.17 Na_sulph_symp Family
Glyma.11G171400-1	14709.5	11887.4	93856	67323.3	17487.4	8316.78	185625	236971	PF00733.19 Asn_synthase Domain
Glyma.04G041200-1	1438.88	1408.38	8714.61	7156.62	1894.14	1015.52	11477.2	22521.1	PF00847.18 AP2 Domain
Glyma.17G067800-1	1085.56	805.36	13625.1	11423.5	2413.69	268.55	44641.7	36901	PF00982.19 Glyco_transf_20 Family
Glyma.11G194500-1	369.87	238.09	1718.36	1569.86	427.73	103.72	4679.57	4996.19	PF00501.26 AMP-binding Family
Glyma.13G201200-1	589.65	532.13	2626.57	2462.74	734.61	381.51	8370.65	6430.27	NA
Glyma.16G114900-1	319.88	205.69	1229.99	1139.03	325.34	221.28	107.35	177.02	PF03547.16 Mem_trans Family
Glyma.08G245500-1	286.59	296.34	1330.91	1147.08	379.28	267.43	36.97	75.99	PF00450.20 Peptidase_S10 Domain
Glyma.01G152700-1	2703.95	2425.54	14357.1	13228.4	4284.38	2932.63	2528.5	3996.14	PF03350.14 UPF0114 Family
Glyma.17G116500-1	285.15	243.98	1872.39	1958.8	468.48	250.75	26.03	44.92	PF01177.20 Asp_Glu_race Family
Glyma.01G152900-1	2735.05	2797.4	11617.6	11915.5	4170.41	3039.17	1211.85	2259.59	PF00732.17 GMC_oxred_N Domain
Glyma.12G173700-1	244.09	366.53	1431.56	1903.83	631.07	254.19	246.63	393.21	PF01301.17 Glyco_hydro_35 Domain
Glyma.11G193600-1	67.36	74.66	443.29	604.84	140.85	66.53	22.8	59.15	PF00722.19 Glyco_hydro_16 Domain
Glyma.16G109500-1	117.3	114.71	626.79	612.86	170.19	117.28	127.01	136.07	NA
Glyma.12G055100-1	999.67	1041.14	4916.16	5624.67	1903.85	1154.93	741.92	1099.6	NA
Glyma.20G230800-1	87.28	50.38	453.82	425	112.71	66.58	63.61	120.57	PF01627.21 Hpt Family
Glyma.01G241400-1	104.31	79.25	524.91	513.21	143.13	101.13	68.75	80.97	NA
Glyma.07G242400-1	42.67	46.44	247.61	197.38	65.77	44.41	76.53	33.72	PF01370.19 Epimerase Family
Glyma.01G068200-1	23.37	28.73	162.26	155.57	46.39	27.92	24.28	38.63	PF03171.18 2OG-FeII_Oxy Domain
Glyma.04G219800-1	14.41	14.06	104.22	126.23	32.02	10.1	30.84	12.97	NA
Glyma.06G106700-1	864.92	483.15	6864.14	6839.78	1655.69	562.9	1343.61	1699.78	PF00403.24 HMA Domain
Glyma.15G118800-1	1125.19	984.55	8572.95	8212.34	1992.7	1004.3	855.11	1406.01	PF00808.21 CBFD_NFYB_HMF Domain
Glyma.03G181300-1	378.99	329.58	2653.72	2726.42	587.46	355.85	441.17	548.28	PF03641.12 Lysine_decarbox Family
Glyma.18G018600-1_UE	7059.43	8994.93	60067.5	62021.8	15839.9	5311.51	6461.99	6631.36	PF07994.10 NAD_binding_5 Family
Glyma.13G259400-2	113.84	111.88	442.28	473.8	111.88	123.05	44.01	72.43	PF03171.18 2OG-FeII_Oxy Domain
Glyma.20G180800-1	1122.17	1340.57	8225.35	8397.55	2497.76	984.25	1436.13	2193.69	PF00221.17 Lyase_aromatic Family
Glyma.06G201200-1	47.92	36.67	275.82	231.29	60.91	29.68	43.04	40.69	PF13912.4 zf-C2H2_6 Domain
Glyma.06G083600-1	23.34	26.02	169.78	175.08	48.9	20.11	25.27	22.31	NA
Glyma.19G146000-1	129.62	247.77	801.97	1040.65	389.7	177.77	18.16	38.35	PF03110.12 SBP Domain
Glyma.03G101700-1	13.75	15.98	133.48	89.84	23.94	15.79	16	17.94	PF12076.6 Wax2_C Domain
Glyma.16G181300-1	31.66	29.24	171.51	148.02	51.33	32.97	38.5	24.98	PF00106.23 adh_short Domain
Glyma.03G231100-1	38.45	47.84	315.14	255.66	70.84	53.53	17.29	71.93	PF03791.11 KNOX2 Family
Glyma.15G065600-1	1320.66	1919.11	16788.7	19209	4381.75	805.91	1724.42	5079.05	PF13243.4 SQHop_cyclase_C Domain
Glyma.07G086400-1	1734.04	1551.24	9390.67	8162.08	2397.15	1462.02	1164.99	2088.42	NA
Glyma.01G161000-1	153	118.59	855.3	880.15	209.19	162.33	32.23	37.92	PF03087.12 DUF241 Family
Glyma.19G244100-1	183.14	284.35	1018.79	893.88	307.81	257.6	75.6	131.15	PF02458.13 Transferase Family
Glyma.11G082900-1	149.67	116.45	900.15	965.62	222.95	162.37	28.18	41.79	PF03087.12 DUF241 Family
Glyma.11G238800-1	12743.8	17139.6	63714.9	68203.8	23806.2	12516.4	5298.12	5797.05	PF07994.10 NAD_binding_5 Family
Glyma.19G222300-1	646.83	679.77	3790.44	3444.41	1018.25	667.56	685.47	773.86	NA
Glyma.04G106500-1	359.2	268	2536.83	2691.08	591.02	238.59	427.65	445.36	PF00403.24 HMA Domain
Glyma.08G064400-1	23.66	17.58	269.28	213.96	48.41	16.61	50.93	47.08	NA
Glyma.07G067500-1	1456.03	2254.41	9261.06	10544.8	3122.77	1928.17	2064.65	2253.97	PF04646.10 DUF604 Family
Glyma.03G225300-2	62.06	75.82	568.32	598.35	139.03	65.3	164.34	113.1	NA
Glyma.13G224300-1	1697.2	1370.48	5010.85	7617.07	2495.57	1460.19	964.54	1893.55	PF00069.23 Pkinase Domain
Glyma.11G016600-1	141.93	99.5	612.21	632.13	185.49	98.84	36.08	63.84	PF00454.25 PI3_PI4_kinase Family
Glyma.13G247200-1	125.9	62.82	2480.53	2038.41	373.63	46.26	342.94	727.48	PF00249.29 Myb_DNA-binding Domain
Glyma.09G201800-1	50.75	38.94	201.37	230.43	59.92	35.63	20.32	23.09	NA
Glyma.03G246600-1	374.96	423.22	3223.36	2773.16	671.13	292.87	261.8	623.05	PF02458.13 Transferase Family
Glyma.20G185900-1	1633.91	893.49	6610.94	5548.79	1704.5	1296.03	222.68	768.57	PF08137.10 DVL Family
Glyma.13G259400-1	74.82	52.15	540.83	478.22	119.51	65.39	48.6	70.37	PF03171.18 2OG-FeII_Oxy Domain
Glyma.09G014100-1	1804.32	1540.46	12678.1	11837.7	3173.31	1722.12	1413.98	2167.37	PF00808.21 CBFD_NFYB_HMF Domain
Glyma.09G066700-3	1584.84	1265.59	18878	18868.4	3921.01	997.15	3754.82	4372.93	PF13869.4 NUDIX_2 Domain
Glyma.18G018600-2	8241.68	9940.43	59244.1	63312.5	15465.8	5618.05	5724.99	5773.38	PF07994.10 NAD_binding_5 Family
Glyma.09G217900-1	2693.78	1856.05	14319.7	14186	4250.2	2459.58	2739.75	4366.9	PF03350.14 UPF0114 Family
Glyma.12G174100-1	1227.33	1811.1	6682.8	6721.58	2037.47	1271.31	1623.27	1635.38	PF06507.11 Auxin_resp Family
Glyma.13G327000-3	63.09	105.72	680.68	934.93	226.26	63.88	149.63	249.8	PF01301.17 Glyco_hydro_35 Domain
Glyma.09G190600-1	1330.95	1142.2	6713.38	5775.3	1802.53	1157.66	580.29	1217.68	PF00447.15 HSF_DNA-bind Domain
Glyma.19G133400-1	24.8	28.97	26.22	570.3	26.68	32.3	35.38	25.38	PF03171.18 2OG-FeII_Oxy Domain
Glyma.03G181300-1_UE	124.86	101.93	764.13	707.07	171.22	123.7	168.38	128.97	PF03641.12 Lysine_decarbox Family
Glyma.03G162900-1	5393.96	5661.86	4462.06	4070.11	3981.41	6012.29	10438.2	14124.3	PF00241.18 Cofilin_ADF Domain
Glyma.12G096600-1	1078.34	984.23	903.2	996.37	892.48	963.24	2650.55	1943.21	NA
Glyma.12G203400-1	242.98	229.65	118.15	129.11	178.7	239.07	49.13	52.18	PF12697.5 Abhydrolase_6 Domain
Glyma.06G021400-1	166.27	168.61	379.29	348.77	157.26	107	2045.65	1596.48	PF13639.4 zf-RING_2 Domain
Glyma.12G214700-1	110.46	106.88	81.79	77.64	61.09	72.25	17.64	23.62	PF01501.18 Glyco_transf_8 Family
Glyma.05G197300-2	28.11	28.3	28.88	32.09	24.18	24.72	77.3	53.05	PF10537.7 WAC_Acf1_DNA_bd Domain
Glyma.U021900-1	33514.9	36070.8	70997.8	68044.6	44312.3	38815.8	83387.9	84820.1	PF00141.21 peroxidase Domain
Glyma.07G066900-1	40.71	38.11	1120.17	1005.46	217.49	61.88	46.5	174.96	PF00295.15 Glyco_hydro_28 Domain
Glyma.19G001900-1	2090.24	1797.79	1291.8	1286.55	1216.7	1609.44	52.15	75.29	PF05701.9 WEMBL Family
Glyma.01G159100-1	42.88	56.01	51.19	51.68	156.55	167.81	17.5	16.11	PF13041.4 PPR_2 Repeat
Glyma.18G027600-1	52.67	50.38	57.04	55.13	51.45	103.83	146.11	103.12	PF05916.9 Sld5 Family
Glyma.08G365900-1	757.76	863.94	459.79	473.14	594.13	733.79	5727.08	3148.77	PF01238.19 PMI_typeI Family
Glyma.09G045400-1	234.82	170.62	180.63	185	205.88	315.84	46.03	42.78	PF00957.19 Synaptobrevin Family
Glyma.09G013500-1	1706.2	2256.14	1366.58	1589.43	4022.23	2908.12	444.81	391.01	PF13812.4 PPR_3 Repeat
Glyma.05G106300-1	107.43	107.7	103.86	110.45	108.46	106.95	41.8	44.92	PF00696.26 AA_kinase Family
Glyma.01G171800-1	8027.34	7800.93	5614.36	5735.86	5016.23	6075.96	2806.5	2930.23	PF01569.19 PAP2 Family
Glyma.11G086300-1	238.09	341.37	320.46	446.98	265.31	166.77	553.95	691.91	PF08676.9 MutL_C Domain
Glyma.13G008600-1	97.95	85.4	3597.12	3298.6	604.06	96.22	29692.1	24624.2	PF13668.4 Ferritin_2 Domain
Glyma.17G179200-1	3280.53	2959.58	3715.79	2989.25	2060.59	2650.72	17618	15552.1	PF00931.20 NB-ARC Domain
Glyma.07G025400-1	120.21	109.16	94.73	102.42	219.76	363.37	18.93	39.89	PF02330.14 MAM33 Domain
Glyma.01G003800-1_UE	474.78	385.88	353.43	323.88	470.59	892.88	142.11	156.7	PF13649.4 Methyltransf_25 Domain
Glyma.05G002900-1	203.51	254.97	105.13	111.51	211.18	231.68	137.47	80.8	PF05938.9 Self-incomp_S1 Family
Glyma.13G128400-1	4691.25	5369.68	1084.4	1245.96	3949.55	5443.81	957.45	705.2	PF00294.22 PfkB Family
Glyma.18G018600-4	100.75	112.57	2070.2	2094.36	414.49	115.35	1064.81	319.15	PF07994.10 NAD_binding_5 Family
Glyma.14G187800-1	13881.3	12563.8	17290.1	15595.7	28727.5	33435.2	33603.2	28512.8	PF00252.16 Ribosomal_L16 Family
Glyma.15G234700-1	16.59	23.54	40.39	27.61	19.78	25.18	437.75	846.97	PF00201.16 UDPGT Family
Glyma.04G251400-1	13.96	16.28	18.33	14.39	13.49	10.84	84.94	31.92	PF00847.18 AP2 Domain
Glyma.06G035300-1	199.21	192.74	71.2	84.25	115.94	158.63	285.55	148.58	PF00067.20 p450 Domain
Glyma.15G106900-1	7979.5	8741.99	23071.3	20066.6	11053.2	8213.28	32044	30964.8	PF00076.20 RRM_1 Domain
Glyma.08G190700-1	491.47	1030.57	263.24	348.86	375.86	246.58	20.01	26.57	PF00005.25 ABC_tran Domain
Glyma.09G080000-1	24.6	23.9	99.68	72.16	28.25	25.49	89.89	74.39	PF03106.13 WRKY Domain
Glyma.04G065700-2	50.51	46.93	82.09	80.84	48.3	29.22	199.68	211.72	PF00787.22 PX Domain
Glyma.07G119400-1	264.81	216.65	393.99	325.89	221.8	248.22	1191.87	820.63	PF00201.16 UDPGT Family
Glyma.02G198700-1	106.5	187.71	422.27	427.31	242.16	138.78	1108.87	1066	PF16421.3 E2F_CC-MB Domain
Glyma.02G100000-1	8650.49	7310.03	3447.43	3356.47	4227.44	5082.5	607.95	749.31	PF00069.23 Pkinase Domain
Glyma.19G088100-1	43.4	34.23	41.42	35.32	49.76	60.01	10.98	23.03	PF01344.23 Kelch_1 Repeat
Glyma.05G074200-1	808.81	975.49	14156.6	12136.8	3516.96	1685.88	5334.34	7176.86	NA
Glyma.12G077900-1	55.72	60.3	38.09	35.3	32.09	31.18	15.63	27.22	PF04784.12 DUF547 Family
Glyma.15G025400-1	86.36	76.47	81.74	78.48	82.61	87.26	24.6	45.37	PF13178.4 DUF4005 Family
Glyma.06G071300-1	323.5	329.69	277.63	314.3	327.92	288.72	47.53	69.46	PF13292.4 DXP_synthase_N Family
Glyma.06G192700-1	2755	1920.44	5113.57	4580.92	2945.97	3021.21	3323.95	3364.65	PF03134.17 TB2_DP1_HVA22 Family
Glyma.18G008600-1	52.35	80.17	49.97	45.62	60.44	61.09	21.6	31.4	PF12056.6 DUF3537 Family
Glyma.19G224300-1	822.14	662.9	1588.88	1306.35	717.39	867.1	1959.6	2850.28	PF00190.20 Cupin_1 Domain
Glyma.18G046300-1	2111.51	1593.64	631.07	485.08	1774.83	3857.47	484.2	932.97	PF00069.23 Pkinase Domain
Glyma.20G210100-1	242.97	227.34	486.92	445.68	525.99	637.48	4277.13	2222.06	PF14541.4 TAXi_C Domain
Glyma.06G235500-1_UE	16.01	26.68	37.22	34.01	16.38	14.26	612.13	518.15	PF00155.19 Aminotran_1_2 Domain
Glyma.20G213700-1	417.03	353.65	197.9	150.78	330.9	842.5	1240.98	1376.71	PF00891.16 Methyltransf_2 Family
Glyma.05G002500-1	2560.11	1490.26	1918.19	1433.12	835.82	523.06	7123.67	6498.18	PF00288.24 GHMP_kinases_N Family
Glyma.19G137100-1	31.59	20.55	26.22	30.63	20.8	20.8	66.84	40.13	PF00194.19 Carb_anhydrase Domain
Glyma.07G028900-1	17427.6	17754.4	3663.77	4177.48	9147.4	11384.9	176.02	259.11	PF12697.5 Abhydrolase_6 Domain
Glyma.14G134700-1	44.81	43.3	44.1	34.51	41.61	45.04	194.62	192.3	PF07839.9 CaM_binding Domain
Glyma.16G019400-1	343.22	466.96	280.98	335.29	247.92	201.18	57.37	74.31	PF02365.13 NAM Family
Glyma.01G108500-1	125.63	137.57	188.93	187.71	296.78	509.43	384.97	365.62	PF00956.16 NAP Family
Glyma.20G030300-1	2419.49	2801.35	5334.1	5020.71	2884.91	1756.1	11941.6	13668.8	NA
Glyma.18G220100-1	125.36	150.95	201.15	233.59	177.85	190.71	35.93	84.08	PF03514.12 GRAS Family
Glyma.11G106300-1	8926.28	9405.6	3366.05	2840.55	8158.12	10650.9	22153.2	14709	PF06813.11 Nodulin-like Family
Glyma.08G074500-1	179	148.9	229.8	188.43	151.04	204.78	20.96	141.4	PF00069.23 Pkinase Domain
Glyma.13G310200-1	6461.07	5284.66	3666.91	3917.6	5343.95	6707.65	2204.05	2958.86	PF01738.16 DLH Domain
Glyma.06G284800-1	3068.04	3221.23	5234.59	5017.81	3322.1	1948.35	6085.58	7525.22	NA
Glyma.10G180700-1_UE	535.9	487.26	695.94	680.81	390.78	456.63	1807.51	1334.27	PF00241.18 Cofilin_ADF Domain
Glyma.20G183600-1	209.08	187.16	723.12	769.21	301.62	284.55	568.35	440.07	PF13259.4 DUF4050 Family
Glyma.01G142900-1	493.27	443.98	281.76	281.04	316.31	501.68	167.68	127.72	PF07386.9 DUF1499 Family
Glyma.20G070600-1	337.84	610.6	550.31	631.59	510.07	272.02	1147.39	1248.73	NA
Glyma.08G282000-1	89.72	77.63	20.18	24.09	41.47	48.09	180.76	51.68	PF00564.22 PB1 Domain
Glyma.10G130700-1	97.99	137.58	130.81	158.25	188.58	159.13	21.79	26.81	PF00488.19 MutS_V Domain
Glyma.19G052900-1	114.17	110.34	282.21	221.21	113.09	150.53	6288.13	6424.7	NA
Glyma.10G156000-1	444.55	429.87	161.9	166.8	472.01	820.68	21.91	37.73	PF04573.10 SPC22 Family
Glyma.07G064400-1	44.93	37.92	25.74	26.89	32.6	32.65	19.47	19.81	PF05056.10 DUF674 Family
Glyma.20G203100-2	64.59	89.51	26.79	40.72	62.05	125.73	34.71	13.57	PF00892.18 EamA Family
Glyma.03G196000-1	113.49	119.83	168.78	148.55	102.74	74.84	296.96	238.58	PF13041.4 PPR_2 Repeat
Glyma.19G003000-1	282.9	288.19	353.69	336.01	401.43	456.36	72.01	151.3	PF01985.19 CRS1_YhbY Domain
Glyma.20G170000-1	11393.2	17360.1	18016.6	21278.9	12159.6	6727.58	2992.9	6860.55	NA
Glyma.12G126500-1	215.43	143.53	245.82	212.5	115.39	174.75	49.45	58.13	PF02519.12 Auxin_inducible Family
Glyma.01G139100-1	120.42	82.21	75.62	64.73	86.76	118.56	18.97	21.42	PF04483.10 DUF565 Family
Glyma.19G200200-1	139.51	120.86	27.86	35.82	136.58	121.1	2381.33	207.2	PF04564.13 U-box Domain
Glyma.03G018500-1	1001.24	967.46	1032.51	975.69	999.93	988.45	2031.09	2156.53	PF02374.13 ArsA_ATPase Domain
Glyma.13G222900-1	241.06	269.57	247.06	229.92	224.82	299.94	68.37	118.46	NA
Glyma.10G240700-1	1404.38	1273.33	1118.52	1119.4	1137.47	1469.88	321.68	509.48	NA
Glyma.20G177400-1	2671.8	2356.19	2123.17	1965.89	4876.3	5348.08	629.93	820.32	PF02686.13 Glu-tRNAGln Family
Glyma.04G091600-1	2004.94	1979.47	371.27	337.33	2257.5	2308.37	1029.73	978.72	PF03479.13 DUF296 Domain
Glyma.19G059600-1	42.23	55.09	23.98	24.22	32.92	30.68	58.73	21.04	NA
Glyma.10G241000-1	5834.51	8899.83	3330.74	4580.86	6428.23	3980.52	362.92	394.28	PF02878.14 PGM_PMM_I Domain
Glyma.17G015900-2	10409	8092.59	5077.8	4108.76	6684.01	8242.18	1271.63	1232.24	NA
Glyma.04G159700-1	74.97	70.17	69.27	87.26	70.81	107.71	197.03	129.03	PF03214.11 RGP Family
Glyma.10G193000-1	477.75	631.45	704.34	844.8	684.34	471.47	1188.22	1273.12	PF03909.15 BSD Domain
Glyma.16G076800-1	5894.85	6541.43	12089.1	12439.3	6402.19	6510.4	53649.2	38539.4	NA
Glyma.11G008900-1	247.65	204.74	795.67	611.27	218.56	162.84	2678.93	2292.89	PF04640.12 PLATZ Family
Glyma.04G009900-1	32.46	25.23	1931.72	1723.07	291.08	27.99	8419.56	6866.63	PF00257.17 Dehydrin Family
Glyma.06G049200-1	26.08	27.5	29.78	32.01	37.8	33.75	12.54	13.96	PF00847.18 AP2 Domain
Glyma.20G215300-1	101.63	133.8	27.76	36.26	78.43	101.05	33.01	29.97	PF04654.10 DUF599 Family
Glyma.19G080400-1_UE	87.13	91.88	60.76	44.8	71.13	90.22	13.26	16.8	NA
Glyma.20G233500-1	404.09	404.49	236.01	262.22	305.3	335.88	1000.95	826.22	PF04893.15 Yip1 Domain
Glyma.11G247900-1	41.37	44.64	50.58	58.78	59.04	60.26	133.75	90.05	PF04042.14 DNA_pol_E_B Family
Glyma.17G190000-1	3169.09	2045.45	1016.57	926.02	1296.01	1891.58	86.53	146.53	NA
Glyma.10G069200-1	625.81	588.85	417.79	371.4	853.54	1376.96	144.7	95.18	NA
Glyma.16G176300-1	327.71	280.37	103.09	93.8	154.31	277.55	53.68	32.97	NA
Glyma.20G218100-1	15.48	25.1	133.53	147.63	39.1	21.47	255.02	89.49	PF08323.9 Glyco_transf_5 Domain
Glyma.02G066400-1	1946.66	2033.86	2117.65	2273.06	2554.19	2120.14	4868.93	5313.37	PF02921.12 UCR_TM Family
Glyma.20G136600-1	710.84	722.93	387.26	311.3	929.68	978.47	213.51	203.84	PF00319.16 SRF-TF Domain
Glyma.11G065600-1	176.16	172.75	272.5	262.2	223.75	260.58	44.27	119.66	NA
Glyma.10G142500-1	560.78	501.11	258.91	266.24	301.06	227.39	49.02	92.23	NA
Glyma.03G237600-1	52.84	51.12	59.32	56.15	52.55	53.56	509.1	345.99	PF00069.23 Pkinase Domain
Glyma.15G232400-1_UE	61.93	52.51	101.63	128.8	52.01	57.47	112.88	168.63	PF00931.20 NB-ARC Domain
Glyma.08G147700-1	250.77	223.73	8831.51	7862.27	1421.15	264.46	4725.61	6364.06	PF04720.10 PDDEXK_6 Family
Glyma.05G194000-1	292.7	277.9	540.61	513.18	298.74	327.67	2476.51	2367.34	NA
Glyma.19G244000-1	685.59	712.82	7327.5	6813.06	1555.47	706.67	21060.9	17556	NA
Glyma.01G121400-3	132.68	188.26	219.88	251.3	211.63	110.8	812.8	444.18	PF11935.6 DUF3453 Family
Glyma.20G132800-1_UE	354.2	330.19	467.15	468.45	390.07	392.4	773.08	688.85	PF00400.30 WD40 Repeat
Glyma.01G029300-1	165.89	127.2	69.37	73.13	98.65	142.86	13.61	41.8	PF04690.11 YABBY Family
Glyma.01G017000-1	1410.61	1207.02	10266.8	8427.48	1928.73	969.85	7665.69	8970.78	NA
Glyma.04G155700-1	925.69	1153.57	531.52	574.89	732.25	420.91	169.53	310.38	NA
Glyma.01G147700-1	4750.14	4706.34	1301.87	1389.62	1609.06	2537.14	712.99	710.9	PF09353.8 DUF1995 Domain
Glyma.03G195800-1	112.19	88.87	58.24	55.37	44.77	72.1	41.34	52.1	NA
Glyma.09G132100-1	23.41	16.42	19.49	22.43	8.6	10.42	43.72	114.28	PF00295.15 Glyco_hydro_28 Domain
Glyma.15G017000-1	460.2	518.05	3806.36	3338.69	1088.04	1204.78	8974.01	12214.7	PF00854.19 PTR2 Family
Glyma.02G228600-1	70.18	81.1	94.37	91.86	61.13	51.34	17.25	29.99	NA
Glyma.07G126800-1	3485.29	2595.27	10502.4	9716.32	3173.74	2652.32	3631.09	5636.06	PF00642.22 zf-CCCH Family
Glyma.13G205200-1	606.42	502.12	1637.49	1204.2	732.68	533.9	7315.09	4516.19	NA
V1_YP_538807.1_0	114822	131344	65288.8	66114	150702	141096	65288.8	34045.2	NA
Glyma.19G099900-2	23.43	28.11	39.2	40.39	34.28	30.79	157.14	126.74	PF05753.12 TRAP_beta Family
Glyma.04G217300-1	552.42	526.25	263.93	241	353.89	403.5	1630.51	653.84	PF02867.13 Ribonuc_red_lgC Family
Glyma.13G050000-1	38.84	30.18	24.55	35.3	19.93	22.34	1700.97	50.38	NA
Glyma.05G070700-1	205.37	188.58	174.83	185.55	314	427.23	25.79	39.25	PF07714.15 Pkinase_Tyr Domain
Glyma.05G160300-1	2869.7	3111.75	1659.97	1861.56	3803.25	3921.38	547.11	489.93	PF02620.15 DUF177 Family
Glyma.09G280000-1	963.15	808.87	776.55	706.86	884.93	1377.81	297.89	462.85	NA
Glyma.01G012400-1	2407.42	3024.22	3182.56	3370.13	2281.93	1408.36	11298.6	8432.46	PF05542.9 DUF760 Family
Glyma.16G116000-1_UE	16.67	17.46	71.83	52.59	27.42	21.14	50.67	56.87	PF00082.20 Peptidase_S8 Domain
Glyma.17G142000-1	5028.49	6190.47	1429.5	1877.57	5311.1	4016.28	462.78	516.14	PF00152.18 tRNA-synt_2 Domain
Glyma.12G096100-1	370.23	401.62	389.79	466.1	614.36	466.4	143.6	176.58	PF08519.10 RFC1 Domain
Glyma.07G269500-1	62.26	73.79	1855.24	1763.38	326.81	56.26	1369.51	1855.47	PF00365.18 PFK Domain
Glyma.05G147400-1	3052.92	2643.04	6870.28	5808.08	3228.01	3059.03	5019.5	7949.85	PF01753.16 zf-MYND Family
Glyma.18G026200-1	51.67	51.85	43.08	49.19	35.6	36.31	15.86	12.26	PF13839.4 PC-Esterase Family
Glyma.10G289300-1	141.32	123.51	92.07	99.83	102.14	167.56	12.46	52.23	NA
Glyma.09G056900-1	2039.97	1304.26	1033.15	901.47	960.81	1112.36	336.38	346.81	NA
Glyma.06G141200-1	364.41	324.04	23.28	25.41	246.31	350.78	18.33	25.21	PF12697.5 Abhydrolase_6 Domain
Glyma.11G035100-1	28.56	33.44	185.29	236.85	59.84	51.02	15.55	13.1	PF00847.18 AP2 Domain
Glyma.03G121300-1	317.05	356.7	755.55	828.21	540.96	411.35	27.31	63.58	PF13243.4 SQHop_cyclase_C Domain
Glyma.13G068800-1	88.06	81.22	39.87	40.71	73.55	225.73	603.87	130.08	PF00067.20 p450 Domain
Glyma.19G056100-1	54.39	61.08	85.76	92.66	53.71	76.44	268.03	175.37	PF05212.10 DUF707 Family
Glyma.11G022200-1	2364.16	3359.25	1749.18	1709.18	1815.81	1027.21	367.79	787.43	PF07526.9 POX Domain
Glyma.13G215900-1	1540.25	2685.47	3713.66	4161.75	2567.44	1091.45	6604.38	5475.68	PF00176.21 SNF2_N Family
Glyma.06G229000-1	73465.8	75116.9	33737.9	33364.4	49569.8	52375.1	7246.34	5614.19	PF00137.19 ATP-synt_C Family
Glyma.02G013100-1	24510.1	15618.9	14569.7	11450.4	9349.15	9912.63	667.38	907.46	PF00582.24 Usp Domain
Glyma.10G223400-1	6247.36	8683.38	7912.27	9012.33	24713.2	26156.3	3944	3400.82	PF00297.20 Ribosomal_L3 Family
Glyma.11G174100-1	79.48	105.34	23.61	18.78	114.41	162.75	72.27	19.96	PF00487.22 FA_desaturase Domain
Glyma.08G260400-1	90.16	66.04	108.27	99.22	80.75	129.71	205.36	129.2	PF07106.11 TBPIP Family
Glyma.06G286900-1	29.98	26.41	30.4	36.49	23.53	21.27	67.49	59.11	NA
Glyma.12G071700-1	2462.59	2098.03	2223.25	2205.35	2711.9	3812.28	549.99	879.78	PF00830.17 Ribosomal_L28 Family
Glyma.01G239500-1	456.26	372.54	682.51	629.73	459.24	762.29	902.55	890.25	PF07859.11 Abhydrolase_3 Domain
Glyma.06G301900-2	29.51	38.09	32.05	38.09	30.01	16.3	132.84	117.76	PF00856.26 SET Family
Glyma.19G017000-1	36.19	36.39	19.81	17.15	63.92	106.14	14.74	11.91	NA
Glyma.07G060400-3	14.93	20.13	29.97	34.47	11.51	15.72	37.93	33.34	PF16596.3 MFMR_assoc Disordered
Glyma.16G048900-2	135.3	122.84	100.8	103.88	124.63	129.68	45.34	90.55	PF00777.16 Glyco_transf_29 Family
Glyma.04G063100-1	105.61	103.79	123.49	138.83	89.06	112.08	37.75	61.43	PF07714.15 Pkinase_Tyr Domain
Glyma.01G117500-1	166.68	207.3	251.61	271.16	181.82	90.69	773.12	391.15	PF00641.16 zf-RanBP Domain
Glyma.13G072000-1	204.85	249.87	31.96	35.45	126.91	144.67	20.1	20.34	PF02458.13 Transferase Family
Glyma.19G239000-1	58.38	49.97	41.48	39.98	64	82.42	353.68	247.54	PF00083.22 Sugar_tr Family
Glyma.04G015900-1	98627.1	104739	59006.3	71646.7	95646.4	68680.4	4261.32	5740.91	PF02800.18 Gp_dh_C Domain
Glyma.07G247500-1	11647.8	12997.7	5161.38	5400.73	9170.6	9030.49	7675.76	5292.99	PF05498.9 RALF Family
Glyma.07G130700-1	29.51	22.97	25.22	35.3	19.47	19.22	52.97	107.72	PF00069.23 Pkinase Domain
Glyma.03G078400-1	218.06	216.26	20.82	22.38	113.31	255.33	13.67	24.21	NA
Glyma.01G070600-1	14.93	26.68	22.9	36.72	20.34	14.26	42.88	180.88	PF01107.16 MP Family
Glyma.13G261300-1	22.13	23.59	29.97	34.47	19.47	17.8	16.38	197.68	NA
Glyma.15G217500-1	549.67	495.21	538.31	554	1309.23	1541.48	1183.38	1049.52	PF06418.12 CTP_synth_N Domain
Glyma.07G176400-1	20.13	21.68	19.13	34.47	30.01	26.26	30.55	239.13	PF02893.18 GRAM Domain
Glyma.05G064100-1	530.43	492.03	498.5	464.87	398.87	453.75	120.72	282.13	PF00036.30 EF-hand_1 Domain
Glyma.16G136300-1	29.51	21.17	20.23	21.38	25.03	48.5	178.76	87.45	NA
Glyma.16G158100-1	3514.07	2920.5	1177.36	1237.62	2654.32	3990.97	186.62	120.82	PF00201.16 UDPGT Family
Glyma.09G195400-1	628.69	563.23	2593.83	2475.83	876.76	783.28	2134.94	2001.11	PF03982.11 DAGAT Family
Glyma.13G170600-1	625.4	472.73	236.76	224.52	557.01	802.75	92.17	209.8	PF00171.20 Aldedh Family
Glyma.11G215400-1	196.43	192.34	116.81	149.59	262.12	329.88	87.12	50.97	PF13424.4 TPR_12 Repeat
Glyma.10G075000-1	20777.2	15876.4	6268.44	6303.44	8267.76	10001.4	120.1	47.31	NA
Glyma.11G058000-1	380.23	409.89	225.13	260.57	381.76	372.12	133.74	221.42	PF00069.23 Pkinase Domain
Glyma.08G220500-1	3590.43	2649.82	16751.5	14208.6	3643.65	1308.19	27656.7	26183.5	NA
Glyma.01G112600-1	249.57	349.93	150.58	208.81	123.15	78.31	17.84	30.01	PF00394.20 Cu-oxidase Domain
Glyma.12G075400-1	13206.7	9447.52	1109.38	1158.92	3946.61	5115.87	155.37	227.34	PF00230.18 MIP Family
Glyma.06G192400-1	787.94	753.64	819.01	831.25	611.19	597.24	4284.47	4102.16	PF04043.13 PMEI Domain
Glyma.08G182300-1_UE	6364.43	6467.8	718.55	658.13	2545.97	3491.51	2458.05	1604.45	PF00316.18 FBPase Domain
Glyma.17G158500-1	9252.53	10825.4	3931.72	4660.72	5496.59	5599.66	562.07	684.51	PF13911.4 AhpC-TSA_2 Domain
Glyma.01G039000-1	216.18	209.28	101.09	95.84	154.62	141.09	46.26	44.54	PF00931.20 NB-ARC Domain
Glyma.04G004100-2	1081.88	910.26	1959.8	1756.51	651.57	466.88	374.3	536.84	PF00249.29 Myb_DNA-binding Domain
Glyma.18G292800-1	691.66	897.35	1304.82	1207.53	1012.89	870.54	3147.29	3421.88	PF13847.4 Methyltransf_31 Domain
Glyma.08G271300-1	27.99	24.99	31.96	26.46	23.56	20.37	295.91	120.51	PF14291.4 DUF4371 Family
Glyma.03G046800-1	139.22	172.78	166.73	186.17	152.77	89.98	39.72	79.28	NA
Glyma.13G350700-1	126.45	125.43	88.24	57.71	120.77	166.81	352.19	275.33	PF01301.17 Glyco_hydro_35 Domain
Glyma.09G221600-1	1825.17	1533.74	670.2	592.69	1223.35	1909.3	49.16	62.4	PF02519.12 Auxin_inducible Family
Glyma.12G103800-1	5059.33	4535.86	2499.86	2385.4	3090.18	3999.76	703.99	793.93	PF00643.22 zf-B_box Domain
Glyma.06G158100-1	997.09	638.71	447.75	369.48	418.75	552.69	46.53	76.82	PF05911.9 FPP Family
Glyma.15G093800-1	26.39	36.65	34.83	24.81	41.83	56.44	8.04	17.24	PF13041.4 PPR_2 Repeat
Glyma.15G240300-1	47.26	35.26	33.05	27.18	30.76	32.68	17.01	14.63	NA
Glyma.03G000700-1	859.56	833.5	679.08	714.37	674.43	781.42	243.69	315.93	NA
Glyma.13G319600-1	704.36	549.85	306.13	347.92	616.26	636.65	26.87	12.98	PF13632.4 Glyco_trans_2_3 Domain
Glyma.07G086500-1	233.23	263.99	757.39	752.38	251.41	155.78	383.93	404.79	PF00225.21 Kinesin Domain
Glyma.06G051900-1	54.74	39.31	20.98	28.85	37.9	36.71	16.41	25.05	PF00249.29 Myb_DNA-binding Domain
Glyma.14G199000-2	57.2	54.89	62.91	55.86	58.9	58.93	111.55	139.45	PF00787.22 PX Domain
Glyma.06G279300-1	5038.76	4015.34	4949.16	4189.96	3808.22	5051.58	863.11	530.84	PF02519.12 Auxin_inducible Family
Glyma.15G238800-1	200656	166857	180065	163929	158580	179027	61745.9	54351.9	PF02529.13 PetG Family
Glyma.15G010900-1	1004.42	1389.1	842.57	860.94	1591.03	2022.01	3240.48	2498.7	PF01215.17 COX5B Domain
Glyma.16G119000-1	5357.93	3906.89	6480.73	6156.71	4768.75	3065.14	18882.4	19865.6	PF03088.14 Str_synth Family
Glyma.07G080400-1	619.12	997.83	706.42	653.38	837.49	457.32	2087.93	2059.97	PF12357.6 PLD_C Family
Glyma.07G010200-1	307.99	358.95	319.04	344.84	287.36	377.4	946.39	745.09	PF05879.10 RHD3 Family
Glyma.19G025500-1	196.2	191.22	262.07	280.96	142.95	126.83	546.78	418.83	PF01095.17 Pectinesterase Family
Glyma.13G042500-1	553.18	847.33	601.77	628.9	740.54	1085.08	23562.3	14396.7	NA
Glyma.10G106200-1	2697.13	2151.09	2349.26	2068.76	5431.97	6779.78	750.88	957.59	PF01775.15 Ribosomal_L18A Domain
Glyma.13G274000-1	1155.98	937.47	6031.36	6251.14	2008.92	2135.96	1474.61	1772.47	PF03226.12 Yippee-Mis18 Domain
Glyma.02G270300-1	3373.06	2797.05	2810.08	2567.49	2715.03	3323.41	1301.97	1804.22	PF01603.18 B56 Family
Glyma.06G099400-1	808.89	1201.82	2104.19	2003.28	1180.9	1046.41	1366.25	1611.45	PF16913.3 PUNUT Family
Glyma.18G004200-1	301.18	230.22	115.46	101.34	122.19	92.94	670.64	539	PF01823.17 MACPF Domain
Glyma.08G149000-1	1052.98	1273.29	1603.28	1483.97	1138.16	1049.68	2941.44	2687.03	NA
Glyma.13G304200-1	97.94	86.97	265.07	254.9	90.83	93.95	43.79	31.33	NA
Glyma.08G182000-1	126.41	147.66	136.18	152.49	137.51	153.86	707.51	544.63	NA
Glyma.08G200100-1	13674.4	15357.1	68633.9	74567.9	88285.4	93559.1	5196.64	8662.33	PF03767.12 Acid_phosphat_B Family
Glyma.06G298600-1	2141.7	1379.54	1781.44	1438.33	1299.9	1645.06	7043.26	5720.65	PF12609.6 DUF3774 Family
Glyma.09G096500-1	384.16	470.92	581.27	597.13	334.98	330.48	4327.15	2849.54	PF07690.14 MFS_1 Family
Glyma.10G150000-1_UE	63.23	58.98	79.11	82.85	53.53	29.04	230.88	158.78	PF00400.30 WD40 Repeat
Glyma.10G289600-1_UE	808.13	1549.68	644.22	775.09	1552.68	917.88	80.76	235.3	PF09334.9 tRNA-synt_1g Family
Glyma.20G214900-1	250.11	229.4	376.6	330.51	159.52	257.42	450.91	547.02	PF03087.12 DUF241 Family
Glyma.12G024000-1	64.53	73.95	58.65	53.05	47.54	52.56	4712.76	3109.83	PF12899.5 Glyco_hydro_100 Domain
Glyma.U040600-1	18.53	16.92	30.22	26.83	18.94	14.29	105.88	175.18	PF00394.20 Cu-oxidase Domain
Glyma.07G233000-1	607.28	504.15	777.01	630.67	471.54	574.23	10768	6855.57	PF00481.19 PP2C Family
Glyma.06G294100-1	1260.97	1058.18	195.97	104.36	600.44	1377.59	45.72	143.76	PF13962.4 PGG Domain
Glyma.10G083500-1	876.53	1071.33	984.23	877.95	872.87	1060.07	2521.58	1841.7	PF10358.7 NT-C2 Family
Glyma.02G165300-1	632.59	657.98	205.39	227.4	329.85	571.06	82.36	125.66	PF00224.19 PK Family
Glyma.18G047300-1	5300.39	3941.48	6190.85	5040.12	4527.67	6062.04	14558.2	13118.2	NA
Glyma.02G281000-1_UE	112.16	142.18	164.61	178.2	107.09	74.99	523.93	458.54	PF00176.21 SNF2_N Family
Glyma.16G014100-1	208.39	236.12	205.74	201.37	202.39	299.1	52.88	56.91	PF01095.17 Pectinesterase Family
Glyma.01G043400-1	12.6	12.69	276.83	302.98	59.54	18.05	471.88	390.49	PF00571.26 CBS Domain
Glyma.20G141200-1	637.52	619.49	2231.36	2402.82	756.66	659.01	81.59	285.97	PF03171.18 2OG-FeII_Oxy Domain
Glyma.16G136200-1	58.83	58.78	107.84	76.63	50.78	40.13	821.27	497.74	PF01582.18 TIR Family
Glyma.12G043700-1	469.32	624.19	616.78	597.82	651.93	627.31	2268.92	1746.25	PF01213.17 CAP_N Family
Glyma.07G213100-3	312.93	238.18	599.09	537.34	246.88	191.34	426.72	485.51	PF00170.19 bZIP_1 Family
Glyma.11G065700-2	116.93	118.34	95.51	100.65	131.63	150.84	13.26	16.3	PF13041.4 PPR_2 Repeat
Glyma.13G134800-2	60.59	76.59	43.09	46.72	85.68	91.05	20.13	16.8	PF03692.13 CxxCxxCC Family
Glyma.05G100000-1	121.81	124.7	52.29	46.46	63.74	57.34	17.64	39.94	PF07714.15 Pkinase_Tyr Domain
Glyma.16G177900-1	1841.03	1506.02	881.95	631	1199.91	2272.93	637.31	1107.34	PF00403.24 HMA Domain
Glyma.07G209500-1	1263.31	1331.8	1970.48	1803.11	1568.22	1279.65	7043.01	4413.27	PF00249.29 Myb_DNA-binding Domain
V1_YP_007516858.1_0	3347.76	3758.93	2802.22	2884.49	3461.82	2964.38	9904.97	5822.93	NA
Glyma.02G016400-1	141.25	115.07	23.16	21.67	58.19	77.16	10.2	12.39	PF00759.17 Glyco_hydro_9 Domain
Glyma.04G034700-1	1099.98	1044.28	266.37	254.15	605.17	981.79	268	275.55	PF09763.7 Sec3_C Family
Glyma.11G175800-2	5182.13	7970.61	4567.28	5265.88	4795.84	2947.38	1040.09	2098.49	PF07690.14 MFS_1 Family
Glyma.U025800-1	1288.71	1781.15	1314.28	1299.75	1521.39	1437.72	433.91	467.13	PF03110.12 SBP Domain
Glyma.U032300-1	436.5	613.47	796.99	809.84	511.8	417.52	1522.87	1555.65	PF03081.13 Exo70 Family
Glyma.04G076400-1	59.67	56.57	22.14	32.48	56.36	64.39	57.56	44.35	PF00520.29 Ion_trans Family
Glyma.13G144900-1	4424.16	4283.68	1713.8	1709.15	3166.69	3877.54	2320.27	2507.61	PF00180.18 Iso_dh Domain
Glyma.04G234800-1	2493.41	2407.26	1116.21	1194.2	2235.23	2270.44	1484.58	1163.48	NA
Glyma.06G154300-1	19.95	15.34	186.43	203.92	51.54	17.19	198	137.38	PF00676.18 E1_dh Family
Glyma.07G131100-1	152.63	203.47	203.81	239.72	234.53	176.84	37.97	97.77	PF04922.10 DIE2_ALG10 Family
Glyma.16G049000-1_UE	163902	134484	244223	187063	132368	108326	5354.09	4426.72	PF07207.9 Lir1 Family
Glyma.01G211400-1	14400.2	14089.1	4465.28	4587.41	8463.29	10340.6	656.89	760.13	NA
Glyma.10G043400-1	133.79	104.38	71.73	75.38	92.46	105.46	50.01	52.1	PF09133.8 SANTA Domain
Glyma.18G260700-1	85.57	72.17	314.43	185.76	94.08	291.43	145.95	446.92	PF13499.4 EF-hand_7 Domain
Glyma.17G086100-1	75.38	127.43	145.68	145.68	114.8	42.09	204.01	211.18	NA
Glyma.04G169300-1	533.68	586.1	229.45	285.2	652.98	599.09	48.5	61.75	PF12428.6 DUF3675 Family
Glyma.12G228500-1	17.8	13.09	26.22	20.13	13.93	12.72	36.63	40.13	PF01061.22 ABC2_membrane Family
Glyma.01G031900-1	5344.84	4493.22	6954.17	6295.71	3107.83	2174.37	14992	13700.5	PF00982.19 Glyco_transf_20 Family
Glyma.08G026900-1	48.49	40.23	51.29	49.55	37.48	34.18	1072.28	843.07	PF00067.20 p450 Domain
Glyma.15G029500-1	52544.6	43528.3	25988.6	23965	30088.9	37571.1	1723.33	2829.22	PF00643.22 zf-B_box Domain
Glyma.08G220200-1_UE	22.76	20.55	48.09	42.01	20.8	19.22	123.93	83.55	PF02458.13 Transferase Family
Glyma.02G144000-1	53.62	55.15	109.98	105.89	49.16	26.48	232.17	193.41	NA
Glyma.15G176000-1	1885.27	1235.63	1621.67	1651.54	1087.13	1401.9	823.02	557.36	PF00249.29 Myb_DNA-binding Domain
Glyma.06G085400-1	66.49	44.68	29.76	40.01	39.61	52.88	21.86	15.96	PF03016.13 Exostosin Family
Glyma.13G110800-1	665.04	1001.56	171.95	173.09	471.44	689.42	309.38	115.77	PF00082.20 Peptidase_S8 Domain
Glyma.08G035400-1	7156.73	8812.84	6761.24	7755.89	10270.7	8173.31	3280.17	3665.93	PF00903.23 Glyoxalase Domain
Glyma.20G211400-1	233.42	311.2	623.18	627.52	316.76	221.31	1196.45	1313.93	PF00631.20 G-gamma Domain
Glyma.11G126600-1	842.35	987.66	731.4	740.64	912.51	811.01	2023.26	1923.87	PF00170.19 bZIP_1 Family
Glyma.08G027300-1	115.34	131.72	266.09	265.77	273.85	253.1	194.89	202.28	PF01416.18 PseudoU_synth_1 Domain
Glyma.02G307100-1	539.26	491.29	414.63	441.91	1400.44	2369.8	280.68	222.66	PF00861.20 Ribosomal_L18p Family
Glyma.04G177700-1	1517.86	1724.64	2336.91	2011.32	1769.46	2305.61	3617.51	3788.7	PF01764.23 Lipase_3 Family
Glyma.13G237400-1	83.69	67.27	124.72	126.97	78.88	132.19	17.41	30.51	PF03110.12 SBP Domain
Glyma.03G119600-1	90.02	68.07	11.5	17.77	22.45	24.05	133.8	10.33	NA
Glyma.04G133800-1	861.73	921.81	910.97	958.14	896.67	898.68	188.72	325.35	PF11957.6 efThoc1 Family
Glyma.11G123800-1	13.3	19.51	29.97	31.09	19.93	22.34	77.3	103.63	NA
Glyma.15G086300-1	99.52	78.94	68.93	61.12	60.36	96.87	21.38	45.66	PF04844.11 Ovate Family
Glyma.07G055500-3	19.86	16.41	23.49	23.84	15.94	15.56	42.9	96.65	PF00454.25 PI3_PI4_kinase Family
Glyma.02G010200-1	2070.47	1791.46	1054.69	1060.5	2574.27	3438.42	273.03	332.49	PF07281.10 INSIG Family
Glyma.03G172700-5	35.15	26.92	52.39	61.05	31.64	29.76	52.82	95.43	PF00719.17 Pyrophosphatase Domain
Glyma.07G094900-1	64.68	81.92	87.53	94.28	66.31	45.16	232.31	264.19	NA
Glyma.07G241900-1	4773.49	4104.97	4720.67	4377.3	3562.34	5073.98	9333.41	8931.79	PF00025.19 Arf Domain
Glyma.10G187300-2	42.13	61.18	70.68	60.84	54.97	33.59	108.09	277.72	PF01012.19 ETF Domain
Glyma.U027600-1	143.27	95.06	49.88	42.25	81.34	89.19	35.75	33.17	PF12906.5 RINGv Domain
Glyma.04G050800-1	97.28	72.09	138.09	136.72	68.29	64.93	14.97	18	PF07526.9 POX Domain
Glyma.07G061600-1	16.59	18.35	44.62	43.6	19.93	18.66	28.58	60	PF00704.26 Glyco_hydro_18 Domain
Glyma.03G132000-1	741.55	886.34	714.21	788.42	1168.51	975.85	158.23	213.17	PF01926.21 MMR_HSR1 Family
Glyma.05G196600-1	407.81	350.46	240.66	253.11	317.62	416.41	31.22	77	PF05653.12 Mg_trans_NIPA Family
Glyma.18G229600-1	5101.36	4526.48	3557.01	3340.61	5332.36	7446.4	2197.08	2581.21	PF01423.20 LSM Domain
Glyma.17G035500-1	508.94	866.38	916.25	1077.12	676.61	295.62	1346.63	1525.13	PF00076.20 RRM_1 Domain
Glyma.12G092000-1	109480	102837	36289	41180.9	74185.8	74348.4	643.91	346.21	NA
Glyma.08G328300-1	98.92	101.88	118.51	107.12	89.82	90.83	311.48	288.46	NA
Glyma.15G074000-1	97.63	135.66	492.47	536.84	234.27	112.3	598.88	769.07	PF02364.13 Glucan_synthase Family
Glyma.06G259800-1	2309.31	1654.54	936.54	790.94	1381.99	2151.58	262.03	309.29	PF01582.18 TIR Family
Glyma.16G217800-1	533.76	464.09	98.84	98.76	333.47	513.34	117.63	68.22	PF01852.17 START Domain
Glyma.18G272100-1	312.12	320.36	83.98	104.78	125.5	89.58	12.01	15.53	PF04833.13 COBRA Family
Glyma.07G044800-1	10.99	16.7	37.4	30.68	11.89	12.83	428.92	85.54	PF00319.16 SRF-TF Domain
Glyma.10G192200-1	1046.87	1391.41	1655.78	1619.49	1438.58	1163.79	2877.35	2550.76	PF00400.30 WD40 Repeat
Glyma.06G033900-1	126.28	87.81	605.82	558.41	155.73	87.09	349.08	356.66	PF03352.11 Adenine_glyco Family
Glyma.08G033900-1	16.59	13.55	63.26	47.18	20.8	15.72	135.3	41.49	PF00319.16 SRF-TF Domain
Glyma.08G264800-1	788.26	733.61	12330.9	10993.6	2386.57	884.1	17884	21384.3	PF06418.12 CTP_synth_N Domain
Glyma.03G233800-1	98.41	81.57	17.15	14.57	61.85	71.37	103.1	47.88	PF14299.4 PP2 Family
Glyma.02G258100-1	194.79	297.92	325.14	424.96	311.21	188.87	502.69	528.37	PF12859.5 ANAPC1 Family
Glyma.04G176600-1	219.49	237.23	327.16	288.97	165.69	178.48	1606.7	953.56	PF00337.20 Gal-bind_lectin Domain
Glyma.04G087300-1	782.14	1259.64	1630.13	1827.66	966.28	519.6	3965.99	3767.73	NA
Glyma.01G166700-1	2457.35	1920.45	1801.4	1574.63	1624.57	2294.29	600.11	883.7	NA
Glyma.06G158000-1_UE	733.36	846.6	129.43	156.66	518.86	377.44	33.35	50.51	PF01425.19 Amidase Family
Glyma.12G186300-1	180.91	185.41	92.9	95.54	131.84	163.8	67.26	111.75	PF05834.10 Lycopene_cycl Family
Glyma.06G090900-1	35.75	42.63	88.58	73.73	36.54	31.79	491.4	301.25	PF14144.4 DOG1 Family
Glyma.06G269800-1	55.98	48.58	37.15	27.68	34.87	38.3	22.02	29.05	NA
Glyma.17G234500-1	231.47	232.68	110.47	69.22	251.72	310.15	70.68	42.93	PF03081.13 Exo70 Family
Glyma.02G254000-1	612.3	574.33	1383.06	1302.86	915.41	1029.38	688.55	826.02	PF00206.18 Lyase_1 Domain
Glyma.15G039500-1	803.52	1085.83	639.38	642.37	1425.69	1312.69	155.69	233.94	PF03715.11 Noc2 Family
Glyma.10G092800-1	2692.96	2030.9	96.61	80.54	1211.7	2001.15	30.14	20.48	PF03171.18 2OG-FeII_Oxy Domain
Glyma.08G107100-1	197.02	233.27	127.06	145.07	266.84	272.95	29.25	50.32	NA
Glyma.12G203700-4	21.55	25.47	31.55	28.68	25.18	22.72	65.51	46.93	NA
Glyma.04G044000-1	287.5	284.43	668.33	633.35	315.64	262.16	4564.8	2714.31	PF01566.16 Nramp Family
Glyma.15G092900-1	11.95	17.26	203.14	165.3	51.21	16.94	86.9	124.48	NA
Glyma.16G015100-3	44.68	40.22	50.2	42.01	43.38	62.43	16.38	19.09	PF00149.26 Metallophos Domain
Glyma.01G211100-1	5714.04	5270.17	4019.78	4369.53	4200.19	4947.45	1145.44	1052.41	PF00805.20 Pentapeptide Repeat
Glyma.16G050400-1	76.01	80.84	57.16	51.3	158.05	208.72	13.75	55.36	NA
Glyma.05G237400-1	640.46	706.72	823.55	758.21	531.11	412.97	1774.2	1548.88	PF01602.18 Adaptin_N Family
Glyma.12G234800-1	245.13	180.54	823.78	577.4	251.78	308.11	35313.8	12968.2	PF00197.16 Kunitz_legume Domain
Glyma.04G119700-1	49.53	43.67	43.7	44.86	43.45	61.26	1367.59	518.15	PF02358.14 Trehalose_PPase Family
Glyma.03G065800-1	141.04	186.36	126.31	131.55	130.36	150.3	71.96	62.87	PF02882.17 THF_DHG_CYH_C Domain
Glyma.07G000900-1	941.66	1219.63	1289.94	1506.08	1056.97	637.31	2340.53	2434.06	PF04146.13 YTH Domain
Glyma.13G171300-1	480	381.22	343.87	282.64	395.78	783.44	100.37	169.35	PF13472.4 Lipase_GDSL_2 Domain
Glyma.01G087700-1	208.44	275.54	133.43	150.2	251.58	130.45	45.76	76.44	PF12819.5 Malectin_like Domain
Glyma.15G227600-3	60.09	54.13	53.97	69.59	58.13	87.13	15.63	49.59	PF00673.19 Ribosomal_L5_C Domain
Glyma.02G237100-1	3994.13	2415.5	988.65	701.17	1038.98	1297.23	317.19	321.36	PF03000.12 NPH3 Family
Glyma.08G207600-1	30.22	20.13	13.88	23.59	15.43	24.18	92.05	30.63	PF16994.3 Glyco_trans_4_5 Family
Glyma.08G304200-1	171131	175621	71334.6	78395.8	138202	169975	2961.73	3105.95	PF01789.14 PsbP Domain
Glyma.09G219100-1	538.13	393.44	396.65	348.75	377.9	570.77	21.88	22.36	PF02519.12 Auxin_inducible Family
Glyma.15G069900-2	28.11	35.88	5.63	23.59	24.72	26.26	18.47	17.97	NA
Glyma.18G282800-1	253.39	332.56	409.3	426.2	335.65	305.67	1450.24	1280.94	PF03810.17 IBN_N Domain
Glyma.08G130700-1	169.85	80.3	179.32	173.65	71.73	41.67	863.02	737.94	PF00150.16 Cellulase Domain
Glyma.06G050300-1	8938.92	4973.96	7693.61	7475.5	3209.54	2385.82	1597.87	1376.25	PF00642.22 zf-CCCH Family
Glyma.11G186200-1	95.13	111.88	150.3	155.63	126.47	159.63	716.09	629.05	NA
Glyma.05G036800-1	575.27	494.97	151.17	162.01	378.82	682.33	66.6	63.22	PF00010.24 HLH Domain
Glyma.15G135700-1	24.09	32.01	30.97	49.43	15.43	18.26	95.93	174.88	PF00501.26 AMP-binding Family
Glyma.04G254700-1	4122.25	3312.28	4063.09	4106.8	2332.83	2655.3	1016.95	1356.03	PF00226.29 DnaJ Domain
Glyma.05G151800-1	447.35	529.95	519.05	527.02	351.28	260.35	1549.86	1394.13	PF00447.15 HSF_DNA-bind Domain
Glyma.19G087900-1	932.67	1252.86	287.2	395.78	1482.81	1061.33	35.69	87.2	PF10358.7 NT-C2 Family
Glyma.20G049400-1_UE	29.51	22.47	27.76	33.05	15.43	19.22	15.05	225.63	PF00076.20 RRM_1 Domain
Glyma.10G103000-2	2995.74	4975.84	1905.45	2283.22	3205.7	2182.45	492.68	785.43	PF00009.25 GTP_EFTU Domain
Glyma.16G029300-1	124518	119971	33125.7	41018	103926	114817	1775.64	1779.06	PF14159.4 CAAD Domain
Glyma.20G221800-1	267.8	188.42	441.65	424.48	280.23	278.78	425.99	553.11	PF00072.22 Response_reg Domain
Glyma.12G033900-1	41.42	29.17	18.75	18.36	18.36	43	13.14	14.95	PF02519.12 Auxin_inducible Family
Glyma.03G253900-1	93.03	86.68	199.08	162.56	78.41	75.36	663.57	488.23	PF14299.4 PP2 Family
Glyma.09G202000-1_UE	302.51	258.71	136.72	143.26	173.48	153.02	66.63	41.11	PF00464.17 SHMT Domain
Glyma.01G133500-1	160.42	108.69	370.53	335.93	135.81	97.23	194.78	277.07	PF00010.24 HLH Domain
Glyma.02G158200-1	7705.29	10149	12894.6	11949.6	8137.85	7569.33	111246	77808	PF05922.14 Inhibitor_I9 Domain
Glyma.02G105300-1	34.27	30.18	13.81	13.99	19.2	25.03	14.4	15.45	PF00201.16 UDPGT Family
Glyma.05G080400-3	147.68	164.38	76.59	92.47	157.38	209.68	65.51	53.68	PF00300.20 His_Phos_1 Domain
Glyma.16G189700-1	407.61	322.37	1790.99	1921.87	553.96	393.66	603.98	1006.42	PF10358.7 NT-C2 Family
Glyma.08G235800-1	61.07	56.99	111.8	93.13	77.94	114.24	400.5	448.29	PF07714.15 Pkinase_Tyr Domain
Glyma.08G010600-1	114.74	98.85	193.25	153.42	101.41	144.96	606.81	495.97	PF08766.9 DEK_C Domain
Glyma.01G203600-1	2371.21	2055.42	1623.99	1478.48	4311.41	5768.18	331.29	495.94	PF01780.17 Ribosomal_L37ae Family
Glyma.14G195600-1	81.6	93.47	91.92	106.95	64.65	67.22	10.33	18.82	NA
Glyma.06G070100-1	98.11	122.06	38.54	27.64	106.91	200.82	18.49	17.14	PF02230.14 Abhydrolase_2 Domain
Glyma.13G029600-1	147.89	115.8	65.23	61.2	101.91	151.31	40.78	35.7	PF03104.17 DNA_pol_B_exo1 Family
Glyma.15G193700-1	67.45	56.26	44.46	47.36	136.29	191.95	19.75	28.38	PF13041.4 PPR_2 Repeat
Glyma.01G153600-1	199	221.12	184.22	201.77	223.92	150.3	84.28	94.64	PF03407.14 Nucleotid_trans Family
Glyma.04G059500-2	277.55	322.46	539.33	472.15	315.35	309.61	1075.02	1155.1	PF07059.10 DUF1336 Family
Glyma.17G096000-1	45.94	50.23	85.07	78.94	39.75	37.47	628.98	371.84	PF00069.23 Pkinase Domain
Glyma.12G096800-1	2384.16	2484.08	1104.43	1197.6	2811.22	3872.82	309.88	530.28	PF06364.10 DUF1068 Family
Glyma.04G244700-1	25.47	24.8	22.47	23.09	14.38	21.68	9.8	2.43	NA
Glyma.15G142900-3	32.3	30.18	424.43	399.38	92.68	27.18	693.09	571.84	NA
Glyma.03G161800-1	147.56	155.08	452.41	437.09	234.04	255.64	39.85	117.33	PF14215.4 bHLH-MYC_N Family
Glyma.09G116200-1_UE	79.09	71.09	68.51	69.22	85.68	141.01	13.26	34.72	PF03478.16 DUF295 Family
Glyma.13G119600-1_UE	212.34	229.13	124.76	126.47	145.84	133.55	101.01	85.05	PF04607.15 RelA_SpoT Family
Glyma.10G106600-1	377.24	395.33	101.98	130.26	564.78	937.56	111.47	74.12	NA
Glyma.07G126500-1	41.61	40.11	41.85	44.03	35.26	26.08	136.64	104.12	PF02365.13 NAM Family
Glyma.04G021200-1	630.97	743.62	1949.45	1748.2	760.75	418.31	7250.29	4402.79	PF13639.4 zf-RING_2 Domain
Glyma.01G047800-1	63.8	68.88	18.05	26.68	30.01	53.43	101.01	15.72	NA
Glyma.17G157600-1	2430.42	3029.33	6955.08	7549.06	3325.32	2143.95	4253.31	6986.62	PF00046.27 Homeobox Domain
Glyma.06G282000-1	3764.12	3126.19	4234.23	3643.32	2886.74	3794.92	975.02	369.21	PF02519.12 Auxin_inducible Family
Glyma.09G059600-1	10647	9737.61	5860.72	5576.13	8558.97	11502.2	4983.83	5011.01	NA
Glyma.08G298500-1_UE	16.59	21.68	25.59	30.18	23.38	14.68	64.22	26.68	PF13347.4 MFS_2 Family
Glyma.04G213000-1	814.72	1145.82	1714.58	1736.98	786.07	347.19	2821.96	2378.6	PF00069.23 Pkinase Domain
Glyma.17G149900-1_UE	22.76	22.97	18.05	22.55	21.63	17.22	52.97	53.68	PF07714.15 Pkinase_Tyr Domain
Glyma.04G054000-2	66.69	46.98	52.78	58.63	48.45	35.36	11.86	15.6	PF00076.20 RRM_1 Domain
Glyma.01G243400-1	1771.52	2482.02	622.92	619.37	638.34	663.15	332.32	350.98	NA
Glyma.14G201300-1	61.93	79.18	21.68	23.59	33.63	67.78	12.61	20.3	NA
Glyma.10G045700-1	244.27	241.36	24.38	21.96	158.2	186.89	54.62	20.24	PF00403.24 HMA Domain
Glyma.12G091600-2	33.59	33.59	48.09	54.13	33.3	20.34	94.61	113.88	PF02338.17 OTU Family
Glyma.12G113700-1	1307.76	1135.66	893.55	884.99	1423.21	2233.35	456.41	690.22	PF15341.4 SLX9 Family
Glyma.01G032900-1	71.13	56.74	31.53	44.01	44.04	40.57	122.57	132.57	PF01582.18 TIR Family
Glyma.08G023700-1	16.59	20.55	24.55	29.68	13.34	16.3	40.22	98.34	PF13202.4 EF-hand_5 Domain
Glyma.08G026700-1_UE	54.68	62.54	68.3	81.18	61.49	47.01	193.72	193.07	PF14604.4 SH3_9 Domain
Glyma.11G251300-3	18.97	27.8	33.55	33.51	22.51	16.3	50.38	146.88	PF00641.16 zf-RanBP Domain
Glyma.03G256500-1	11646.6	11866.9	5365.45	5426.13	7544.35	6399.3	3209.72	6305.74	PF00201.16 UDPGT Family
Glyma.06G007500-1	4747.75	7225.55	33751.9	32434.3	12765.4	11353.9	170594	151661	PF02784.14 Orn_Arg_deC_N Domain
Glyma.18G092100-1	59.47	43.04	119.01	102.17	41.58	27.31	80.86	99.68	NA
Glyma.03G120300-1	23399.1	26425.1	8666.53	8757.58	19862.9	20233.1	1450.24	2196.1	NA
Glyma.09G077900-2	29.51	15.18	25.59	36.72	24.18	20.34	18.47	233.95	PF00400.30 WD40 Repeat
Glyma.14G012400-1_UE	72.02	61.58	88.23	82.89	47.27	35.23	214.31	192.88	PF03169.13 OPT Family
Glyma.06G053000-1	6895.68	6841.36	4596.21	4292.9	4205.89	5428.27	13605.5	18400.4	PF03641.12 Lysine_decarbox Family
Glyma.03G076100-1	613.78	564.27	822.69	697.15	710.5	1230.07	16659.9	12005.5	PF00153.25 Mito_carr Family
Glyma.20G224000-1	313.41	419.65	683.2	721.68	366.22	195.06	83.8	141.98	PF13837.4 Myb_DNA-bind_4 Domain
Glyma.07G229500-1	43.16	34.08	46.22	33.58	36.65	77.21	517.93	340.98	PF13499.4 EF-hand_7 Domain
Glyma.12G179100-1	876.37	964.71	683.79	703.29	1088.14	1392.14	2071.62	2348.56	PF00125.22 Histone Domain
Glyma.08G113400-1	1654.42	1213.19	2228.19	1775.65	1204.25	1720.46	21013.6	11239.4	PF13520.4 AA_permease_2 Family
Glyma.11G146000-3	75.47	75.08	46.21	62.39	52.55	58.46	38.27	28.49	NA
Glyma.03G039500-1	355.46	406.49	261	272.47	270.01	233.44	90.31	153.36	PF00931.20 NB-ARC Domain
Glyma.11G158000-1	192.1	131.27	262.93	260.05	206.53	126.11	369.6	396.93	NA
Glyma.06G100500-1	25.44	26.55	20.74	19.93	31.53	39.57	101.66	31.4	NA
Glyma.14G091900-1	84.37	83.13	93.38	84.98	75.52	52.44	258.13	213.08	NA
Glyma.06G215200-1	62.75	72.23	36.08	32.3	43.47	41.97	11.03	14.25	PF00067.20 p450 Domain
Glyma.06G296800-1_UE	53.4	74.92	78.65	75.8	69.97	39.59	299.87	276.93	PF07714.15 Pkinase_Tyr Domain
Glyma.02G062800-1	51.73	59.35	72.96	81.87	59.69	49.43	127.16	118.91	PF14695.4 LINES_C Family
Glyma.01G233500-1	3230.61	2671.37	1741.04	1674.56	1953.78	2834.35	1276.76	1573.02	PF08378.9 NERD Family
Glyma.07G202100-1	450.8	790.34	947.32	877.22	658	314.6	1266.47	1359.22	PF02263.17 GBP Domain
Glyma.02G107500-1	2709.62	2007.67	1965.19	1699.91	1664.86	2015.18	6736.36	4620.74	PF12428.6 DUF3675 Family
Glyma.20G144700-1	159156	185514	91122.3	99374.6	149047	143235	1812.23	1910.12	PF02531.14 PsaD Family
Glyma.20G000700-1_UE	136.16	140.3	200.74	184.01	161.43	98.23	388.52	406.46	PF16399.3 Aquarius_N Family
Glyma.08G333000-1	1176.25	945.81	456.34	463.8	864.7	977.82	160.81	131.05	PF00254.26 FKBP_C Domain
Glyma.04G095900-1	3883.43	3901.22	2339.02	2196.45	4030.07	5043.07	8144.3	8380.35	PF00515.26 TPR_1 Repeat
Glyma.09G166000-1	1339.96	1659.34	3098.85	3000.49	1651.18	1356.05	4592.64	5146.62	PF03464.13 eRF1_2 Domain
Glyma.03G207100-1	97.71	109.06	63.15	57.61	107.39	95.88	58.27	37.74	PF04788.10 DUF620 Family
Glyma.04G214300-1	338.39	271.23	169.76	129.63	161.21	272.52	111.04	145.65	NA
Glyma.08G324700-1	229.49	215.14	59.09	50.02	151.04	233.01	556.93	268.73	PF02678.14 Pirin Family
Glyma.19G085300-1	226.56	187.81	142.51	157.91	648.77	1068.8	49.75	81.19	PF01281.17 Ribosomal_L9_N Domain
Glyma.10G249200-1	1794.46	1185.12	1556.18	1310.9	818.73	1060.53	361.05	254.3	NA
Glyma.02G245100-1	1691.93	1335.44	1827.25	1659.13	1414.24	1651.68	482.08	658.81	PF00538.17 Linker_histone Domain
Glyma.02G100400-1	108.46	77.44	122.44	91.27	67.64	83.2	1927.41	1342.64	PF00069.23 Pkinase Domain
Glyma.03G000100-2	94.13	113.96	117.06	114.45	135.51	124.29	40.6	49.28	PF12049.6 DUF3531 Family
Glyma.03G071700-1	106.35	138.94	53.26	49.73	86.15	116.24	38.14	31.28	PF07250.9 Glyoxal_oxid_N Family
Glyma.09G211700-1	97.73	82.14	30.84	38.97	71.59	103.42	28.99	90.12	PF03407.14 Nucleotid_trans Family
Glyma.19G173400-1	21005.5	19415.1	17977.3	17781.8	18654.4	21686	50341.6	81257.5	PF00125.22 Histone Domain
Glyma.11G156700-1	183.36	245.75	87.67	92.21	173.79	212.08	10.59	22.96	PF13837.4 Myb_DNA-bind_4 Domain
Glyma.01G014700-1	694.27	562.54	351.55	264.66	358.03	530.63	3573.34	1280.28	PF02373.20 JmjC Domain
Glyma.05G090000-1	175.31	234.47	469.16	443.31	280.25	127.34	522.5	485.86	PF00035.24 dsrm Domain
Glyma.06G236100-1	354.08	396.7	2709.46	2963.36	898.13	514.78	2087.45	1962.27	PF10508.7 Proteasom_PSMB Family
Glyma.08G178500-1	699.42	686.25	410.75	408.89	369.46	355.61	277.59	288.44	PF00656.20 Peptidase_C14 Domain
Glyma.04G229400-1_UE	53.63	42.68	77.55	65.97	41.84	44.26	130.3	102.97	PF00076.20 RRM_1 Domain
Glyma.08G345900-1	145.6	161.04	108.41	113.15	368.65	626.87	45.01	55.46	PF13561.4 adh_short_C2 Domain
Glyma.16G156200-1	298.49	262.78	321.73	274.9	265.02	305.09	4512.96	3549.97	PF00069.23 Pkinase Domain
Glyma.13G132000-1	511.48	422.45	405.7	351.28	280.01	397.36	2269.67	1261.34	NA
Glyma.01G075800-1	72.13	82.79	96.68	102.27	80.95	58.84	32.2	44.85	PF03110.12 SBP Domain
Glyma.13G304500-1	409.85	469.81	1630.65	1814.65	571.32	584.1	20.56	28.16	PF03936.14 Terpene_synth_C Domain
Glyma.03G043400-1	80.32	102.17	91.63	107.37	79.1	63.86	13.97	49.94	NA
Glyma.06G032700-1	111.96	92.52	209.85	209.22	93.99	108.55	351.08	499.8	PF06708.9 DUF1195 Family
Glyma.16G174300-1	97.69	104.77	250.71	206.84	179.24	405.63	59.77	321.03	PF08263.10 LRRNT_2 Family
Glyma.06G239500-1	26.33	34.94	61.53	57.07	28.65	20.23	7575.42	8071.34	PF00201.16 UDPGT Family
Glyma.02G018600-1	13.3	17.26	23.43	34.47	16.38	7.09	26.88	159.43	NA
Glyma.20G062900-1	44.93	68.34	39.48	54.77	26.78	32.64	510.89	409.79	PF07983.11 X8 Domain
Glyma.20G244700-1	1535.84	1576.56	2302.83	2045.19	1169.56	868.76	10345.4	6575.67	NA
Glyma.05G003200-1	8393.21	6419.45	1512.11	1424.69	5145.32	6215.91	2031.5	2178.73	PF00067.20 p450 Domain
Glyma.16G219600-1	182.03	186.9	97.89	116.82	147.26	185.53	19.2	103.09	PF00248.19 Aldo_ket_red Domain
Glyma.07G259100-1	231.71	164.69	48.49	42.92	110.75	203.49	56.05	54.09	NA
Glyma.13G248400-1	96.11	65.71	17.12	21.08	77	90.1	16.61	25.05	PF07714.15 Pkinase_Tyr Domain
Glyma.16G034200-1	120.82	96.4	148.4	142.54	105.06	86.09	408.96	311.42	NA
Glyma.20G145500-1	67.1	75.97	47.51	43.4	50.49	48.42	33.38	25.37	PF00650.18 CRAL_TRIO Domain
Glyma.04G023600-1	669.82	807.48	855.5	983.4	614.06	346.49	1698.63	1416.08	PF08711.9 Med26 Domain
Glyma.01G193100-1	30.19	45.89	28.28	30.74	47.77	62.47	16.22	15.76	PF07983.11 X8 Domain
Glyma.15G054300-1	3179.69	2670.05	1479.37	1429.63	3290.67	4951.62	155.43	583.87	PF00201.16 UDPGT Family
Glyma.03G108100-1	551.22	701.27	824.63	775.82	903.34	683.48	214	367.28	PF13812.4 PPR_3 Repeat
Glyma.13G196800-1	227.93	283.41	468.63	449.46	331.64	192.72	749.26	840.62	PF01876.14 RNase_P_p30 Domain
Glyma.19G198700-1	70.51	102.98	170.19	140.69	58.49	42.72	14080.9	4072.2	PF03168.11 LEA_2 Domain
Glyma.17G247400-1	117.78	115.12	63.69	57.33	222.47	369.86	40.92	37.26	PF01554.16 MatE Family
Glyma.20G241800-1	26.88	37.49	13.94	13.3	20.6	39.63	43.54	15.68	PF00141.21 peroxidase Domain
Glyma.19G073100-1	56.49	44.99	57.75	63.13	60.12	84.63	88.67	298.07	PF14226.4 DIOX_N Family
Glyma.02G130200-1	99.86	103.43	165.43	214.92	138.63	211.67	419.25	697.7	PF03124.12 EXS Family
Glyma.05G056400-1	3010.9	4301.16	2730.25	3020.5	6475.48	4994.56	1348.33	1568.64	PF00923.17 TAL_FSA Domain
Glyma.07G081000-1	112.54	235.8	217.2	267.97	271.02	126	44.74	124.93	PF00664.21 ABC_membrane Family
Glyma.10G071800-1	1446.56	1497.56	1229.06	1226.39	2829.24	3155.05	442.01	333.1	PF00091.23 Tubulin Domain
Glyma.20G204100-1	425.16	407.79	702.93	665.53	700.09	856.21	98.99	55.73	PF00083.22 Sugar_tr Family
Glyma.06G174800-1	123.72	68.71	529.48	439.45	250.47	250.79	153.98	174.54	PF00112.21 Peptidase_C1 Domain
Glyma.11G023600-1	37.44	39.46	1150.24	1010.95	209.42	43.41	4560.78	4880.39	PF04107.11 GCS2 Family
Glyma.10G207500-1	250.26	698.16	630.98	922.09	600.58	138.08	3660.59	2866.94	PF12348.6 CLASP_N Family
Glyma.07G058600-2	281.43	201.06	61.12	44.41	110.36	162.2	81.56	95.51	NA
Glyma.19G187200-1	942.91	719.22	2684.55	2491.79	948.92	712.31	1301.64	1838.2	NA
Glyma.19G063100-1	67.18	41.47	57.47	50.38	71.13	103.88	15.63	16.8	PF00226.29 DnaJ Domain
Glyma.03G205000-1	112.14	123.54	59.82	71.53	86.27	93.52	452.51	298.26	NA
Glyma.20G088200-3	14.98	15.34	41.96	37.45	25.7	26.77	115.09	135.11	PF05514.9 HR_lesion Family
Glyma.09G126200-1	172.48	217.96	354.79	204.86	325.45	1199.5	51310.6	13874.5	PF00704.26 Glyco_hydro_18 Domain
Glyma.09G021200-1	1490.72	1378.63	1187.83	1210.17	1052.77	1281	512.67	678.66	PF01302.23 CAP_GLY Domain
Glyma.16G009100-1	966.68	833.7	1556.18	1432.53	671.74	568.85	3277.86	2704.88	PF01764.23 Lipase_3 Family
Glyma.10G272800-1	1348.19	1339.11	1290.05	1328.98	1436.12	1249.71	555.52	758.91	PF00749.19 tRNA-synt_1c Domain
Glyma.06G015900-3	188.36	234.01	57.12	59.77	78.18	139.13	9.48	11.38	PF02800.18 Gp_dh_C Domain
Glyma.19G252200-1	458.56	593.71	653.84	758.1	1137.11	1065.37	139.3	128.45	PF00814.23 Peptidase_M22 Family
Glyma.17G228700-1	2399.79	1966.13	933.81	913.38	3530.64	3484.53	740.89	916.13	PF00320.25 GATA Domain
Glyma.10G184100-1	81.49	92.69	92.36	90.83	79.37	71.92	28.71	53.72	NA
Glyma.09G013900-1	918.51	1082.06	2038.68	2220.34	1225.81	841.38	620.48	622.19	PF16561.3 AMPK1_CBM Family
Glyma.06G109800-1	140.92	203	226.48	228.94	162.18	81.11	656.13	541.6	PF00069.23 Pkinase Domain
Glyma.18G229900-1	544.7	565.58	508.94	489.09	797.33	1159.5	193.58	315.96	PF02882.17 THF_DHG_CYH_C Domain
Glyma.11G164300-1	408.56	328.08	262.34	263.9	361.35	461.03	61.32	74.49	NA
Glyma.03G236600-1	187.8	177.49	249.93	192.64	132.75	178.73	281.67	546.24	PF12171.6 zf-C2H2_jaz Family
Glyma.04G139100-1	134.18	112.8	104.23	86.44	92.82	120.18	11.65	77.94	PF07714.15 Pkinase_Tyr Domain
Glyma.12G151400-3	816.63	1037.43	383.61	418.13	472.18	388.47	88.09	237.86	PF00085.18 Thioredoxin Domain
Glyma.04G206700-1	1102.82	884.42	433.08	474.79	414.61	519.66	134.33	168.79	PF14543.4 TAXi_N Domain
Glyma.04G179300-1	789.99	593.72	835.9	687.13	461.91	488.77	2193.09	1481.8	PF04564.13 U-box Domain
Glyma.11G117300-1	109126	116026	76378.6	77383.9	165236	180567	17335.2	36320.6	PF00076.20 RRM_1 Domain
Glyma.07G062900-1_UE	155.07	132.68	61.3	57.76	109.97	102.09	15.05	101.76	PF00931.20 NB-ARC Domain
Glyma.17G127200-1	214.86	285.62	82.05	85.81	315.16	454.26	37.18	67.3	PF03109.14 ABC1 Family
Glyma.20G220200-1	102.67	124.74	241.22	232.82	111.53	185.79	2263.65	2320.38	PF14299.4 PP2 Family
Glyma.04G005100-1	272.89	378.57	185.52	179.21	196.36	307.67	13.97	51.51	PF01190.15 Pollen_Ole_e_I Family
Glyma.07G082200-1_UE	485.3	537.05	932.83	895.75	446.57	206.59	1699.71	1732.76	PF03828.17 PAP_assoc Family
Glyma.20G073100-1	2266.61	1429.44	1260.89	1058.09	945.41	1155.13	458.25	776.73	NA
Glyma.20G101700-1	387.72	483.95	901.03	898.21	692.96	495.12	1393.81	1582.46	PF13499.4 EF-hand_7 Domain
Glyma.12G175800-1_UE	97.84	79.72	33.05	27.72	62.97	72.05	30.55	27.22	PF00194.19 Carb_anhydrase Domain
Glyma.05G125600-1	99.15	95.25	42.59	40.72	77.99	106.77	15.86	26.42	PF01565.21 FAD_binding_4 Domain
Glyma.13G063800-1_UE	73.79	72.7	537.75	456.01	130.44	113.55	100.48	160.1	PF00010.24 HLH Domain
Glyma.12G012000-5	38.64	48.58	243.56	223.46	70.69	76.51	517.17	372.29	PF00149.26 Metallophos Domain
Glyma.20G198600-1	884.18	1026.94	1076.67	1128.3	868.9	672.63	2646.35	2742.86	PF02466.17 Tim17 Family
Glyma.02G034500-1	20.11	23	42.55	36.99	20.74	12.78	507.48	406.38	PF06075.10 DUF936 Family
Glyma.14G192200-1	1811.44	1472.02	734.66	761.34	924.77	1415.9	3613.2	2152.52	PF00400.30 WD40 Repeat
Glyma.15G126100-1	109720	98413.1	105451	104187	99638.6	105015	50216.4	39406.7	PF01701.16 PSI_PsaJ Family
Glyma.12G062800-1_UE	16.59	17.31	27.47	20.64	21.39	18.73	48.14	70.12	PF00069.23 Pkinase Domain
Glyma.13G229000-1	346.98	469.63	117.65	145.04	265.98	197.66	10.1	20.8	PF05097.10 DUF688 Family
Glyma.11G203100-1	67.53	62.78	64.19	75.17	180.3	184.44	20.28	27.17	PF11955.6 PORR Family
Glyma.11G003700-1	8607.63	9365.41	8917.73	7419.8	21815.2	30211.5	3300.96	3999.32	PF00410.17 Ribosomal_S8 Domain
Glyma.06G125700-3	14.7	17.64	42.91	37.8	20.31	18.82	82.95	55.75	PF04542.12 Sigma70_r2 Domain
Glyma.08G348300-1	522.66	466.04	230.25	221.51	609.65	637.98	243.78	214.27	PF00847.18 AP2 Domain
Glyma.05G044000-1	1516.8	1852.02	296.42	266.92	855.48	1083.6	52.82	39.47	PF00544.17 Pec_lyase_C Domain
Glyma.18G028800-1	279.48	489.28	163.27	166.42	580.21	540.16	240.03	224.83	PF00425.16 Chorismate_bind Family
Glyma.08G255300-1	1984.55	1805.47	650.8	782.68	1518.44	1544	57.3	207.54	PF00069.23 Pkinase Domain
Glyma.03G050400-1	515.42	732.43	448.22	498.79	1331.78	970.05	46.24	86.69	PF14237.4 DUF4339 Family
Glyma.07G028800-1	4614.83	6571.19	1784.75	1984.92	5551.05	3772.13	276	249.74	PF12807.5 eIF3_p135 Family
Glyma.12G198100-1_UE	49.07	73.54	24.58	28.69	47.82	44.91	10.62	11.78	PF07714.15 Pkinase_Tyr Domain
Glyma.01G208700-1	179.92	195.5	66.29	66.69	206.14	245.9	14.33	29.1	PF10250.7 O-FucT Family
Glyma.20G124500-1	136.59	221.47	44.22	42.93	148.34	181.47	75.93	82.18	NA
Glyma.05G116200-1	124.28	156.88	32.14	33.32	52.64	78.39	11.42	10.76	NA
Glyma.16G057400-1	9685.01	10524.5	3179.35	3246.33	9134.48	10101.2	2356.23	2480.96	PF00004.27 AAA Domain
Glyma.06G261500-1	628.83	560.95	459.41	431.19	553	942.89	196.07	184.57	PF01582.18 TIR Family
Glyma.05G210400-1	74.89	143.5	196.6	234.98	143.48	167.49	106.24	103.36	PF04646.10 DUF604 Family
Glyma.04G008500-1	2975.1	3714.93	6271.22	5823.44	3661.49	1750.26	11819	10917.3	PF03126.16 Plus-3 Domain
Glyma.03G201700-1	111.77	101.01	324.78	299.22	113.91	106	373.04	187.94	NA
Glyma.12G024100-1	1890.37	1458.29	209.03	190.81	631.7	1125.9	66.4	47.69	NA
Glyma.08G177500-1	147.09	132.11	1028.54	895.49	270.95	135.34	1296.24	1225.84	PF01979.18 Amidohydro_1 Domain
Glyma.08G213100-1	92.12	104.22	63.81	59.82	123.85	121.62	422.39	219.65	PF14378.4 PAP2_3 Family
Glyma.13G159400-1	568.88	754.4	526.33	696.72	635.71	502.52	147.96	213.21	PF07714.15 Pkinase_Tyr Domain
Glyma.10G187200-2	248.72	177.3	242.68	225.13	152.72	160.8	1162.36	702.97	PF13238.4 AAA_18 Domain
Glyma.18G285700-1	156.47	161.89	79.56	63.67	147.14	291.62	78.22	80.28	PF09713.8 A_thal_3526 Domain
Glyma.08G239700-1	30.93	30.18	38.09	34.01	44.68	37.22	266.53	29.22	PF12776.5 Myb_DNA-bind_3 Domain
Glyma.11G005100-1	392.21	426.15	220.25	245.79	384.53	484.72	70.6	132.68	PF01975.15 SurE Family
Glyma.20G218900-1	256.71	275.17	344.52	305.28	234.03	340.71	515.5	555.91	PF14541.4 TAXi_C Domain
Glyma.10G161000-2	151.05	151.3	27.18	24.59	98.76	143.22	23.84	8.63	PF03096.12 Ndr Domain
Glyma.16G158200-1	30.21	20.12	14	14.73	30.56	33.53	8.96	7.49	PF06813.11 Nodulin-like Family
Glyma.16G135000-4	170.7	135.43	40.68	34.47	54.18	89.09	60.47	21.55	NA
Glyma.11G079200-1_UE	143.98	145.27	143.13	145.46	118.14	118.46	578.92	423.71	PF03635.15 Vps35 Family
Glyma.10G256000-1	23801.5	17540	3747.12	3656.88	9368.56	11619.4	159.01	134.23	PF05479.9 PsaN Family
Glyma.14G209400-5	143.13	144.5	68.55	103.3	128.5	185.63	63.97	54.25	PF01593.22 Amino_oxidase Domain
Glyma.17G047300-1	13.13	13.34	22.76	11.25	12.37	12.65	111.54	73.65	PF00847.18 AP2 Domain
Glyma.11G184400-1	21.92	30.66	26.35	30.53	26.03	20.81	52.33	77.44	PF01370.19 Epimerase Family
Glyma.02G177100-1	339.31	256.6	587.99	486.86	320.11	452.64	675.92	596.95	PF13821.4 DUF4187 Domain
Glyma.09G240200-1	445.87	394.27	360.36	316.38	593.63	713.37	69.17	135.93	PF01081.17 Aldolase Domain
Glyma.09G084600-1	59.99	110.97	178.51	209.5	385.03	320.77	62.19	83.04	PF04003.10 Utp12 Family
Glyma.15G013100-1	304.44	270.31	278.11	302.41	320.96	405.31	94.35	93.58	PF00533.24 BRCT Family
Glyma.07G063600-2	155.07	276.47	51.55	67.38	104.38	49.47	13.8	25.38	NA
Glyma.11G087700-1_UE	55.08	56.62	200.06	210.88	81.06	51.02	603.93	484.32	PF00083.22 Sugar_tr Family
Glyma.02G136200-1	1140.35	653.67	1241.28	1007.07	364.85	229.74	2896.5	3192.93	PF14226.4 DIOX_N Family
Glyma.04G237500-1	489.25	553.64	413.54	492.52	554.96	538.57	204.27	302.89	PF00106.23 adh_short Domain
Glyma.13G168600-1	658.5	598.78	1524.06	1623.01	940.21	625.03	2000.65	1858.55	PF00432.19 Prenyltrans Repeat
Glyma.02G005200-1	1255.18	1324	432.56	440.69	2318.09	2993.84	332.86	281.71	PF00248.19 Aldo_ket_red Domain
Glyma.08G243600-1	1294.4	1309.72	338.92	372.57	949.28	1155.72	33.38	85.56	PF00067.20 p450 Domain
Glyma.05G248000-1	277.68	255.56	778.41	708.4	297.44	228.72	1824.59	1292.98	PF00191.18 Annexin Family
Glyma.05G015400-1	341.2	290.95	39.3	41.58	265.85	328.84	63.34	67.33	PF16212.3 PhoLip_ATPase_C Family
Glyma.11G243500-1	728.28	780.69	1374.25	1405.97	690.57	706.69	3129.93	2397.72	PF05212.10 DUF707 Family
Glyma.18G161200-1	109.86	168.68	191.74	204.82	162.9	86.86	252	353.3	NA
Glyma.02G303300-1	1693.04	1427.94	3352.69	3372.79	1754.37	1232.72	3805.5	3448.51	PF05691.10 Raffinose_syn Family
Glyma.13G209500-1	617.46	581.29	914.07	863.3	557.43	465.72	1554.47	1569.85	NA
Glyma.14G177800-1	29.51	30.18	25.59	26.68	16.38	18.26	294.55	338.43	NA
Glyma.14G085800-1	41462.2	41941.8	42953.2	42415.8	27435.4	18666.5	90850.9	112695	PF00112.21 Peptidase_C1 Domain
Glyma.04G023300-1	300.08	275.95	117.03	138.03	248.91	284.01	57.46	78.25	PF00071.20 Ras Domain
Glyma.10G000200-1	2512.43	3308.97	1321.64	1347.47	1561.74	1211.74	701.43	519.24	PF13086.4 AAA_11 Domain
Glyma.07G083900-1_UE	15.15	18.67	25.34	12.84	29.23	91.31	118.87	187.74	PF01048.18 PNP_UDP_1 Domain
Glyma.08G133400-1	156.29	186.3	258.53	253.71	173.18	116.63	462.12	405.9	PF12070.6 SCAI Family
Glyma.01G164000-1	1055.85	777.61	437	432.03	699.82	775.51	52.88	52.86	PF04749.15 PLAC8 Family
Glyma.06G114600-1	52.2	60.13	79.57	74.75	53.95	47.65	1023.75	445.59	PF04782.10 DUF632 Family
Glyma.04G196700-1	299.84	295.81	216.52	194.4	265.47	505	102.03	57.59	PF04185.12 Phosphoesterase Family
Glyma.19G126700-1_UE	1962.43	2036.05	430.76	553.38	1144.86	1198.88	24.8	29.22	PF01789.14 PsbP Domain
Glyma.16G015900-1	744.61	556.95	284.9	280.86	627.22	1009.39	75.67	74.87	PF06966.10 DUF1295 Family
Glyma.18G040400-1	6546.56	8711.7	10196.4	11376.8	10201.8	7608.6	25919.7	23445.3	PF00076.20 RRM_1 Domain
Glyma.03G129700-1	2302.32	2348.06	890.08	863.34	1671.31	1953.45	703.54	619.19	PF01053.18 Cys_Met_Meta_PP Domain
Glyma.08G006400-1	613.76	772.7	956.23	1029.23	1198.92	982.45	1706.76	1420.88	PF00567.22 TUDOR Domain
Glyma.07G209000-1	494.06	558.92	821.27	799.07	440.55	397.87	866.49	2728.93	PF14226.4 DIOX_N Family
Glyma.05G035000-1	1182.47	999.05	1644.97	1717.69	955.03	1165.22	427.91	619.24	PF00860.18 Xan_ur_permease Family
Glyma.14G177600-1	491.62	657.38	97.53	166.73	203.38	132.83	24.83	30.22	PF02298.15 Cu_bind_like Domain
Glyma.06G279700-1	1731.69	1394.78	1732.65	1545.1	1240.19	1633.94	597.79	466.11	PF02519.12 Auxin_inducible Family
Glyma.05G019600-1	5195.96	6273	2593.64	2906.33	5139.87	4342.33	338.15	530.35	PF01176.17 eIF-1a Domain
Glyma.16G052200-1	71.85	67.33	111.32	95.33	63.8	83.25	651.85	262.76	PF00069.23 Pkinase Domain
Glyma.19G249100-1	690.14	462.24	272.76	226.92	249.62	298.32	17.01	22.79	PF01590.24 GAF Domain
Glyma.08G024300-1	203.03	111.18	400.68	286.21	195.57	189.6	421.6	242.87	PF00226.29 DnaJ Domain
Glyma.02G172600-1	33.82	32.5	10.97	14.28	36.41	46.38	10.04	13.84	PF14803.4 Nudix_N_2 Domain
Glyma.15G202000-1_UE	186.76	343.49	922.84	1114.38	423.47	175.05	335.01	523.13	PF07714.15 Pkinase_Tyr Domain
Glyma.03G205400-1	96.84	103.45	36.14	37.82	63.38	74.83	19.55	19.43	PF07859.11 Abhydrolase_3 Domain
Glyma.17G196400-1	306.83	530.58	287.11	339.88	607.19	302.36	170.32	222.77	PF01131.18 Topoisom_bac Family
Glyma.15G009100-1	4432.16	4074.21	5420.56	5339.14	3270.41	3703.63	1446.5	2114.88	PF04134.10 DUF393 Family
Glyma.15G097000-1	1518.83	2559.44	4149.37	4556.04	2769.14	1004.26	7676.03	6612.93	PF00176.21 SNF2_N Family
Glyma.10G274100-1	1422.17	1858.8	202.52	212.36	2153.09	3314.96	1448.11	566.16	NA
Glyma.06G063500-1	1751.29	1248.43	681.85	706.76	1602.87	2054.32	298.62	349.34	PF00072.22 Response_reg Domain
Glyma.11G247400-1	40.46	42.18	18.11	20.32	45.27	71	25.52	21.35	PF02301.16 HORMA Domain
Glyma.03G134600-1	199.95	170.14	399.03	370.33	194.22	196.42	434.53	519.58	PF00382.17 TFIIB Domain
Glyma.13G325700-1	318.4	408.13	656.5	604.98	392.77	232.01	1007.87	922.56	PF03164.12 Mon1 Family
Glyma.15G151100-1	102.93	64.67	187.02	162.82	124.73	179.51	26.94	130.68	NA
Glyma.13G120400-1	48.68	58.74	37.86	43.38	46.92	60.6	176.94	79.16	PF04576.13 Zein-binding Family
Glyma.17G043200-1	194.06	195.8	98.54	100.76	88.46	77.33	77.46	81.2	PF00026.21 Asp Family
Glyma.12G029300-2	21.07	15.46	27.36	25.5	17.59	18.42	99.66	60.74	PF03000.12 NPH3 Family
Glyma.15G101700-1	329.54	302.55	451.36	448.78	256.49	207.1	1101.08	993.98	PF00646.31 F-box Domain
Glyma.09G015400-1	4662.29	5531.74	12550.9	12443.5	5261.14	3458.67	9248.2	9231.78	PF00069.23 Pkinase Domain
Glyma.19G193300-1	897.12	1005.43	353.51	381.14	597.42	534.01	29.99	63.88	NA
Glyma.12G038100-1	3701.48	3466.46	3285.42	3521.29	3376.35	3198.64	838.19	1930.4	PF14604.4 SH3_9 Domain
Glyma.01G110200-1	259.46	232.64	155.67	149.18	268.21	363.72	48.85	124.61	PF03151.14 TPT Family
Glyma.19G105600-1	181.87	294.85	166.84	176.86	164.71	156.95	823.62	517.64	PF00153.25 Mito_carr Family
Glyma.15G023200-1	320.24	388.47	126.97	141.45	164.73	138.89	26.41	50.45	PF00069.23 Pkinase Domain
Glyma.03G245600-1	15.81	19.12	22.88	26.67	19.42	21.66	119.09	127.48	PF05910.10 DUF868 Family
Glyma.06G050700-1	5296.87	5751.54	15352.5	13653.3	4955.99	2666.05	29280.5	32836.5	PF01650.16 Peptidase_C13 Family
Glyma.04G141800-1	1964.03	2146.85	2892.62	2796.58	1742.98	1081.01	5978.82	4851.88	PF00462.22 Glutaredoxin Domain
Glyma.17G163200-1	3347.58	3214.32	711.51	651.24	2021.75	1923.2	168.65	283.7	PF00141.21 peroxidase Domain
Glyma.01G200100-1	14.39	16.06	67.57	73.9	31.8	17.15	26.51	36.87	PF00854.19 PTR2 Family
Glyma.06G184500-1	453.18	409.68	280.66	308.96	424.51	449.48	46.51	59.46	PF00071.20 Ras Domain
Glyma.16G131200-1	84.61	99.47	20.83	22.86	34.5	41.86	36.06	29.84	PF00067.20 p450 Domain
Glyma.05G212600-1	18.45	22.1	59.44	39.33	22.39	48.79	1021.73	734.1	PF03168.11 LEA_2 Domain
Glyma.18G280500-1	942.39	1451.26	1925.34	1949.87	1352.79	617.97	4958	4229.56	NA
Glyma.06G093900-1	25.86	29.31	22.27	28.11	36.77	44.23	147.61	69.6	PF00153.25 Mito_carr Family
Glyma.17G219500-1	5218.01	3538.43	3969.1	4043.54	3433.42	3113.74	1409.23	1311.74	PF07911.11 DUF1677 Family
Glyma.14G215900-1	723.09	726.47	532.57	603.65	749.21	853.33	164.95	195.9	PF00294.22 PfkB Family
Glyma.02G002200-1	36.75	39.84	60.59	52.38	32.55	39.24	13.47	19.49	NA
Glyma.03G204500-1	1266.31	1123.02	481.92	456.49	646.78	671.94	510.21	361.85	NA
Glyma.06G285400-1	1587.79	2606.4	2954.28	2804.56	2027.06	1029.29	8023.46	7514.65	PF01756.17 ACOX Family
Glyma.08G361400-1	27.59	25.9	218.48	154.23	42.85	24.97	323.92	328.56	PF04564.13 U-box Domain
Glyma.15G232000-1	1495.21	1477.32	2253.36	2271.85	1415.78	1416.28	2621.67	3706.53	PF14144.4 DOG1 Family
Glyma.04G030300-1	156.01	155.22	359.53	394.96	174.94	130.53	221.6	294.14	PF00483.21 NTP_transferase Family
Glyma.10G055000-1	140.97	195	72.8	76.09	202.9	149.51	310.72	106.22	PF00664.21 ABC_membrane Family
Glyma.08G221600-1	1574.6	2243.76	1477.99	1453.78	1598.13	2048.61	233.23	202.59	PF00643.22 zf-B_box Domain
Glyma.05G181500-1	147.26	69.7	99.22	95.51	72.35	115.82	34.14	41.69	PF00403.24 HMA Domain
Glyma.15G024300-1	56.73	107.68	30.46	46.41	112.02	167.72	14.89	7.34	PF07714.15 Pkinase_Tyr Domain
Glyma.17G012800-1_UE	29.51	47.63	12.8	27.18	41.47	39.05	7.72	3.43	PF11904.6 GPCR_chapero_1 Domain
Glyma.03G183600-1	429.57	514.24	369.02	391	612.91	458.97	81.79	73.16	PF00664.21 ABC_membrane Family
Glyma.06G046200-1	56.01	47.74	45.12	48.15	43.24	63.43	26.32	13.74	PF00134.21 Cyclin_N Domain
Glyma.02G104300-1	98.63	121.3	88.77	86.47	208.51	205.06	622.73	625.28	PF00201.16 UDPGT Family
Glyma.19G125800-1	9191.88	11058.6	2678.75	3198.69	8291.6	7514.61	812.24	830.63	PF02446.15 Glyco_hydro_77 Domain
Glyma.18G276800-1	7698.3	7388.87	3957.83	3435.05	6071.61	7211.32	48267.8	37114.3	PF01490.16 Aa_trans Family
Glyma.01G019500-1	642.41	640.5	115.78	139.53	391.49	500.57	116.61	121.65	NA
Glyma.02G308400-1	120.74	96.84	86.16	81.54	108.92	130.75	40.59	49.27	PF02953.13 zf-Tim10_DDP Domain
Glyma.06G013300-1	2085.82	1254.67	349.67	333.77	778.56	1221.94	470.58	527.42	PF10950.6 Organ_specific Family
Glyma.02G190700-1	233.08	345.74	406.41	415.5	428.26	383.86	1029.9	1239.62	PF00953.19 Glycos_transf_4 Family
Glyma.U029500-1	43.76	37.49	248.48	187.61	53.23	26.37	321.15	423.48	PF00170.19 bZIP_1 Family
Glyma.03G158000-1	38.02	40.89	47.65	56.37	41.37	51.89	14.72	16.71	NA
Glyma.19G256400-1	538.15	758.23	1527.85	1535.28	963.61	1025.28	445.9	760.8	PF14543.4 TAXi_N Domain
Glyma.06G165500-2	78.53	130.51	131.47	137.47	92.13	48.63	475.76	311.22	NA
Glyma.03G173300-1	29.66	28.42	34.41	25.02	29.81	62.3	1817.72	574.17	PF13912.4 zf-C2H2_6 Domain
Glyma.07G256700-1	98.51	106.89	226.47	233.92	113.47	81.97	310.71	270.68	PF01715.15 IPPT Domain
Glyma.09G000500-1_UE	135.3	116.09	119.61	114.18	85.68	93.09	336.9	210.72	PF03735.12 ENT Family
Glyma.08G140500-1	3141.7	2497.75	1112.18	783.37	1503.42	2184.49	1885.51	1762.58	PF00067.20 p450 Domain
Glyma.02G046900-2	350.47	276.47	310.59	319.51	252.18	331.38	851.43	569.59	PF13519.4 VWA_2 Domain
Glyma.14G098100-1_UE	16.01	10.97	93.05	99.22	25.93	27.18	426.72	458.55	PF16035.3 Chalcone_2 Domain
Glyma.09G285700-1	9648.14	8343.75	11887.9	12220.1	7627.42	6167.9	3654.56	3626.76	NA
Glyma.19G023300-1	297.75	248.22	471.87	392.61	211.73	321.02	1156.2	1047.07	PF02453.15 Reticulon Family
Glyma.03G076300-1	199.58	159.21	128.09	112.7	328.35	628.52	31.24	47.18	NA
Glyma.06G000100-1	1416.05	1173.7	1166.47	1144.87	1232.12	1392.4	497.27	730.03	PF00850.17 Hist_deacetyl Domain
Glyma.07G251400-1	1838.68	1273.46	2350.12	2010.39	1113.11	1086.58	9573.56	8941.7	PF12937.5 F-box-like Domain
Glyma.01G177700-7	42.06	39.17	65.37	60.15	41.02	27.08	239.05	175.13	PF16189.3 Creatinase_N_2 Domain
Glyma.02G102400-1	1237.97	1377.4	2027.13	2266.04	1415.83	1089.13	2595.21	2900.88	PF00085.18 Thioredoxin Domain
Glyma.12G104100-1	3111.54	2657.16	845.31	829.28	1655.46	2392.89	413.23	495.99	PF00069.23 Pkinase Domain
Glyma.02G194100-1	16.17	18.07	33.56	36.26	22	18.74	60.95	96.46	PF00538.17 Linker_histone Domain
Glyma.04G230400-1	166.76	168.41	103.96	70.19	204.52	549.12	998.67	1162.24	NA
Glyma.15G071300-1	6973.84	2877.66	10871.1	5944.96	3025.87	2331.72	167459	84611.8	PF12481.6 DUF3700 Domain
Glyma.08G324600-1	281.96	296.09	56.49	48.43	107.13	143.38	78.59	55.33	PF03009.15 GDPD Family
Glyma.09G277700-1	372.96	492.14	479.14	479.98	396.95	286.62	909.28	1088.49	NA
Glyma.09G228100-2	25.47	42.68	52.01	56.72	37.26	24.18	698.43	543.38	PF16312.3 Oberon_cc Family
Glyma.11G012800-1	48.58	61.02	78.57	80.92	80.47	63.63	308.5	448.15	PF04646.10 DUF604 Family
Glyma.14G054100-1	91.09	158.2	379.02	456.91	183.89	149.28	981.91	544.41	PF01490.16 Aa_trans Family
Glyma.16G108900-1	445.67	286.34	31.55	30.97	135.82	171.46	16.3	12.45	PF00732.17 GMC_oxred_N Domain
Glyma.18G002800-1	18926.8	20172.1	72004.8	66369.8	18033.5	8441.58	194240	158335	PF05694.9 SBP56 Family
Glyma.03G080500-1	45.8	36.66	17.19	17.76	46.13	67.65	11.39	19.05	PF14009.4 DUF4228 Family
Glyma.11G216800-3	10.09	14.63	27.76	24.59	27.18	40.97	6.59	5.09	PF16561.3 AMPK1_CBM Family
Glyma.16G040300-1	3560.68	2155.48	14556.4	12757.6	3371.43	2331.91	20313.7	28733	NA
Glyma.12G087100-1	1544.33	2512.85	1057.28	1172.87	2784.74	1441.16	284	251.69	NA
Glyma.15G124700-1	20069.2	22068.1	11707.2	12323.9	11588	9926.22	917.94	1009.65	PF08030.10 NAD_binding_6 Domain
Glyma.02G219700-1	29.37	19.22	138.38	27.89	26.72	28.02	27.13	30.85	PF00561.18 Abhydrolase_1 Domain
Glyma.01G038600-1	5363.53	6511.73	3869.71	3676.53	5457.66	6043.99	2886.68	2746.52	PF00249.29 Myb_DNA-binding Domain
Glyma.13G369500-1	43.39	42.21	23.49	29.28	33.85	39.51	8.08	10.12	NA
Glyma.13G204700-1	2141.72	2568.66	1861.43	2032.71	1859.69	1360.19	834.24	910.76	PF08323.9 Glyco_transf_5 Domain
Glyma.13G080500-1	97.08	84.31	87.72	79.04	122.62	261.23	32.59	32.18	PF00582.24 Usp Domain
Glyma.13G360600-1	1137.38	1216.11	4826.45	4094.16	1802.52	1164.15	1833.51	1980.05	PF01344.23 Kelch_1 Repeat
Glyma.08G194500-1	502.8	499.68	522.89	500.22	425.35	435.66	103.35	132.12	PF07714.15 Pkinase_Tyr Domain
Glyma.11G222600-1	877.65	1074.46	37098	32256	6738.42	979.99	66775.4	99491.3	PF00481.19 PP2C Family
Glyma.06G202800-1	378.84	348.01	105.92	109.49	297.86	460	14.11	16.86	NA
Glyma.10G018400-1	1267.84	1452.41	1895.84	2156.75	1551.21	1506.8	4040.58	3050.27	PF16363.3 GDP_Man_Dehyd Domain
Glyma.15G249700-1	95.1	75.72	98.6	94.51	75.27	48.86	196.7	181.64	PF00888.20 Cullin Family
Glyma.06G150300-1	181580	165245	59229.1	60787.3	160401	167781	1903.92	1941.04	PF05479.9 PsaN Family
Glyma.05G047600-1	363.01	536.56	559.29	553.82	604.29	533.73	1090.65	785.1	PF02201.16 SWIB Domain
Glyma.02G123400-1	783.58	892.33	1153.59	1091.73	780.95	569.1	1867.56	1654.55	PF00010.24 HLH Domain
Glyma.08G112400-2	233.67	198.09	400.78	465.12	227.6	163.23	619.19	665.43	PF04398.10 DUF538 Family
Glyma.09G127900-1	3581.12	2782.5	934.69	924.16	2021.94	3309.08	41.97	111.79	PF07876.10 Dabb Domain
Glyma.08G012300-1	246.93	165.6	78.64	59.13	136	233.02	101.57	173.3	NA
Glyma.02G081700-1	14.34	16.43	88.32	56.22	19.19	22.19	99.89	145.92	NA
Glyma.02G236200-1	300.28	324.31	213.67	202.94	304.32	406.86	947.02	726.6	PF00170.19 bZIP_1 Family
Glyma.18G073000-1	42.08	39.96	23.66	27.66	48.7	102.08	162.67	63.73	NA
Glyma.04G114300-1	708.36	756.83	1208.47	1237.21	774.7	538.09	1678.06	1914.84	NA
Glyma.07G099500-1	479.82	680.32	291.47	269.1	405.39	505.08	1835.47	1591.95	PF03168.11 LEA_2 Domain
Glyma.20G013700-1	1787.98	2063.71	1453.2	1414.76	1625.59	1720.45	3627.4	4109.99	NA
Glyma.11G127200-1	568.88	567.3	230.85	209.1	362.39	370.64	143.46	206.75	PF00294.22 PfkB Family
Glyma.13G092300-1	932.88	757.06	2314.76	1918.81	917.61	566.62	2314.5	2150.71	NA
Glyma.09G119300-1	271.93	282.12	245.52	240.25	519.46	577.92	30.01	55.44	PF11805.6 DUF3326 Family
Glyma.09G152300-1	185.17	134.17	192.68	196.69	155.36	176.19	598.22	485.25	PF00999.19 Na_H_Exchanger Family
Glyma.02G064800-1	432.37	409.81	354.83	360.88	377.37	448.91	119.42	165.53	PF01529.18 zf-DHHC Family
Glyma.02G299500-1	850.63	568.38	746.65	757.58	762.59	1377.5	33	547.66	NA
Glyma.09G219700-1	773.79	565.8	530.64	552.09	486.66	637.4	121.8	114.31	PF02519.12 Auxin_inducible Family
Glyma.02G069600-1	672.28	681.64	414.62	467.76	496.08	491.08	154.63	327.63	PF01026.19 TatD_DNase Domain
Glyma.03G240700-1	112.25	117.78	77.5	80.41	173.22	289.97	24.72	31.89	PF06364.10 DUF1068 Family
Glyma.01G005900-1	43.86	32.89	56.08	43.68	39.54	40	170.16	139.4	PF00235.17 Profilin Domain
Glyma.12G179600-1	621.4	746.66	200.32	221.69	603.15	881.7	84.76	125.62	PF05577.10 Peptidase_S28 Domain
Glyma.17G234100-1	60.54	73.64	120.09	122.16	68.53	51.23	520.05	421.24	PF00860.18 Xan_ur_permease Family
Glyma.08G336800-1	6848.21	5703.31	2020.13	1859.71	4597.34	7917.24	1164.01	1993.57	PF01490.16 Aa_trans Family
Glyma.05G031400-1	43.76	46.78	95.58	97.03	63.93	68.95	15.46	99.71	PF14363.4 AAA_assoc Family
Glyma.07G024400-1	1054.09	920.13	906.9	952.68	801.93	862.97	289.26	582.88	PF00230.18 MIP Family
Glyma.04G201900-1	12.45	14.78	32.29	25.66	16.9	22.3	53.58	163.34	PF00847.18 AP2 Domain
Glyma.10G041900-1	6894.46	6666.32	4654.66	4671.12	8008.65	9906.1	2629.64	3147.01	PF00462.22 Glutaredoxin Domain
Glyma.08G295600-1	647.26	744.66	302.83	322.26	908.8	1969.1	3482.82	1806.9	PF00085.18 Thioredoxin Domain
Glyma.04G170400-1	1354.45	1276.12	2104.17	1997.67	3900.25	5995.97	238.97	530.56	PF00956.16 NAP Family
Glyma.11G056100-1	6574.25	7398.16	4338.71	4288.56	6418.69	5548.08	1788.03	2123.21	PF07939.9 DUF1685 Family
Glyma.15G059900-1	918.63	1497.07	2515.9	2687.84	3682.85	3747.02	1954.32	1682.27	PF00012.18 HSP70 Family
Glyma.02G206100-1	866.89	804.84	599.99	598.19	1008.87	1508.71	75.92	249.21	NA
Glyma.03G255000-1	878.08	944.67	7511.62	7297.84	1811.05	998.56	6445.21	7496.24	PF07777.9 MFMR Family
Glyma.09G036000-1	134.51	127.86	110.47	122.72	148.67	112.25	38.74	81.2	PF00171.20 Aldedh Family
Glyma.09G073900-1	198541	183320	63556.2	66501.8	151350	197290	1128.85	691.53	PF06596.9 PsbX Family
Glyma.09G251500-1	213.51	201.51	289.09	374.2	188.05	269.09	886.72	686.43	PF05212.10 DUF707 Family
Glyma.19G223400-1_UE	42.07	48.51	43.57	46.89	53.93	34.48	133.55	92.76	NA
Glyma.12G091500-1	416.21	415.91	671.86	598.58	403.16	490.66	834.99	942.55	PF06258.9 Mito_fiss_Elm1 Family
Glyma.16G118100-1	224.91	213.34	394.66	354.06	224.51	316.19	690.3	478.76	PF01255.17 Prenyltransf Family
Glyma.16G051200-1	1236.09	1388.07	5045.46	4473.71	2100.1	1507.9	34015.2	48080.4	PF12146.6 Hydrolase_4 Family
Glyma.07G076000-2	316.4	290.43	183.01	164.96	246.22	421.84	38.35	36.22	PF08373.8 RAP Domain
Glyma.14G161800-1	70.16	64.25	58.55	50.75	42.18	54.16	23.09	25.49	PF01182.18 Glucosamine_iso Domain
Glyma.19G001200-1	592.98	358.5	686.36	666.42	578.51	755.44	1283.29	997.54	PF01873.15 eIF-5_eIF-2B Family
Glyma.13G251700-1	214.22	136.59	91.01	58.63	256.93	2411.01	1772.63	1599.3	PF00188.24 CAP Domain
Glyma.06G319300-1	8374.65	13487.2	16823.3	20930.3	10989.7	12519.1	1828.7	2690.57	PF04043.13 PMEI Domain
Glyma.19G022200-1	79.08	61.21	28.72	19.43	17.99	26.89	33.28	31.48	PF04770.10 ZF-HD_dimer Family
Glyma.03G036000-1	169.17	125.38	511.42	474.96	169.06	124.77	756.02	698.02	PF07714.15 Pkinase_Tyr Domain
Glyma.12G190100-1	8660.89	10378.3	14910.5	14298.5	10761.2	9083.03	46164.4	27327.6	PF01556.16 DnaJ_C Domain
Glyma.11G011700-1	303.01	445.58	380.81	478.66	430.51	303.51	638.77	900.52	PF08767.9 CRM1_C Domain
Glyma.13G239300-1	318.38	498.52	1121.79	1187.22	566.34	267.21	1827.53	2484.45	PF02364.13 Glucan_synthase Family
Glyma.17G062600-1	30.59	35.28	35.75	39.03	29.52	28.5	94.32	49.31	PF00847.18 AP2 Domain
Glyma.11G027500-1	42.53	43.49	63.74	66.62	40.17	47.2	218.96	125.59	PF12894.5 ANAPC4_WD40 Repeat
Glyma.08G341700-1	5676.88	4854.68	993.2	1800.48	4258.88	5810.44	43.74	48.08	PF00197.16 Kunitz_legume Domain
Glyma.02G261700-2	70.27	53.56	121.24	116.42	43.34	34.42	497.41	155.99	PF00847.18 AP2 Domain
Glyma.20G240300-1	4366.59	4252.55	2872.45	2841.23	4392.7	6117.03	2236.38	1684.87	PF13417.4 GST_N_3 Domain
Glyma.06G216800-1	1236.56	1476.92	1629.16	1910.22	1579.78	1933.9	2716.42	3168.71	PF01633.18 Choline_kinase Family
Glyma.11G116300-1	20.13	27.18	24.09	21.59	19.05	16.3	117.63	33.34	PF03087.12 DUF241 Family
Glyma.18G199000-1	212.29	157.07	43.91	39.7	110.89	159.39	365.72	451.96	PF00069.23 Pkinase Domain
Glyma.19G137200-1	195.22	147.93	115.76	102.87	121.4	190.51	47.7	43.83	PF00931.20 NB-ARC Domain
Glyma.17G101300-1	541.78	500.77	222.73	239.19	363.21	648.15	102.97	71.08	PF00319.16 SRF-TF Domain
Glyma.15G273500-1	92.11	76.21	55.67	66.8	108.59	122.23	38.2	36.09	NA
Glyma.03G246100-1	80.75	161.07	56.7	68.49	209.19	113.11	23.93	33.55	PF00069.23 Pkinase Domain
Glyma.14G003400-1	183172	183087	100137	111611	165621	168306	4914.66	7906.74	PF00504.19 Chloroa_b-bind Family
Glyma.15G097900-11	217.88	191.21	330.29	336.96	260.54	278.32	33.42	82.07	NA
Glyma.02G152800-2	1000.93	1007.05	1613.09	1508.59	857.84	793.8	4618.24	3517.65	PF12937.5 F-box-like Domain
Glyma.18G248000-1	4413.99	4883.63	5242.71	4574.81	4068.97	3094.06	11002.3	10746	NA
Glyma.09G094900-1	169.56	154.6	104.13	97.93	124.4	225.66	811.19	580.42	NA
Glyma.09G232300-1_UE	28.9	17.26	42.18	56.72	22.13	32.3	25.93	61.76	PF00406.20 ADK Domain
Glyma.15G139600-4	176.97	195.45	62.96	65.28	162.49	205.06	55.26	62.24	PF00657.20 Lipase_GDSL Family
Glyma.04G128700-1	158.33	125.39	165.41	176.35	120.85	110.19	1011.95	548.97	PF03031.16 NIF Family
Glyma.15G104300-1	509.98	646.95	784.04	765.56	481.71	278.97	2313.98	1777.11	PF13920.4 zf-C3HC4_3 Domain
Glyma.02G019400-1	224.43	231.81	271	242.77	316.95	570.19	1695.48	1181.83	PF08449.9 UAA Family
Glyma.07G072700-1_UE	216.8	240.13	258.34	246.47	227.61	186.34	771.55	629.05	PF00270.27 DEAD Domain
Glyma.01G154400-1	867.36	1017.57	272.17	317.12	847.29	751.45	11.58	42.06	PF01061.22 ABC2_membrane Family
Glyma.15G203700-1	13659.1	12284.2	23774.2	21253.4	13226.4	14562.9	41536.2	32881.3	PF00069.23 Pkinase Domain
Glyma.17G096300-1	145.51	156.24	193.32	191.94	144.14	151.32	275.09	370.22	PF00854.19 PTR2 Family
Glyma.03G184200-1	947.15	807.98	455.48	483.01	716.27	816.9	317.02	502.15	PF01507.17 PAPS_reduct Family
Glyma.06G088000-4	48.24	465.47	38.33	43.82	63.43	49.19	31.03	75.68	PF00579.23 tRNA-synt_1b Family
Glyma.15G048300-1	705.35	956.27	493.39	561.85	1008.61	1068.74	161.22	341.59	PF06814.11 Lung_7-TM_R Family
Glyma.18G225700-1	118.82	95.3	156.45	151.21	94.24	108.73	209.49	460.52	PF00069.23 Pkinase Domain
Glyma.04G240200-1	70.86	55.36	127.31	130.5	98.11	92.66	20.44	89.49	NA
Glyma.06G301000-1	69.32	58.91	35.89	49.06	29.44	30.04	10.06	60.5	PF03321.11 GH3 Family
Glyma.11G232200-1	935.38	1060.46	1079.19	998.3	660.68	591.31	4515.36	2906.72	PF07714.15 Pkinase_Tyr Domain
Glyma.16G178400-1	94.82	91.23	67.04	64.58	116.09	259.17	16.34	33.88	NA
Glyma.09G111300-1	376.5	492.39	1103.29	1175.7	557.77	353.71	618.96	555.86	PF00481.19 PP2C Family
Glyma.14G163100-2	72.8	114.18	68.51	71.51	32.38	49.09	28.09	10.68	NA
Glyma.02G168500-1	161.56	134.07	69.93	80.92	114.9	180.6	44.54	47.35	NA
Glyma.13G241800-1	1605.25	2882.93	2348.98	3444.06	2915.98	1308.62	5648.85	6149.27	PF04037.11 DUF382 Family
Glyma.20G025600-1	21.55	31.3	26.68	26.68	22.97	31.68	55.38	65.72	PF01145.23 Band_7 Family
Glyma.08G145200-1	4561.51	4224.29	5248.79	5016.54	4921.18	6122.19	8965.85	9838.54	PF01399.25 PCI Domain
Glyma.17G062400-1	198.72	191.21	235.31	247.96	241.32	318.95	575.21	491.82	PF08648.10 DUF1777 Family
Glyma.12G085100-1	76.63	66.81	44.26	46.98	41.62	52.01	33.56	35.67	NA
Glyma.13G293800-1	175.07	191.54	156.21	156.6	160.07	144.21	44.89	84.33	NA
Glyma.08G355700-1	71.19	93.37	104.12	92.64	93.43	116.51	190.86	181.1	PF02569.13 Pantoate_ligase Family
Glyma.09G198700-1_UE	178.65	198.93	143.49	146.22	134.85	121.55	662.32	380.82	PF07714.15 Pkinase_Tyr Domain
Glyma.03G049900-1	5134.1	5357.42	4756.6	4643.06	11828.8	15448.4	1961.72	2346.7	PF01929.15 Ribosomal_L14e Family
Glyma.06G174700-1	603.65	674.07	19.19	19.5	333.1	378.56	50.04	20.03	PF00544.17 Pec_lyase_C Domain
Glyma.04G055100-1	26.14	39.78	64.09	53.92	37.02	31.39	87.65	52.18	NA
Glyma.02G233000-1	303.11	218.26	422.92	368.73	214.77	212.33	966.77	739.16	PF04525.10 LOR Domain
Glyma.19G136100-1	418.67	350.87	183.47	148.12	249.53	426.93	114.24	60.35	PF07479.12 NAD_Gly3P_dh_C Domain
Glyma.16G216800-1	106.6	101.1	37.7	46.48	75.05	94.96	47.25	35.43	PF03407.14 Nucleotid_trans Family
Glyma.08G292900-1	1276.21	1085.71	1565.12	1765.08	1292.47	983.34	2354.56	2834	PF16879.3 Sin3a_C Family
Glyma.05G143500-1	570.89	566.13	1054.42	1154.46	572.38	487.99	1923.57	1712.28	PF03763.11 Remorin_C Family
Glyma.03G195800-2	412.23	270.51	224.42	208.28	198.03	344.79	16.43	23.21	NA
Glyma.14G086300-1	190714	129246	74971.6	75399.4	100418	134524	5469.39	3595.86	PF01112.16 Asparaginase_2 Domain
Glyma.08G303500-1	33.59	36.43	28.88	26.68	18.59	18.8	322.55	27.93	NA
Glyma.19G085500-1	374.74	280.28	227.99	220.31	261.87	424.77	36.2	26.76	NA
Glyma.01G208000-1	3238.59	3019.55	1110.72	1126.07	1472.75	2253.96	122.58	167.07	PF00551.17 Formyl_trans_N Domain
Glyma.03G258300-1	165.84	276.7	166.11	215.89	284.21	181.86	25.83	61.76	PF06507.11 Auxin_resp Family
Glyma.U025900-1	1031.23	1396.23	8191.64	6775.67	2152.45	1720.75	57229.5	38675.8	PF00481.19 PP2C Family
Glyma.16G112800-1	3079.88	2987.16	5841.37	5623.48	4241.47	5024.39	8842.31	7880.96	PF05327.9 RRN3 Family
Glyma.15G269200-1	530.35	746.24	1239.88	1291.68	694.02	470	594.41	1144.47	PF15306.4 LIN37 Family
Glyma.16G149900-1	1018.38	672.76	1213.27	955.45	537.41	700.33	1713.93	1618.05	PF13891.4 zf-C3Hc3H Domain
Glyma.08G095200-1	1106.98	1610.13	1848.93	1951.21	2002.54	2183.28	4596.48	5727.8	PF10151.7 TMEM214 Family
Glyma.17G206500-1	2133.77	1694.13	2142.84	2002.78	3037.75	4182.33	695.01	1033.84	PF00471.18 Ribosomal_L33 Family
Glyma.01G160100-1	420.23	396.94	1629.69	1322.91	1277.13	2398.48	380.92	493.9	PF00182.17 Glyco_hydro_19 Domain
Glyma.02G289400-1	3196	2868.49	1801.74	1687.54	2490.39	3625.9	747.03	657.13	PF08212.10 Lipocalin_2 Domain
Glyma.10G018700-1	16116	11604.7	32263.6	26133.1	11729	11282.9	23098.7	26464.1	PF00582.24 Usp Domain
Glyma.02G089000-1	595	687.48	441.55	543.15	738.65	671.98	164.08	284.29	NA
Glyma.08G305400-1	56.33	45.38	47.55	40.92	41.16	43.75	17.37	14.88	PF00931.20 NB-ARC Domain
Glyma.06G303200-1	11.39	13.81	5101.76	2663.57	445.28	39.26	59726.4	79204	PF00463.19 ICL Domain
Glyma.05G036900-1	603.27	765.9	228.97	244.68	901.53	586.68	21.53	27.88	PF00300.20 His_Phos_1 Domain
Glyma.11G231300-1	392.86	415.72	132.45	130.45	458.63	936.67	99.2	138.09	PF00010.24 HLH Domain
Glyma.18G142100-1	62.41	75.53	31.23	36.5	57.93	59.61	23.01	35.01	PF07714.15 Pkinase_Tyr Domain
Glyma.17G009900-1	308.94	290.95	795.79	678.14	263.52	266.14	849.74	706.92	PF13920.4 zf-C3HC4_3 Domain
Glyma.04G156200-1	1040.88	2893.28	1247.12	1300.64	1841.64	545.26	637.26	775.92	PF12807.5 eIF3_p135 Family
Glyma.08G048000-1	507.19	439.13	598.56	558.6	416.6	582.94	1504.67	1030.35	PF04640.12 PLATZ Family
Glyma.05G022600-1	55.76	48.88	188.52	169.01	68.2	58.6	1427.22	1359.36	PF03721.12 UDPG_MGDP_dh_N Domain
Glyma.06G123200-1	89.59	98.18	18.63	24.8	34.33	54.51	17.77	21.03	PF00892.18 EamA Family
Glyma.03G075300-1	27.27	24.69	45.33	44.52	33	35.55	74.49	61.97	PF01582.18 TIR Family
Glyma.01G068800-1	1272.55	1003.86	453.94	366.31	908.02	1409.98	65.31	91.49	NA
Glyma.09G012300-1	19.59	16.21	3402.44	2994.87	491.21	34.12	2699.45	2693.09	PF06624.10 RAMP4 Family
Glyma.06G007100-1	370.14	227.09	47.87	48.64	93.07	179.59	12.93	21.03	PF02519.12 Auxin_inducible Family
Glyma.18G046100-1	895.71	632.15	228.74	189.99	670.12	1596.43	160.82	342.55	PF07714.15 Pkinase_Tyr Domain
Glyma.03G104900-1	22.63	24.03	78.87	67.77	34.32	15.96	64.88	193.15	PF05699.12 Dimer_Tnp_hAT Domain
Glyma.10G138100-1	148.24	134.63	58.74	67.01	111.2	159.36	33.61	61.98	PF00295.15 Glyco_hydro_28 Domain
Glyma.02G147400-1	1811.36	2728.22	961.1	1017.93	1782.39	1284.87	702.2	800.5	PF01926.21 MMR_HSR1 Family
Glyma.11G054800-1	1317.87	1475.59	2106.65	2559.86	1639.74	985.22	662.81	642.74	PF00069.23 Pkinase Domain
Glyma.07G060800-1	4141.51	4214.56	2171.35	2082.92	3600.17	3919.06	1086.48	1354.02	NA
Glyma.13G112900-1	196.86	272.02	354.82	367.88	386.92	259.34	442.21	535.6	PF08161.10 NUC173 Domain
Glyma.16G077100-1	299.62	411.14	508.73	547.67	361.64	282.94	679.79	909.73	PF01150.15 GDA1_CD39 Family
Glyma.04G208100-1	75.45	79.88	95.37	89.13	73.19	64.75	236.6	221.07	NA
Glyma.03G144600-1	288.92	247.75	483.35	457.18	273.9	284.48	1153.88	936.23	PF04042.14 DNA_pol_E_B Family
Glyma.09G247100-1	3396.01	3113.61	2318.21	2283.63	3413.45	4604.77	1000.89	1381.76	PF00550.23 PP-binding Domain
Glyma.04G104700-1	28.5	46.56	27.74	40.56	29.24	25.63	61.64	386.17	NA
Glyma.11G024500-1	50.01	43.65	142.81	147.7	76.58	46.29	229.18	167.08	PF00241.18 Cofilin_ADF Domain
Glyma.17G185300-1	155.84	197.48	128.44	135.93	152.3	151.12	931.46	232.05	PF05919.9 Mitovir_RNA_pol Family
Glyma.03G000500-1	42.59	33.9	32.18	38.33	44.46	52.17	16.53	19.68	PF04446.10 Thg1 Domain
Glyma.06G191200-1	1447.6	1465.64	374.61	438.35	1397.17	2092.59	106.51	158.51	PF13178.4 DUF4005 Family
Glyma.02G041200-1	210.66	246.56	491.35	453.84	292.08	294.27	490.52	570.42	PF00226.29 DnaJ Domain
Glyma.07G213600-1	3527.86	2986.47	2365.65	2373.78	2210.71	2681.19	599.1	823.23	PF11347.6 DUF3148 Family
Glyma.20G115800-1	447.85	334.26	169.7	150.07	352.48	673.1	21.79	18.09	NA
Glyma.14G185300-1	128.98	101.35	55.54	54.8	70.67	114.78	15.74	29.59	NA
Glyma.02G134900-1	105.76	154.69	32.3	34.2	116.44	142.02	18.75	19.87	NA
Glyma.11G154400-1	3188.39	2132.54	1996.79	2067.79	2522.19	2672.94	730.29	1052.07	PF12937.5 F-box-like Domain
Glyma.07G258400-1	545.75	484.88	342.03	359.27	678.89	726.1	51.07	47.14	PF00270.27 DEAD Domain
Glyma.05G082500-2	89.72	78.72	145.68	97.97	88.97	97.05	628.51	448.11	PF00931.20 NB-ARC Domain
Glyma.03G075700-1	166.09	170.05	120.88	113.18	179.09	235.7	21.68	80.8	PF03151.14 TPT Family
Glyma.16G171500-1	145.36	114.63	38.2	34.76	81.68	149.2	19.97	18.43	PF08263.10 LRRNT_2 Family
Glyma.11G031300-1	693.56	632.45	434.8	430.32	723.4	930.67	135.55	56.95	NA
Glyma.02G127800-1	720.48	635.91	337.57	295.66	483.74	738.3	17.99	90.43	PF00069.23 Pkinase Domain
Glyma.17G048600-1	26.36	32.82	93.94	91.43	41.3	33.52	110.68	29.53	PF00631.20 G-gamma Domain
[truncated: 58,388 more rows]

## Sheet: 2B-DITs
Supplementary Table 2B. List of drought-induced transcripts (DITs).
SEQ_ID	DR1_WT1_logFC	WT2_W1_logFC	DR2_W1_logFC	Description
Glyma.04G082400-1	3.208	0.755	4.259	NA
Glyma.11G153100-1	3.104	0.611	4.18	PF00743.17 FMO-like Family
Glyma.17G064900-1	2.886	0.824	4.203	PF00722.19 Glyco_hydro_16 Domain
Glyma.02G262500-1	3.028	0.684	4.205	PF00210.22 Ferritin Domain
Glyma.01G102700-1	2.755	0.668	3.974	NA
Glyma.14G183300-1	2.896	0.657	3.873	NA
Glyma.18G188000-2	2.891	1.095	3.933	PF00696.26 AA_kinase Family
Glyma.15G017000-1	2.868	1.23	4.422	PF00854.19 PTR2 Family
Glyma.U019900-1	3.19	0.681	4.086	PF00441.22 Acyl-CoA_dh_1 Domain
Glyma.12G063200-1	3.202	0.773	4.164	PF01417.18 ENTH Domain
Glyma.12G098000-1	3.228	0.744	3.954	NA
Glyma.12G203000-1	3.267	0.735	3.957	PF03398.12 Ist1 Family
Glyma.08G224100-2	3.278	0.713	4.101	NA
Glyma.13G091300-1	3.062	0.589	4.079	NA
Glyma.07G238000-1_UE	3.485	1.053	4.096	PF03106.13 WRKY Domain
Glyma.01G158700-1	3.395	0.96	4.146	NA
Glyma.09G033200-1	2.62	0.772	4.556	PF13668.4 Ferritin_2 Domain
Glyma.04G181900-1	2.723	0.516	4.747	PF04535.10 DUF588 Domain
Glyma.03G031000-1	2.555	0.524	4.53	PF00067.20 p450 Domain
Glyma.08G058400-2	2.273	0.974	4.635	PF00781.22 DAGK_cat Family
Glyma.14G098100-1	2.366	0.833	4.509	PF16035.3 Chalcone_2 Domain
Glyma.09G070300-1	2.888	0.391	4.505	PF00171.20 Aldedh Family
Glyma.06G183000-1	2.635	0.493	4.439	PF04535.10 DUF588 Domain
Glyma.06G113100-1	2.815	0.297	4.58	NA
Glyma.04G249800-1	2.749	0.245	4.563	NA
Glyma.16G200900-1	2.715	0.736	4.345	PF07859.11 Abhydrolase_3 Domain
Glyma.14G090700-1	3.168	0.812	4.27	PF02714.13 RSN1_7TM Family
Glyma.01G008400-1	3.162	0.846	4.274	PF14226.4 DIOX_N Family
Glyma.16G077900-2	3.189	0.821	4.761	PF14226.4 DIOX_N Family
Glyma.08G068700-1	3.264	0.627	4.192	PF00011.19 HSP20 Family
Glyma.20G148200-1	3.105	0.409	4.348	PF00190.20 Cupin_1 Domain
Glyma.18G256400-2	2.623	1.234	3.643	PF07847.10 PCO_ADO Family
Glyma.08G285900-1	2.908	1.086	3.779	PF13905.4 Thioredoxin_8 Domain
Glyma.19G069200-1_UE	3.235	1.01	3.518	PF00481.19 PP2C Family
Glyma.07G200700-1	3.28	1.18	3.468	PF00011.19 HSP20 Family
Glyma.19G063400-1	3.437	1.245	3.474	PF01277.15 Oleosin Family
Glyma.09G012700-1	3.308	0.801	3.625	NA
Glyma.03G130100-1	2.877	1.029	3.724	PF03088.14 Str_synth Family
Glyma.09G217700-1	3.796	0.906	3.949	NA
Glyma.19G076600-1	3.599	0.876	4.113	NA
Glyma.11G063600-1	3.464	0.916	4.586	PF01151.16 ELO Family
Glyma.18G157600-1	3.276	0.612	4.774	NA
Glyma.19G244000-1	3.337	0.585	4.782	NA
Glyma.12G122000-1	3.241	0.461	4.662	NA
Glyma.15G034600-1	3.418	0.563	4.732	PF01554.16 MatE Family
Glyma.16G106100-1	3.235	0.511	4.702	NA
Glyma.13G339800-1	3.408	0.661	5.042	PF01554.16 MatE Family
Glyma.13G140200-1	3.678	0.345	4.462	PF04520.11 Senescence_reg Family
Glyma.08G212000-1_UE	3.554	0.445	4.524	PF00011.19 HSP20 Family
Glyma.01G098700-1	3.531	0.699	4.476	PF13419.4 HAD_2 Family
Glyma.11G027400-1	3.334	0.162	4.602	PF12638.5 Staygreen Domain
Glyma.18G300300-1	3.648	0.668	4.33	PF04564.13 U-box Domain
Glyma.02G241000-1	3.55	0.714	4.32	PF00249.29 Myb_DNA-binding Domain
Glyma.04G234400-1_UE	3.451	0.421	4.851	NA
Glyma.06G048500-1	3.419	0.537	4.606	PF07716.13 bZIP_2 Family
Glyma.15G006200-1_UE	3.616	0.753	4.215	NA
Glyma.03G102000-1	3.646	0.452	4.246	PF12076.6 Wax2_C Domain
Glyma.10G135400-1	3.931	0.725	4.313	NA
Glyma.01G214600-1	3.625	0.175	4.688	PF12638.5 Staygreen Domain
Glyma.11G230100-1	4.316	0.931	4.554	PF00388.17 PI-PLC-X Family
Glyma.02G222600-1_UE	3.956	0.825	4.438	PF00403.24 HMA Domain
Glyma.18G027100-1	4.12	0.665	4.274	PF00388.17 PI-PLC-X Family
Glyma.08G062300-1	3.797	1.122	4.5	PF02679.13 ComA Family
Glyma.07G186900-1	3.589	1.029	4.315	PF02679.13 ComA Family
Glyma.07G200500-1	3.788	1.113	4.532	PF00011.19 HSP20 Family
Glyma.16G077900-1	3.731	1.208	4.726	PF14226.4 DIOX_N Family
Glyma.13G186600-1	3.155	1.364	4.448	PF07690.14 MFS_1 Family
Glyma.05G068700-1	3.749	0.497	3.537	PF04043.13 PMEI Domain
Glyma.18G027100-1_UE	3.595	0.596	3.798	PF00388.17 PI-PLC-X Family
Glyma.13G152300-1	3.534	0.971	4.032	PF00249.29 Myb_DNA-binding Domain
Glyma.07G060400-1	3.499	0.584	3.879	PF07777.9 MFMR Family
Glyma.13G175700-1	3.852	1.319	3.773	PF00011.19 HSP20 Family
Glyma.13G176200-1	3.69	1.222	3.632	PF00011.19 HSP20 Family
Glyma.19G009900-1	4.3	0.973	5.294	PF03083.14 MtN3_slv Family
Glyma.05G083700-1	4.247	1.103	5.121	PF01679.15 Pmp3 Family
Glyma.16G206200-1	4.481	1.132	4.704	PF00011.19 HSP20 Family
Glyma.11G085900-4	3.875	0.873	4.806	PF08596.8 Lgl_C Family
Glyma.07G061500-1	3.837	0.684	5.013	PF02179.14 BAG Family
Glyma.03G157000-4	3.797	0.848	4.595	PF05703.9 Auxin_canalis Family
Glyma.19G117900-1	3.807	0.723	5.304	NA
Glyma.14G096400-1	3.806	0.648	5.136	PF03134.17 TB2_DP1_HVA22 Family
Glyma.08G125100-1	3.58	1.336	5.343	PF00067.20 p450 Domain
Glyma.08G248000-1	4.016	1.268	5.155	PF00891.16 Methyltransf_2 Family
Glyma.08G246900-1	3.736	1.049	5.2	PF00891.16 Methyltransf_2 Family
Glyma.06G235500-7	3.609	1.055	5.526	PF00155.19 Aminotran_1_2 Domain
Glyma.08G125100-2	3.231	1.234	5.047	PF00067.20 p450 Domain
Glyma.06G270400-1	4.543	1.112	4.832	PF12143.6 PPO1_KFDV Domain
Glyma.18G205400-1	4.096	1.267	4.655	NA
Glyma.20G146200-1	3.739	0.935	5.056	PF00190.20 Cupin_1 Domain
Glyma.03G008000-1	3.658	0.886	4.924	NA
Glyma.14G104000-1	4.312	1.219	4.005	NA
Glyma.09G047900-1	4.227	1.074	4.063	PF01697.25 Glyco_transf_92 Domain
Glyma.09G140800-1	4.065	0.914	3.953	PF13639.4 zf-RING_2 Domain
Glyma.07G019300-1	4.095	1.269	4.534	PF00083.22 Sugar_tr Family
Glyma.08G204500-1	4.157	1.143	4.477	PF00083.22 Sugar_tr Family
Glyma.08G346600-1	4.502	0.868	4.028	PF02068.14 Metallothio_PEC Family
Glyma.01G183200-1	4.979	1.016	3.932	PF02453.15 Reticulon Family
Glyma.15G146000-1	4.452	1.102	4.297	PF00407.17 Bet_v_1 Domain
Glyma.06G212900-1	2.476	0.221	5.444	PF03106.13 WRKY Domain
Glyma.04G040000-1	2.325	0.041	5.629	PF02458.13 Transferase Family
Glyma.17G233700-1	2.362	0.063	5.779	NA
Glyma.01G225100-1	2.574	0.305	5.781	PF00481.19 PP2C Family
Glyma.04G061300-1	2.73	0.193	5.812	PF03106.13 WRKY Domain
Glyma.06G235600-1	2.752	0.114	5.707	NA
Glyma.11G252300-1	2.555	0.055	5.593	PF00319.16 SRF-TF Domain
Glyma.16G193200-1	3.129	0.36	5.996	PF07918.9 CAP160 Repeat
Glyma.16G192200-1	3.113	0.361	5.978	NA
Glyma.16G183700-1	3.218	0.374	6.051	NA
Glyma.16G185900-1	3.062	0.301	5.948	PF07918.9 CAP160 Repeat
Glyma.01G019200-1	2.947	0.394	5.819	PF01293.18 PEPCK_ATP Family
Glyma.20G164200-1	2.961	0.363	5.871	PF00069.23 Pkinase Domain
Glyma.08G023100-2	2.907	0.153	5.984	PF01370.19 Epimerase Family
Glyma.09G203500-1	3.094	0.422	5.586	PF01293.18 PEPCK_ATP Family
Glyma.20G051100-1	2.864	0.164	5.565	PF04782.10 DUF632 Family
Glyma.17G189300-1	2.978	0.81	5.586	PF00854.19 PTR2 Family
Glyma.08G089400-1	2.931	0.636	5.591	PF00067.20 p450 Domain
Glyma.14G035600-1	2.955	0.7	5.511	PF08627.8 CRT-like Family
Glyma.02G253800-1	3.188	0.6	5.285	PF00332.16 Glyco_hydro_17 Domain
Glyma.04G049200-1	2.889	0.466	5.243	PF01063.17 Aminotran_4 Domain
Glyma.U025900-1	2.634	0.682	5.293	PF00481.19 PP2C Family
Glyma.01G141900-1	3.086	0.706	5.008	PF10248.7 Mlf1IP Family
Glyma.14G077100-1	3.123	0.16	5.346	PF04678.11 MCU Family
Glyma.17G038800-1	2.642	0.128	5.366	PF03859.14 CG-1 Domain
Glyma.11G221600-1	2.916	0.644	5.304	PF04646.10 DUF604 Family
Glyma.05G161300-1	2.504	0.637	5.358	PF13417.4 GST_N_3 Domain
Glyma.06G042100-1_UE	3.145	0.126	5.168	PF00847.18 AP2 Domain
Glyma.07G241400-1	3.115	0.348	4.968	PF02466.17 Tim17 Family
Glyma.02G034000-1	3.461	0.738	5.211	PF00171.20 Aldedh Family
Glyma.18G035900-1	3.053	0.469	5.362	PF04646.10 DUF604 Family
Glyma.13G367200-1	2.848	0.006	5.391	PF13855.4 LRR_8 Repeat
Glyma.16G109300-1	2.67	0.088	5.678	PF00067.20 p450 Domain
Glyma.10G223200-1	2.496	-0.121	5.666	PF00847.18 AP2 Domain
Glyma.14G098100-1_UE	2.858	1.002	5.061	PF16035.3 Chalcone_2 Domain
Glyma.15G044100-1	2.68	0.794	5.268	NA
Glyma.08G034500-1_UE	2.858	0.82	4.695	NA
Glyma.12G031900-1	2.873	0.876	4.899	PF06911.10 Senescence Family
Glyma.17G248600-1	2.77	0.629	5.205	PF04678.11 MCU Family
Glyma.15G138500-1	2.604	0.588	5.049	NA
Glyma.15G253500-1	2.574	0.434	5.21	PF00069.23 Pkinase Domain
Glyma.U038200-1	2.981	0.663	4.78	NA
Glyma.17G039900-1	2.833	0.586	4.744	PF04398.10 DUF538 Family
Glyma.07G005300-1	3.093	0.762	5.2	PF00153.25 Mito_carr Family
Glyma.18G185800-1	3.058	0.538	5	PF04646.10 DUF604 Family
Glyma.14G056200-1	2.983	-0.016	5.333	PF00847.18 AP2 Domain
Glyma.10G228900-1_UE	2.827	0.112	5.129	PF00069.23 Pkinase Domain
Glyma.14G056200-2	3.074	0.325	5.53	PF00847.18 AP2 Domain
Glyma.17G248700-1	3.139	1.068	5.362	PF04678.11 MCU Family
Glyma.08G058900-1	3.151	0.953	5.163	NA
Glyma.07G234400-1	3.33	0.597	5.081	PF04398.10 DUF538 Family
Glyma.08G359500-1	3.174	0.633	5.058	NA
Glyma.17G067800-2	3.235	0.115	4.761	PF00982.19 Glyco_transf_20 Family
Glyma.13G092500-1	3.357	-0.339	4.681	PF00982.19 Glyco_transf_20 Family
Glyma.04G147000-1	2.186	0.24	5.159	PF12937.5 F-box-like Domain
Glyma.11G194700-1	2.318	0.319	5.047	PF00005.25 ABC_tran Domain
Glyma.14G030800-1	2.088	0.541	5.098	NA
Glyma.08G058400-1_UE	2.234	0.427	5.329	PF00781.22 DAGK_cat Family
Glyma.08G058400-1	2.189	0.213	5.144	PF00781.22 DAGK_cat Family
Glyma.17G109300-1	2.39	-0.103	5.395	NA
Glyma.12G101600-1	2.428	0.574	5.487	PF04646.10 DUF604 Family
Glyma.18G030100-1	2.136	0.556	5.538	PF00153.25 Mito_carr Family
Glyma.04G086700-1	2.753	0.108	5.164	PF00069.23 Pkinase Domain
Glyma.05G041600-1	2.371	-0.101	4.649	PF16158.3 N_BRCA1_IG Domain
Glyma.09G157900-1	2.512	0.848	4.74	PF00654.18 Voltage_CLC Family
Glyma.15G090500-1	2.512	0.568	4.649	NA
Glyma.06G319600-1	2.328	0.541	4.282	PF00560.31 LRR_1 Repeat
Glyma.01G207100-1	2.067	0.675	4.865	NA
Glyma.13G092500-1_UE	3.786	-0.227	5.297	PF00982.19 Glyco_transf_20 Family
Glyma.17G067800-1_UE	3.757	-0.17	5.306	PF00982.19 Glyco_transf_20 Family
Glyma.17G067800-1	3.738	-0.216	5.44	PF00982.19 Glyco_transf_20 Family
Glyma.07G113900-1	3.629	-0.166	5.915	NA
Glyma.07G074300-1	3.184	-0.328	5.327	PF00249.29 Myb_DNA-binding Domain
Glyma.01G105600-3	2.309	-0.379	5.117	NA
Glyma.01G105600-2	2.338	-0.394	5.157	NA
Glyma.03G174300-1	2.216	-0.218	5.084	PF03081.13 Exo70 Family
Glyma.02G302400-1	2.129	-0.294	4.997	PF13639.4 zf-RING_2 Domain
Glyma.02G302400-2	2.113	-0.294	4.514	NA
Glyma.01G031500-2	2.673	0.331	4.808	PF00171.20 Aldedh Family
Glyma.13G168700-1	2.382	0.019	4.839	PF02826.17 2-Hacid_dh_C Domain
Glyma.02G217600-1	2.637	0.425	4.69	PF00300.20 His_Phos_1 Domain
Glyma.10G071700-1_UE	2.688	0.164	4.294	PF00170.19 bZIP_1 Family
Glyma.06G042000-1	2.653	-0.089	4.722	NA
Glyma.01G031500-1_UE	2.79	0.457	4.977	PF00171.20 Aldedh Family
Glyma.02G084400-1	2.733	0.214	4.811	PF03171.18 2OG-FeII_Oxy Domain
Glyma.06G042100-1	2.904	-0.091	4.244	PF00847.18 AP2 Domain
Glyma.07G060400-1_UE	3.042	-0.538	4.811	PF07777.9 MFMR Family
Glyma.13G186500-2	2.591	0.582	3.863	PF07690.14 MFS_1 Family
Glyma.04G008200-1	2.669	0.433	3.813	PF00225.21 Kinesin Domain
Glyma.19G065600-1	2.628	0.307	3.574	PF01645.15 Glu_synthase Domain
Glyma.06G133800-1	2.696	0.389	3.854	PF00046.27 Homeobox Domain
Glyma.05G236200-1	2.6	0.443	3.941	PF04749.15 PLAC8 Family
Glyma.14G116300-1	2.808	0.208	4.025	PF02485.19 Branch Family
Glyma.10G038400-8	2.638	0.658	4.2	PF00069.23 Pkinase Domain
Glyma.05G217200-1	2.323	0.395	3.944	NA
Glyma.07G147900-1	2.233	0.485	3.93	NA
Glyma.16G217900-1	2.19	0.24	4.084	PF01373.15 Glyco_hydro_14 Domain
Glyma.07G189900-1	2.219	0.571	3.77	PF07992.12 Pyr_redox_2 Domain
Glyma.17G076100-1	2.039	0.358	3.605	PF00704.26 Glyco_hydro_18 Domain
Glyma.06G283900-1	2.23	0.217	3.484	NA
Glyma.07G005400-1	2.428	0.335	3.62	NA
Glyma.10G010100-1	2.302	0.527	3.644	PF15699.3 NPR1_interact Family
Glyma.14G073300-1	2.327	0.47	3.427	PF14299.4 PP2 Family
Glyma.05G065700-3	2.289	0.655	3.693	PF03330.16 DPBB_1 Domain
Glyma.04G061200-1	2.339	0.615	3.738	NA
Glyma.06G061800-1	2.196	0.432	3.811	NA
Glyma.06G157800-1	2.376	0.732	4.138	PF00011.19 HSP20 Family
Glyma.12G012000-1	2.196	0.852	3.949	PF00149.26 Metallophos Domain
Glyma.02G161100-1	2.338	0.757	3.871	PF00170.19 bZIP_1 Family
Glyma.09G008400-1	2.128	0.982	3.692	PF03171.18 2OG-FeII_Oxy Domain
Glyma.13G186600-1_UE	2.023	0.598	3.921	PF07690.14 MFS_1 Family
Glyma.01G061800-1	2.153	0.58	3.706	PF11443.6 DUF2828 Domain
Glyma.03G061400-1	2.161	0.17	3.65	PF04646.10 DUF604 Family
Glyma.09G192500-1	2.083	0.246	3.61	PF00083.22 Sugar_tr Family
Glyma.14G010600-1	2.156	0	3.523	PF00226.29 DnaJ Domain
Glyma.14G089700-1	2.139	-0.019	3.599	NA
Glyma.05G161100-1	2.187	0.002	3.409	NA
Glyma.08G118500-1	2.218	0.23	3.229	NA
Glyma.08G019800-1	2.046	0.112	3.263	NA
Glyma.10G081500-1	2.379	0.372	3.387	PF04970.11 LRAT Domain
Glyma.03G181500-1	2.391	0.372	3.329	NA
Glyma.16G148900-1	2.189	0.349	3.382	PF14368.4 LTP_2 Family
Glyma.09G006600-2	2.128	0.327	3.407	PF02485.19 Branch Family
Glyma.09G006600-1	2.007	0.282	3.324	PF02485.19 Branch Family
Glyma.17G069900-1	2.015	0.211	3.449	PF03969.14 AFG1_ATPase Family
Glyma.19G025400-1	2.129	0.136	3.158	NA
Glyma.15G158900-1	2.206	0.226	3.41	PF01434.16 Peptidase_M41 Family
Glyma.09G052600-1	2.235	0.261	3.334	PF01434.16 Peptidase_M41 Family
Glyma.17G123900-1	2.346	0.426	3.338	NA
Glyma.10G193600-1	2.002	0.214	3.379	PF02298.15 Cu_bind_like Domain
Glyma.14G056800-1	2.453	0.364	3.489	PF00210.22 Ferritin Domain
Glyma.11G017400-1	2.349	0.28	3.489	NA
Glyma.13G324800-1	2.474	0.292	3.439	PF05212.10 DUF707 Family
Glyma.09G240100-1	2.345	0.189	3.332	PF07847.10 PCO_ADO Family
Glyma.02G262500-1_UE	2.401	0.069	3.428	PF00210.22 Ferritin Domain
Glyma.16G042700-1	2.622	0.378	3.779	PF00085.18 Thioredoxin Domain
Glyma.13G201200-1	2.183	-0.081	3.711	NA
Glyma.04G237300-1	2.24	0.097	3.585	PF01564.15 Spermine_synth Family
Glyma.02G222300-1	2.141	-0.101	3.831	PF02365.13 NAM Family
Glyma.10G097400-1	2.393	0.261	4.002	PF02714.13 RSN1_7TM Family
Glyma.19G169000-1	2.179	0.244	3.802	PF00005.25 ABC_tran Domain
Glyma.15G256300-1	2.47	-0.022	4.114	NA
Glyma.01G152600-1	2.558	-0.165	3.871	PF03168.11 LEA_2 Domain
Glyma.02G261700-1	2.411	-0.439	4.124	PF00847.18 AP2 Domain
Glyma.15G123500-1	2.013	0.195	3.844	PF00400.30 WD40 Repeat
Glyma.12G185800-1	2.033	-0.27	3.95	PF00190.20 Cupin_1 Domain
Glyma.06G126300-1	2.289	0.135	4.318	PF02358.14 Trehalose_PPase Family
Glyma.05G082200-2	2.135	0.041	4.26	PF00931.20 NB-ARC Domain
Glyma.09G137700-1	2.193	0.482	4.15	PF05042.11 Caleosin Family
Glyma.19G247500-1	2.347	0.412	4.126	PF05042.11 Caleosin Family
Glyma.15G270800-1	2.783	0.373	4.095	PF01535.18 PPR Family
Glyma.01G177000-1	2.208	-0.03	4.067	PF00190.20 Cupin_1 Domain
Glyma.02G261700-1_UE	2.052	-0.425	3.857	PF00847.18 AP2 Domain
Glyma.08G046000-3	2.022	-0.072	3.371	PF13639.4 zf-RING_2 Domain
Glyma.08G033800-2	2.894	0.119	4.15	PF00481.19 PP2C Family
Glyma.20G148900-4	2.695	0.21	4.194	PF02574.14 S-methyl_trans Family
Glyma.06G099800-1	2.837	0.329	4.021	PF13639.4 zf-RING_2 Domain
Glyma.03G083200-1_UE	2.916	0.303	4.146	PF13419.4 HAD_2 Family
Glyma.15G134900-1	2.956	0.33	3.834	PF03092.14 BT1 Family
Glyma.18G071700-2	2.6	0.526	4.326	PF01490.16 Aa_trans Family
Glyma.01G008400-2	2.641	0.387	4.301	PF14226.4 DIOX_N Family
Glyma.02G207800-1	2.509	0.305	4.102	PF03969.14 AFG1_ATPase Family
Glyma.08G100900-1	2.519	0.324	3.814	PF00072.22 Response_reg Domain
Glyma.13G189500-1	2.521	0.086	4.011	PF16845.3 SQAPI Domain
Glyma.20G021600-1	2.524	0.169	3.787	PF00083.22 Sugar_tr Family
Glyma.04G082300-1	2.838	0.364	4.024	PF14249.4 Tocopherol_cycl Family
Glyma.04G231400-1	2.867	0.385	3.963	PF00046.27 Homeobox Domain
Glyma.16G170500-1	2.794	0.134	3.868	PF08381.9 BRX Domain
Glyma.06G130200-1_UE	2.674	0.167	3.848	NA
Glyma.11G017100-3	2.625	0.259	4.051	PF16363.3 GDP_Man_Dehyd Domain
Glyma.04G210900-1	2.649	0.239	3.559	PF01699.22 Na_Ca_ex Family
Glyma.06G155200-1	2.757	0.231	3.513	PF01699.22 Na_Ca_ex Family
Glyma.11G124100-1	2.72	0.346	3.703	PF02362.19 B3 Family
Glyma.12G158600-1	2.718	-0.283	3.661	PF04209.11 HgmA Family
Glyma.06G233800-1	2.493	-0.245	3.477	PF04209.11 HgmA Family
Glyma.06G164900-1_UE	3.081	-0.019	3.39	PF06507.11 Auxin_resp Family
Glyma.16G040300-1	2.298	0.017	3.124	NA
Glyma.15G188600-1	2.081	-0.086	3.288	PF02991.14 Atg8 Domain
Glyma.17G255900-1	2.422	-0.024	3.337	PF00067.20 p450 Domain
Glyma.17G068100-1	2.333	-0.418	3.366	NA
Glyma.U029500-1	2.414	-0.112	3.187	PF00170.19 bZIP_1 Family
Glyma.19G213100-1	2.355	-0.21	3.365	PF00847.18 AP2 Domain
Glyma.18G211600-1	2.302	-0.23	3.122	PF10440.7 WIYLD Domain
Glyma.02G109800-1	2.341	-0.154	3.692	PF02365.13 NAM Family
Glyma.01G051300-1	2.139	-0.298	3.544	PF02365.13 NAM Family
Glyma.11G046200-1	2.857	0.034	3.303	PF01842.23 ACT Domain
Glyma.06G130200-1	2.978	-0.193	2.987	NA
Glyma.15G085400-1	2.62	-0.063	3.077	PF00847.18 AP2 Domain
Glyma.02G112400-1	2.767	0.104	3.167	PF01287.18 eIF-5a Domain
Glyma.18G256400-1	2.512	0.227	3.134	PF07847.10 PCO_ADO Family
Glyma.02G112400-1_UE	2.757	0.055	3.063	PF01287.18 eIF-5a Domain
Glyma.04G041200-1	2.472	-0.038	3.497	PF00847.18 AP2 Domain
Glyma.19G113400-3	2.17	0.503	3.589	NA
Glyma.19G113400-2	2.277	0.431	3.658	NA
Glyma.19G009000-1	2.266	0.18	3.433	PF02826.17 2-Hacid_dh_C Domain
Glyma.08G220500-2	2.347	-0.036	3.404	NA
Glyma.01G152400-1	2.05	0.347	3.738	NA
Glyma.03G065900-1	2.172	0.152	3.669	PF13419.4 HAD_2 Family
Glyma.12G237400-1_UE	2.07	-0.106	3.797	PF01554.16 MatE Family
Glyma.15G115200-1	2.171	-0.276	4.134	PF00939.17 Na_sulph_symp Family
Glyma.19G009100-1	2.186	-0.051	4.187	PF02826.17 2-Hacid_dh_C Domain
Glyma.03G255100-1	2.461	0.583	3.45	PF01263.18 Aldose_epim Family
Glyma.12G012000-5	2.429	0.763	3.34	PF00149.26 Metallophos Domain
Glyma.09G149300-1	2.076	0.476	3.601	PF07859.11 Abhydrolase_3 Domain
Glyma.06G209900-1	2.549	0.234	3.73	PF01277.15 Oleosin Family
Glyma.08G361400-1	2.78	0.291	3.609	PF04564.13 U-box Domain
Glyma.10G145300-2	2.923	0.501	3.387	PF01501.18 Glyco_transf_8 Family
Glyma.13G339800-2	2.325	0.238	4.741	PF01554.16 MatE Family
Glyma.08G072000-6	2.357	0.004	4.627	PF06454.9 DUF1084 Family
Glyma.13G302400-1	2.533	0.164	4.596	PF00249.29 Myb_DNA-binding Domain
Glyma.14G199900-1	2.194	0.47	4.528	PF14009.4 DUF4228 Family
Glyma.04G049200-2	2.13	0.292	4.677	PF01063.17 Aminotran_4 Domain
Glyma.07G076200-1	2.373	0.362	4.727	PF00168.28 C2 Domain
Glyma.U025900-1_UE	2.116	0.433	4.698	PF00481.19 PP2C Family
Glyma.01G031500-1	2.073	0.398	4.856	PF00171.20 Aldedh Family
Glyma.13G215000-1	2.436	0.272	4.617	PF01373.15 Glyco_hydro_14 Domain
Glyma.09G281300-1	2.31	0.151	4.675	PF13923.4 zf-C3HC4_2 Domain
Glyma.09G237000-1	2.317	0.381	5.104	PF02701.13 zf-Dof Family
Glyma.07G015200-1	2.1	0.361	5.104	PF02309.14 AUX_IAA Family
Glyma.17G146400-3	2.188	0.884	4.755	PF00635.24 Motile_Sperm Domain
Glyma.15G256200-1	2.388	-0.027	4.719	PF12734.5 CYSTM Family
Glyma.05G186000-1	2.445	0.234	4.488	NA
Glyma.20G237900-1	2.438	-0.091	4.361	PF07173.10 GRDP-like Family
Glyma.19G236600-1	2.063	0.233	4.522	PF14541.4 TAXi_C Domain
Glyma.06G126700-1	2.071	0.197	4.506	PF01564.15 Spermine_synth Family
Glyma.13G200900-1	2.07	0.237	5.502	NA
Glyma.16G189900-2	2.02	-0.057	5.044	PF07918.9 CAP160 Repeat
Glyma.13G339800-3	2.105	0.165	4.291	PF01554.16 MatE Family
Glyma.05G168300-1_UE	2.053	0.292	4.066	PF12357.6 PLD_C Family
Glyma.02G232500-1	2.134	0.412	4.237	PF14009.4 DUF4228 Family
Glyma.06G120300-2	2.112	0.656	4.513	PF00676.18 E1_dh Family
Glyma.08G059300-1_UE	2.243	0.583	4.164	PF07992.12 Pyr_redox_2 Domain
Glyma.09G070200-1	2.542	0.219	4.652	PF04525.10 LOR Domain
Glyma.08G040100-1	2.396	0.184	4.275	PF04083.14 Abhydro_lipase Family
Glyma.15G248200-6	2.195	0.059	4.167	PF00443.27 UCH Family
Glyma.06G120300-1	2.643	0.17	4.272	PF00676.18 E1_dh Family
Glyma.14G168100-1	2.558	0.185	4.301	PF11250.6 FAF Family
Glyma.12G082100-1_UE	2.292	-0.453	3.6	PF08417.10 PaO Family
Glyma.12G079600-1	2.151	-0.579	3.646	PF00501.26 AMP-binding Family
Glyma.12G082100-1	2.317	-0.392	3.821	PF08417.10 PaO Family
Glyma.11G194500-1	2.468	-0.495	4.026	PF00501.26 AMP-binding Family
Glyma.19G158100-1	2.946	-0.252	4.002	PF04570.12 zf-FLZ Family
Glyma.03G073400-1	2.246	-0.527	4.611	NA
Glyma.03G073400-2	2.077	-0.727	4.167	NA
Glyma.19G117200-1	2.394	-0.481	4.576	PF01699.22 Na_Ca_ex Family
Glyma.19G111300-1	2.813	0.614	4.179	PF00069.23 Pkinase Domain
Glyma.09G277000-1	2.829	0.567	4.181	PF00069.23 Pkinase Domain
Glyma.14G210600-1	3.04	0.489	3.918	PF00249.29 Myb_DNA-binding Domain
Glyma.U038600-1	2.462	0.266	3.711	PF02714.13 RSN1_7TM Family
Glyma.07G219900-1	2.596	0.467	4.134	PF00168.28 C2 Domain
Glyma.19G113400-1	2.261	0.654	4.187	NA
Glyma.09G087200-1	2.038	0.817	4.148	PF00083.22 Sugar_tr Family
Glyma.11G097700-1	2.436	0.027	4.108	PF00230.18 MIP Family
Glyma.12G023600-1	2.269	-0.086	4.002	PF00230.18 MIP Family
Glyma.03G025600-1	2.311	0.315	3.461	PF10248.7 Mlf1IP Family
Glyma.14G118200-1	2.892	-0.226	3.795	PF12937.5 F-box-like Domain
Glyma.15G220500-1	2.823	-0.548	3.11	NA
Glyma.04G075800-1	2.355	0.93	3.832	NA
Glyma.13G008900-1	2.216	0.9	3.739	PF13668.4 Ferritin_2 Domain
Glyma.12G236800-3	2.441	1.01	3.678	PF02045.13 CBFB_NFYA Family
Glyma.10G212900-1	2.191	1.079	3.755	PF00009.25 GTP_EFTU Domain
Glyma.13G008800-1	2.135	0.952	3.541	PF13668.4 Ferritin_2 Domain
Glyma.11G029800-1	2.002	0.831	3.473	PF08669.9 GCV_T_C Domain
Glyma.06G276400-1	2.169	0.479	4.038	PF07847.10 PCO_ADO Family
Glyma.13G003200-1	2.205	0.555	3.758	PF10539.7 Dev_Cell_Death Domain
Glyma.20G009000-1	2.168	0.669	4.145	PF14009.4 DUF4228 Family
Glyma.12G113100-1	2.637	1.051	3.848	PF04535.10 DUF588 Domain
Glyma.03G051500-1	2.42	0.977	3.749	NA
Glyma.02G309300-1	2.375	1.333	3.87	PF00221.17 Lyase_aromatic Family
Glyma.19G212000-1	3.075	0.739	4.187	PF13639.4 zf-RING_2 Domain
Glyma.08G270600-1	3.104	0.995	4.095	PF13460.4 NAD_binding_10 Domain
Glyma.U030500-1	2.957	1.466	4.07	NA
Glyma.10G010300-1	2.686	1.277	4.051	PF00249.29 Myb_DNA-binding Domain
Glyma.18G127300-1	2.167	0.198	3.398	PF00962.20 A_deaminase Domain
Glyma.08G295700-1	2.188	0.086	3.33	PF00962.20 A_deaminase Domain
Glyma.08G018800-1	2.075	0.03	3.207	PF04525.10 LOR Domain
Glyma.14G171500-1	2.168	0.558	3.368	PF00847.18 AP2 Domain
Glyma.15G077100-1	2.057	0.334	3.904	PF00847.18 AP2 Domain
Glyma.07G168900-1	2.238	0.212	3.696	PF07676.10 PD40 Repeat
Glyma.20G066100-1	2.192	0.615	3.669	PF10539.7 Dev_Cell_Death Domain
Glyma.01G185800-1	2.691	0.218	3.91	PF00447.15 HSF_DNA-bind Domain
Glyma.12G177400-1	2.77	0.168	3.356	PF02519.12 Auxin_inducible Family
Glyma.11G018100-1	3.021	0.286	3.622	PF00847.18 AP2 Domain
Glyma.05G138700-1_UE	2.126	0.168	4.235	PF00722.19 Glyco_hydro_16 Domain
Glyma.01G130200-1	3.05	0.866	3.853	PF00234.20 Tryp_alpha_amyl Family
Glyma.03G035700-1	2.834	0.937	3.72	NA
Glyma.18G149500-1	2.979	1.1	3.63	NA
Glyma.17G105600-1	2.94	1.299	3.905	NA
Glyma.13G202300-1	3.234	1.094	3.83	PF02045.13 CBFB_NFYA Family
Glyma.03G040000-1	3.281	1.007	4.151	PF00234.20 Tryp_alpha_amyl Family
Glyma.05G218500-3	2.814	0.731	4.039	PF10539.7 Dev_Cell_Death Domain
Glyma.13G174100-1	2.87	0.496	3.886	PF00462.22 Glutaredoxin Domain
Glyma.10G062200-1	2.545	0.447	4.049	PF00201.16 UDPGT Family
Glyma.14G066400-3	3.497	0.836	4.284	PF00481.19 PP2C Family
Glyma.01G157300-1	3.371	0.932	4.084	PF00083.22 Sugar_tr Family
Glyma.12G030300-1	3.19	0.773	4.078	PF03018.12 Dirigent Family
Glyma.11G087700-1	3.078	0.792	4.135	PF00083.22 Sugar_tr Family
Glyma.16G112500-1	3.169	0.788	4.065	PF00083.22 Sugar_tr Family
Glyma.06G234200-1	3.049	0.028	4.134	PF04209.11 HgmA Family
Glyma.04G011500-2	2.839	0.469	3.974	PF03087.12 DUF241 Family
Glyma.10G239400-1	3.057	0.385	4.439	PF00847.18 AP2 Domain
Glyma.02G084100-1	2.377	0.869	4.789	PF08381.9 BRX Domain
Glyma.07G151100-1	2.523	0.741	4.582	PF13837.4 Myb_DNA-bind_4 Domain
Glyma.01G203500-2	2.122	0.834	4.628	PF07714.15 Pkinase_Tyr Domain
Glyma.18G202400-1	2.093	1.007	4.618	PF13837.4 Myb_DNA-bind_4 Domain
Glyma.13G102400-1	2.322	0.454	4.276	PF05915.10 DUF872 Family
Glyma.10G028100-1	2.186	0.619	4.358	PF14368.4 LTP_2 Family
Glyma.05G117100-1	2.339	0.665	4.385	NA
Glyma.04G079300-1	2.101	0.654	4.072	NA
Glyma.03G056900-1	2.202	0.481	4.701	PF13837.4 Myb_DNA-bind_4 Domain
Glyma.14G152700-1	2.058	0.367	5.049	PF02365.13 NAM Family
Glyma.07G180600-1	2.005	0.591	5.059	PF14009.4 DUF4228 Family
Glyma.16G096500-3	2.086	0.447	4.675	PF00117.26 GATase Domain
Glyma.03G239700-1	2.257	0.471	4.64	PF14541.4 TAXi_C Domain
Glyma.17G159300-2	2.103	0.359	4.562	PF07798.9 DUF1640 Family
Glyma.18G158200-1	2.447	0.254	4.726	PF00332.16 Glyco_hydro_17 Domain
Glyma.16G039500-1	2.016	0.62	4.677	PF02458.13 Transferase Family
Glyma.20G111800-1	2.403	0.356	4.843	PF00249.29 Myb_DNA-binding Domain
Glyma.07G213000-1	2.705	0.317	4.586	NA
Glyma.15G234200-1	2.586	0.176	4.416	NA
Glyma.05G138700-1	2.389	-0.036	4.49	PF00722.19 Glyco_hydro_16 Domain
Glyma.01G178500-1	2.418	0.162	4.388	PF04678.11 MCU Family
Glyma.02G131800-1	2.466	0.212	4.094	NA
Glyma.15G098100-1	2.092	0.146	4.281	PF01373.15 Glyco_hydro_14 Domain
Glyma.03G238100-1	2.057	0.11	4.23	PF00703.19 Glyco_hydro_2 Domain
Glyma.03G216300-2	2.051	0.069	4.438	PF00862.17 Sucrose_synth Family
Glyma.14G217200-1	2.05	-0.153	4.502	PF00170.19 bZIP_1 Family
Glyma.17G112500-1	2.23	-0.36	4.066	PF00400.30 WD40 Repeat
Glyma.17G112500-2	2.158	-0.619	4.274	PF00400.30 WD40 Repeat
Glyma.13G158800-1	2.001	-0.397	4.347	PF00400.30 WD40 Repeat
Glyma.08G082400-1	2.233	0.024	4.219	PF03106.13 WRKY Domain
Glyma.02G288500-2	2.172	0.03	4.027	PF00285.19 Citrate_synt Domain
Glyma.05G209100-1	2.296	0.003	4.478	NA
Glyma.17G149900-1	2.123	-0.116	4.341	PF07714.15 Pkinase_Tyr Domain
Glyma.17G084700-1	2.104	0	3.818	PF16158.3 N_BRCA1_IG Domain
Glyma.08G205800-1	2.525	1.052	4.625	PF00153.25 Mito_carr Family
Glyma.17G146400-4	2.118	1.351	4.524	NA
Glyma.14G211800-1_UE	2.537	1.067	4.343	PF05603.10 DUF775 Family
Glyma.07G189900-3	2.415	0.79	4.083	PF07992.12 Pyr_redox_2 Domain
Glyma.19G086200-1	2.261	0.673	4.412	PF00190.20 Cupin_1 Domain
Glyma.12G086000-1	2.114	0.38	4.295	PF05910.10 DUF868 Family
Glyma.03G181100-1	2.089	0.254	4.908	PF04520.11 Senescence_reg Family
Glyma.11G182000-1	2.285	0.194	4.618	PF02365.13 NAM Family
Glyma.13G102500-1	2.006	-0.691	4.16	NA
Glyma.06G007500-1_UE	2.497	0.86	5.146	PF02784.14 Orn_Arg_deC_N Domain
Glyma.20G241700-1	2.236	1.099	4.996	PF02431.13 Chalcone Domain
Glyma.12G067000-1	2.252	0.746	4.797	PF00067.20 p450 Domain
Glyma.06G007500-3	2.275	1.187	4.949	PF02784.14 Orn_Arg_deC_N Domain
Glyma.06G007500-1	2.498	1.039	4.779	PF02784.14 Orn_Arg_deC_N Domain
Glyma.06G254900-1	2.514	0.275	4.995	PF00609.17 DAGK_acc Family
Glyma.03G157700-1	2.137	0.319	4.849	PF00689.19 Cation_ATPase_C Family
Glyma.18G124200-1	2.095	0.67	4.424	PF13178.4 DUF4005 Family
Glyma.05G211700-1	2.923	0.528	5.142	PF00155.19 Aminotran_1_2 Domain
Glyma.06G114000-1	2.837	0.374	4.602	PF02365.13 NAM Family
Glyma.09G092700-1	2.584	1.022	4.717	PF02095.13 Extensin_1 Repeat
Glyma.19G197100-1	2.675	1.34	5.185	PF13561.4 adh_short_C2 Domain
Glyma.02G284700-1	3.322	0.98	5.418	PF01535.18 PPR Family
Glyma.09G195500-1	3.147	0.95	5.416	PF13041.4 PPR_2 Repeat
Glyma.16G115600-1	3.536	1.011	5.464	PF13041.4 PPR_2 Repeat
Glyma.13G030900-1	3.094	0.755	5.486	PF02365.13 NAM Family
Glyma.01G234900-1	3.333	0.972	5.727	PF14368.4 LTP_2 Family
Glyma.19G162100-1	2.501	0.937	5.801	PF00067.20 p450 Domain
Glyma.03G160100-1	2.182	1.069	5.697	PF00067.20 p450 Domain
Glyma.10G002200-1	2.634	1.026	5.411	PF13499.4 EF-hand_7 Domain
Glyma.06G007500-2	2.756	1.116	5.477	PF02784.14 Orn_Arg_deC_N Domain
Glyma.11G030900-1	2.169	0.707	5.141	PF04640.12 PLATZ Family
Glyma.10G273000-1	2.117	0.604	5.321	PF00249.29 Myb_DNA-binding Domain
Glyma.20G199600-1	2.31	0.815	4.998	PF00330.18 Aconitase Family
Glyma.05G212300-1	2.624	0.321	5.047	PF04525.10 LOR Domain
Glyma.03G234500-1	2.953	0.014	4.862	NA
Glyma.03G168900-1	2.982	0.935	5.399	PF05899.10 Cupin_3 Domain
Glyma.11G180700-4	2.862	0.903	5.428	PF00069.23 Pkinase Domain
Glyma.03G254900-1	2.564	0.828	5.565	PF00657.20 Lipase_GDSL Family
Glyma.08G093900-2	2.593	0.083	5.064	PF00722.19 Glyco_hydro_16 Domain
Glyma.05G138700-2	2.67	0.159	5.055	PF00722.19 Glyco_hydro_16 Domain
Glyma.15G138500-3	2.605	0.328	5.299	NA
Glyma.17G118200-1	2.706	0.253	4.814	NA
Glyma.05G010500-1	3.189	0.392	4.487	NA
Glyma.11G198300-1_UE	2.884	0.738	5.764	PF00501.26 AMP-binding Family
Glyma.11G198300-1	2.548	0.875	5.266	PF00501.26 AMP-binding Family
Glyma.02G013700-1	2.506	0.208	5.95	PF01764.23 Lipase_3 Family
Glyma.10G257900-1	2.126	0.296	6.374	PF13912.4 zf-C2H2_6 Domain
Glyma.12G046800-1	2.321	1.185	6.31	PF14009.4 DUF4228 Family
Glyma.08G199300-1_UE	3.104	0.714	5.222	PF05153.13 MIOX Family
Glyma.05G232700-1	3.02	0.797	4.866	PF04083.14 Abhydro_lipase Family
Glyma.20G146300-1	3.258	0.958	5.832	PF00190.20 Cupin_1 Domain
Glyma.13G316100-1	2.018	0.346	6.062	PF13405.4 EF-hand_6 Domain
Glyma.12G185400-1	2.017	0.378	5.632	PF13405.4 EF-hand_6 Domain
Glyma.04G248500-1	2.248	0.808	5.366	PF00171.20 Aldedh Family
Glyma.12G237100-1	2.424	0.261	5.962	NA
Glyma.07G154700-1	2.509	0.344	5.384	NA
Glyma.20G144800-1	2.139	-0.572	5.219	PF13419.4 HAD_2 Family
Glyma.04G012400-1	2.828	0.575	3.168	PF00582.24 Usp Domain
Glyma.02G004700-1	2.95	0.405	3.124	NA
Glyma.14G125800-1	2.98	0.579	3.008	PF01490.16 Aa_trans Family
Glyma.03G255000-1	3.023	0.562	2.932	PF07777.9 MFMR Family
Glyma.06G040500-1	3.174	0.307	3.206	NA
Glyma.02G070400-1	2.954	0.475	3.399	PF03398.12 Ist1 Family
Glyma.04G012400-3	2.869	0.566	3.2	PF00582.24 Usp Domain
Glyma.13G088700-1	3.051	0.829	3.27	PF00191.18 Annexin Family
Glyma.12G127700-1	3.016	0.919	2.961	NA
Glyma.06G040400-1	3.458	0.526	2.995	PF00170.19 bZIP_1 Family
Glyma.02G179100-1	3.2	0.558	2.844	PF01490.16 Aa_trans Family
Glyma.04G052000-1	3.052	0.78	3.197	PF00447.15 HSF_DNA-bind Domain
Glyma.04G052000-1_UE	3.03	0.648	2.956	PF00447.15 HSF_DNA-bind Domain
Glyma.03G040600-1_UE	3.646	0.368	2.807	PF00202.19 Aminotran_3 Domain
Glyma.13G009100-1_UE	3.589	0.456	2.868	PF13639.4 zf-RING_2 Domain
Glyma.15G066800-1	3.461	0.376	2.801	PF00249.29 Myb_DNA-binding Domain
Glyma.13G009100-1	3.566	0.49	3.026	PF13639.4 zf-RING_2 Domain
Glyma.10G208600-1	3.751	0.469	3.173	NA
Glyma.20G174800-1	3.486	0.538	3.292	PF01061.22 ABC2_membrane Family
Glyma.08G246400-1	3.379	0.538	3.493	PF16136.3 NINJA_B Family
Glyma.05G199000-1	3.531	0.861	3.125	PF01425.19 Amidase Family
Glyma.08G141300-1	3.224	0.635	3.644	NA
Glyma.03G174200-1	3.114	0.443	3.771	NA
Glyma.13G168700-4	3.665	-0.004	3.153	PF02826.17 2-Hacid_dh_C Domain
Glyma.04G234400-1	3.307	-0.037	3.434	NA
Glyma.08G367300-1	2.809	0.567	3.057	PF03083.14 MtN3_slv Family
Glyma.08G202600-1	2.703	0.296	3.087	NA
Glyma.14G136000-1	2.947	0.167	2.922	PF03083.14 MtN3_slv Family
Glyma.05G227500-1	2.736	0.698	3.399	NA
Glyma.19G112800-1	2.917	0.551	3.358	NA
Glyma.17G017400-1	3.04	0.713	3.262	PF01715.15 IPPT Domain
Glyma.06G304900-1_UE	3.299	0.369	3.102	PF00071.20 Ras Domain
Glyma.13G152100-1	2.4	0.746	2.964	NA
Glyma.16G200700-2	2.401	0.89	2.812	PF00319.16 SRF-TF Domain
Glyma.18G295100-1	2.446	0.759	2.812	PF03083.14 MtN3_slv Family
Glyma.07G032700-1	2.857	1.202	2.944	PF02230.14 Abhydrolase_2 Domain
Glyma.08G209800-1	2.925	1.223	2.806	PF02230.14 Abhydrolase_2 Domain
Glyma.10G142600-1	3.391	0.929	2.981	PF00010.24 HLH Domain
Glyma.09G082900-1	3.528	0.601	2.93	PF00201.16 UDPGT Family
Glyma.15G055500-1	3.337	0.639	2.892	PF01979.18 Amidohydro_1 Domain
Glyma.13G092600-1	4.039	0.872	2.726	NA
Glyma.15G155300-1	3.66	0.892	2.642	PF01697.25 Glyco_transf_92 Domain
Glyma.15G092900-1	3.673	1.036	2.856	NA
Glyma.10G198200-1	3.623	1.116	2.704	NA
Glyma.15G069200-1	3.144	0.617	2.449	PF05212.10 DUF707 Family
Glyma.17G084900-1	3.285	0.357	2.3	PF00564.22 PB1 Domain
Glyma.19G219100-1	3.574	0.389	2.504	PF01501.18 Glyco_transf_8 Family
Glyma.10G003600-3	3.694	0.407	2.349	NA
Glyma.09G066700-1_UE	3.768	0.726	2.316	PF13869.4 NUDIX_2 Domain
Glyma.09G066700-1	3.391	0.666	2.628	PF13869.4 NUDIX_2 Domain
Glyma.13G254300-1	3.773	0.308	2.214	PF00564.22 PB1 Domain
Glyma.13G130600-1	3.879	1.096	2.317	NA
Glyma.08G182500-1	3.853	1.02	1.983	PF00892.18 EamA Family
Glyma.09G091900-1	3.937	1.259	2.457	PF06813.11 Nodulin-like Family
Glyma.05G128300-1	3.418	1.431	2.074	PF07983.11 X8 Domain
Glyma.18G238700-1	3.238	1.408	2.462	PF03168.11 LEA_2 Domain
Glyma.05G074200-1	3.883	1.455	2.8	NA
Glyma.15G116900-1	3.712	1.33	3.727	PF06624.10 RAMP4 Family
Glyma.03G020500-1	3.719	1.281	3.442	PF07859.11 Abhydrolase_3 Domain
Glyma.10G205800-1	3.388	1.616	3.56	NA
Glyma.08G268000-2	3.394	1.261	3.952	PF00304.18 Gamma-thionin Domain
Glyma.05G190100-3	3.57	1.436	3.949	PF04720.10 PDDEXK_6 Family
Glyma.17G101400-1	3.137	1.574	3.608	PF01357.19 Pollen_allerg_1 Domain
Glyma.06G232400-1	3.79	1.451	3.01	NA
Glyma.13G298700-1	3.585	0.904	3.657	PF03398.12 Ist1 Family
Glyma.19G184500-1	3.464	0.907	3.458	PF00249.29 Myb_DNA-binding Domain
Glyma.06G154300-1	3.478	0.767	3.237	PF00676.18 E1_dh Family
Glyma.01G211300-1	3.387	0.679	3.58	PF04043.13 PMEI Domain
Glyma.08G242100-1	4.164	0.946	2.842	PF07724.12 AAA_2 Domain
Glyma.10G217900-1	3.786	0.823	3.136	PF13347.4 MFS_2 Family
Glyma.04G151100-1	3.314	0.751	2.845	PF00847.18 AP2 Domain
Glyma.06G028300-1	3.72	0.867	3.202	PF00847.18 AP2 Domain
Glyma.04G028100-1	2.993	0.927	2.685	PF00847.18 AP2 Domain
Glyma.17G158900-1	4.182	0.964	3.334	PF00170.19 bZIP_1 Family
Glyma.02G300400-1	4.323	0.838	3.278	NA
Glyma.06G099000-1	4.296	1.036	3.497	PF02798.18 GST_N Domain
Glyma.03G068100-1	4.23	1.126	3.17	PF00004.27 AAA Domain
Glyma.15G073100-1	4.274	0.542	3.913	PF12481.6 DUF3700 Domain
Glyma.04G097200-1	4.083	0.863	3.404	PF00043.23 GST_C Domain
Glyma.01G070400-1	4.697	1.034	3.497	PF07837.10 FTCD_N Domain
Glyma.11G162900-1	4.423	1.005	3.72	PF02458.13 Transferase Family
Glyma.18G056200-1	4.41	0.967	3.646	PF02458.13 Transferase Family
Glyma.02G222600-1	4.947	0.993	3.769	PF00403.24 HMA Domain
Glyma.10G001700-1	4.578	0.789	4.082	PF00069.23 Pkinase Domain
Glyma.01G077100-1	3.291	0.554	3.293	PF04535.10 DUF588 Domain
Glyma.14G013600-1	3.488	0.589	3.053	NA
Glyma.15G006200-1	3.675	0.657	3.532	NA
Glyma.01G218600-1	3.726	1.01	3.072	PF01490.16 Aa_trans Family
Glyma.01G218500-1	3.729	0.871	2.706	NA
Glyma.02G258000-1_UE	4.109	0.404	2.789	PF13839.4 PC-Esterase Family
Glyma.07G088500-2	4.173	0.334	2.887	PF01412.16 ArfGap Domain
Glyma.10G164100-3	4.162	0.142	2.851	PF05030.10 SSXT Family
Glyma.07G019100-1_UE	4.037	0.421	3.211	PF00501.26 AMP-binding Family
Glyma.04G061500-1	4.232	1.044	2.597	PF00069.23 Pkinase Domain
Glyma.16G110100-1	3.875	1.103	2.3	PF01061.22 ABC2_membrane Family
Glyma.17G155300-1	3.915	1.449	3.592	NA
Glyma.17G151200-1	3.917	0.313	3.05	PF04043.13 PMEI Domain
Glyma.13G240300-1	3.757	0.382	3.19	PF12481.6 DUF3700 Domain
Glyma.01G129400-1	4.224	0.446	2.98	PF00202.19 Aminotran_3 Domain
Glyma.11G123000-1	3.973	-0.085	3.834	PF00400.30 WD40 Repeat
Glyma.15G112500-1	3.238	0.023	3.966	PF04755.10 PAP_fibrillin Family
Glyma.14G181400-1	3.618	0.116	3.607	PF00484.17 Pro_CA Domain
Glyma.12G200400-1	4.085	0.915	2.467	PF12609.6 DUF3774 Family
Glyma.18G018600-4	4.289	1.038	2.453	PF07994.10 NAD_binding_5 Family
Glyma.02G208300-1	4.376	1.139	1.939	PF04674.10 Phi_1 Family
Glyma.13G247200-1	4.66	0.564	2.49	PF00249.29 Myb_DNA-binding Domain
Glyma.17G036300-1	4.583	0.846	2.584	PF04043.13 PMEI Domain
Glyma.09G051400-1	4.276	0.873	3.137	PF08241.10 Methyltransf_11 Domain
Glyma.11G208600-1	3.895	0.974	2.743	PF04535.10 DUF588 Domain
Glyma.04G170100-1	3.846	0.813	2.046	PF00249.29 Myb_DNA-binding Domain
Glyma.10G094000-1	3.438	0.862	2.138	PF01490.16 Aa_trans Family
Glyma.03G040600-1	3.992	0.528	2.387	PF00202.19 Aminotran_3 Domain
Glyma.02G243600-1	4.264	0.592	2.001	PF14541.4 TAXi_C Domain
Glyma.14G212700-1	4.092	0.582	1.7	PF14541.4 TAXi_C Domain
Glyma.15G172700-2	3.761	0.56	2.108	PF13869.4 NUDIX_2 Domain
Glyma.09G066700-3	3.736	0.481	1.517	PF13869.4 NUDIX_2 Domain
Glyma.15G228800-1_UE	4.391	0.682	0.836	PF00789.18 UBX Domain
Glyma.06G062100-1	4.405	0.875	1.307	PF00069.23 Pkinase Domain
Glyma.04G097300-1	2.821	0.326	2.474	PF02798.18 GST_N Domain
Glyma.20G028400-2	2.828	0.183	2.424	PF07059.10 DUF1336 Family
Glyma.01G017000-1	2.834	0.068	2.668	NA
Glyma.06G193600-1	2.896	0.524	2.737	PF00249.29 Myb_DNA-binding Domain
Glyma.19G252600-1	2.708	0.427	2.65	PF07777.9 MFMR Family
Glyma.12G169100-1	3.107	0.66	2.691	NA
Glyma.11G029600-1	2.888	0.451	2.6	PF00995.21 Sec1 Family
Glyma.04G039300-1	3.38	0.316	2.756	PF00170.19 bZIP_1 Family
Glyma.04G134300-2	2.948	0.529	2.269	PF01016.17 Ribosomal_L27 Family
Glyma.12G094600-1	2.908	0.624	2.163	NA
Glyma.06G206100-1	2.547	0.801	2.745	PF00191.18 Annexin Family
Glyma.14G117700-1	3.288	0.208	2.402	PF00228.18 Bowman-Birk_leg Domain
Glyma.01G064900-5	3.292	0.091	2.289	NA
Glyma.09G195100-2	3.328	0.282	2.057	PF00082.20 Peptidase_S8 Domain
Glyma.08G152800-2	3.325	0.164	1.973	PF13855.4 LRR_8 Repeat
Glyma.20G202100-1_UE	3.297	-0.19	2.291	PF00917.24 MATH Domain
Glyma.20G222900-2	2.791	0.115	2.251	PF13041.4 PPR_2 Repeat
Glyma.09G222900-1_UE	2.821	-0.099	2.319	NA
Glyma.03G241500-1_UE	2.979	0.01	2.063	PF00083.22 Sugar_tr Family
Glyma.09G158500-1	2.86	0.007	2.118	PF00228.18 Bowman-Birk_leg Domain
Glyma.18G048800-2	2.376	-0.057	2.469	PF04678.11 MCU Family
Glyma.02G009500-1	2.263	-0.014	2.605	PF15699.3 NPR1_interact Family
Glyma.04G012400-1_UE	2.546	0.28	2.211	PF00582.24 Usp Domain
Glyma.03G078200-1	2.357	0.079	2.252	PF02458.13 Transferase Family
Glyma.16G200700-1	2.156	-0.027	2.29	PF00319.16 SRF-TF Domain
Glyma.18G054100-1	2.582	-0.27	2.441	PF00069.23 Pkinase Domain
Glyma.11G159900-1	2.56	-0.464	2.576	PF00069.23 Pkinase Domain
Glyma.17G035400-1_UE	2.24	-0.235	2.654	PF03106.13 WRKY Domain
Glyma.18G211700-1	2.444	0.14	2.66	PF16363.3 GDP_Man_Dehyd Domain
Glyma.13G326100-2	2.493	0.209	2.664	PF07714.15 Pkinase_Tyr Domain
Glyma.03G174500-1	2.507	0.16	2.399	PF13962.4 PGG Domain
Glyma.18G145700-1	2.349	0.053	2.562	PF16363.3 GDP_Man_Dehyd Domain
Glyma.19G175400-1	2.451	0.132	2.482	PF13962.4 PGG Domain
Glyma.12G172700-3	2.467	0.038	2.235	PF07714.15 Pkinase_Tyr Domain
Glyma.06G111600-1	2.587	0.416	1.983	PF00892.18 EamA Family
Glyma.11G213800-2	2.441	0.201	2.088	NA
Glyma.07G017400-1	2.49	0.255	2.998	NA
Glyma.13G074000-1	2.216	0.14	2.691	NA
Glyma.18G259700-1	2.576	0.51	2.761	PF01434.16 Peptidase_M41 Family
Glyma.18G097500-1	2.275	0.342	2.686	PF01434.16 Peptidase_M41 Family
Glyma.20G167500-1	2.493	0.574	2.287	PF02496.14 ABA_WDS Family
Glyma.10G224300-1	2.393	0.565	2.201	PF02496.14 ABA_WDS Family
Glyma.11G043000-1	2.477	0.805	2.188	NA
Glyma.05G111700-1	2.153	0.407	2.232	NA
Glyma.08G232500-1	2.283	0.508	2.083	PF14368.4 LTP_2 Family
Glyma.08G232500-2	2.023	0.329	2.051	PF14368.4 LTP_2 Family
Glyma.10G043200-1_UE	2.843	0.237	2.062	NA
Glyma.17G249300-2	2.68	0.45	2.014	PF05903.12 Peptidase_C97 Domain
Glyma.15G108200-1	2.164	0.014	2.787	PF02991.14 Atg8 Domain
Glyma.08G361200-1	2.187	0.045	2.518	PF00083.22 Sugar_tr Family
Glyma.20G207700-5	2.171	0.025	2.513	NA
Glyma.02G246500-2	2.505	0.154	2.413	PF00514.21 Arm Repeat
Glyma.11G029600-2	2.543	0.077	2.567	PF00995.21 Sec1 Family
Glyma.09G217600-1	2.158	0.17	2.922	NA
Glyma.06G081900-1_UE	2.728	-0.082	1.668	PF04258.11 Peptidase_A22B Family
Glyma.15G060600-1	2.716	-0.02	1.829	PF00564.22 PB1 Domain
Glyma.01G236300-1_UE	2.725	-0.344	1.78	PF03638.13 TCR Domain
Glyma.01G009000-1	3.089	-0.149	1.876	PF05553.9 DUF761 Family
Glyma.14G161400-1_UE	2.489	-0.167	1.691	PF00481.19 PP2C Family
Glyma.17G182800-1	2.88	-0.076	1.207	NA
Glyma.04G087100-1	2.102	0.264	3.028	PF00069.23 Pkinase Domain
Glyma.04G199800-1	2.153	0.315	2.757	NA
Glyma.11G091300-1	2.335	0.081	2.834	PF13920.4 zf-C3HC4_3 Domain
Glyma.02G112400-2	2.337	0.184	2.939	NA
Glyma.10G150500-1	2.46	0.167	2.9	PF07173.10 GRDP-like Family
Glyma.05G183500-1	2.157	0.272	2.809	NA
Glyma.11G139600-1	2.131	0.447	2.667	PF01417.18 ENTH Domain
Glyma.02G081700-1	2.199	0.427	2.976	NA
Glyma.16G059800-1	2.052	0.091	2.87	PF03650.11 MPC Family
Glyma.04G151600-1	2.471	0.511	3.145	PF01643.15 Acyl-ACP_TE Family
Glyma.20G153700-1	2.667	0.541	2.898	PF00319.16 SRF-TF Domain
Glyma.11G065800-1	2.236	0.336	3.074	PF00190.20 Cupin_1 Domain
Glyma.12G174800-1	2.128	0.393	3.015	PF05212.10 DUF707 Family
Glyma.U026100-1	2.041	0.379	3.447	PF00722.19 Glyco_hydro_16 Domain
Glyma.19G252600-6	2.012	0.613	2.641	PF07777.9 MFMR Family
Glyma.19G211900-1_UE	2.226	-0.074	2.718	PF00561.18 Abhydrolase_1 Domain
Glyma.03G258000-1	2.093	0.131	2.532	PF02229.14 PC4 Domain
Glyma.20G248900-1	2.369	-0.282	2.75	PF00481.19 PP2C Family
Glyma.06G054700-1	2.417	1.17	3.169	PF00011.19 HSP20 Family
Glyma.20G015900-1	2.24	1.098	3.097	PF00011.19 HSP20 Family
Glyma.04G054400-1	2.469	0.891	3.181	PF00011.19 HSP20 Family
Glyma.14G043100-1	2.031	0.829	2.845	PF08263.10 LRRNT_2 Family
Glyma.09G225000-1	2.572	0.994	2.412	PF00149.26 Metallophos Domain
Glyma.11G221200-1	2.635	0.519	2.338	PF03479.13 DUF296 Domain
Glyma.14G181500-1	2.435	0.125	3.01	PF00010.24 HLH Domain
Glyma.07G166600-1	2.263	0.226	2.694	NA
Glyma.16G197800-1	2.584	0.119	2.565	PF14299.4 PP2 Family
Glyma.02G111200-1	3.108	0.203	2.677	NA
Glyma.07G195400-1	2.433	0.156	1.705	PF13920.4 zf-C3HC4_3 Domain
Glyma.18G184500-1	2.283	0.189	1.603	PF06507.11 Auxin_resp Family
Glyma.13G180900-1	2.421	0.103	1.686	PF13920.4 zf-C3HC4_3 Domain
Glyma.05G215600-1	2.288	0.16	1.781	PF01490.16 Aa_trans Family
Glyma.11G106600-2	2.29	0.271	1.533	PF00241.18 Cofilin_ADF Domain
Glyma.11G097500-1	2.2	0.318	1.846	PF13202.4 EF-hand_5 Domain
Glyma.11G122600-1	2.107	0.219	1.732	PF05562.9 WCOR413 Family
Glyma.09G033500-1	2.635	0.479	1.844	NA
Glyma.11G124200-1_UE	2.278	0.386	1.947	PF02362.19 B3 Family
Glyma.12G011800-2	2.356	0.189	1.87	PF00443.27 UCH Family
Glyma.05G215700-1	2.196	0.019	1.967	NA
Glyma.17G260700-1	2.442	-0.02	2.025	PF13639.4 zf-RING_2 Domain
Glyma.07G261600-2	2.317	-0.114	1.705	PF00332.16 Glyco_hydro_17 Domain
Glyma.15G076500-1	2.106	-0.272	2.094	PF05564.10 Auxin_repressed Family
Glyma.05G090100-2	2.138	-0.173	1.87	PF01717.16 Meth_synt_2 Domain
Glyma.08G022900-1	2.327	-0.227	2.229	PF13639.4 zf-RING_2 Domain
Glyma.17G144700-1	2.019	0.074	2.067	PF04618.10 HD-ZIP_N Domain
Glyma.13G246800-1	2.033	0.189	2.005	PF00635.24 Motile_Sperm Domain
Glyma.11G110300-1	2.19	-0.217	1.931	PF02544.14 Steroid_dh Family
Glyma.10G297900-1	2.577	-0.186	1.821	PF00481.19 PP2C Family
Glyma.17G009200-1	2.019	0.152	2.061	NA
Glyma.05G022500-1	2.045	0.018	1.885	PF00609.17 DAGK_acc Family
Glyma.20G083100-1	2.068	-0.252	2.089	NA
Glyma.15G014000-1	2.312	-0.007	2.031	PF00916.18 Sulfate_transp Family
Glyma.01G121200-1	2.336	0.551	1.763	NA
Glyma.02G088900-1	2.323	0.606	1.828	PF14368.4 LTP_2 Family
Glyma.13G321800-1	2.136	0.362	1.754	NA
Glyma.09G026800-2	2.584	0.489	1.771	PF04116.11 FA_hydroxylase Family
Glyma.04G204600-1_UE	2.368	0.355	1.634	NA
Glyma.18G186200-1	2.177	0.608	1.347	PF02179.14 BAG Family
Glyma.19G114800-1	2.195	0.496	1.39	PF04842.10 DUF639 Family
Glyma.17G151000-1	2.641	0.258	1.464	PF04570.12 zf-FLZ Family
Glyma.13G284800-1	2.759	0.194	1.4	NA
Glyma.14G176500-1	2.641	0.406	1.376	PF04674.10 Phi_1 Family
Glyma.14G221800-1	2.613	0.084	1.492	PF13639.4 zf-RING_2 Domain
Glyma.11G123300-1	2.81	0.014	1.444	NA
Glyma.19G006600-2	2.54	0.034	1.465	PF00855.15 PWWP Domain
Glyma.17G187600-2	2.109	0.365	2.425	NA
Glyma.20G154400-1	2.17	0.202	2.299	PF03634.11 TCP Family
Glyma.15G138300-1	2.172	0.286	2.127	NA
Glyma.10G217300-1	2.251	0.305	1.99	PF01061.22 ABC2_membrane Family
Glyma.19G207100-1	2.145	-0.007	2.464	PF06203.12 CCT Motif
Glyma.08G021800-1	2.215	-0.069	2.212	NA
Glyma.18G152000-2	2.242	0.149	1.978	PF05699.12 Dimer_Tnp_hAT Domain
Glyma.09G069800-1_UE	2.14	0.081	2.071	PF00112.21 Peptidase_C1 Domain
Glyma.09G069800-1	2.129	0.089	2.169	PF00112.21 Peptidase_C1 Domain
Glyma.06G164900-1	2.149	-0.115	2.116	PF06507.11 Auxin_resp Family
Glyma.14G223600-1	2.134	-0.006	2.127	PF00724.18 Oxidored_FMN Domain
Glyma.15G177800-1	2.07	-0.049	2.288	PF00112.21 Peptidase_C1 Domain
Glyma.19G211900-1	2.628	0.018	2.354	PF00561.18 Abhydrolase_1 Domain
Glyma.13G290300-1	2.366	-0.039	2.162	PF05097.10 DUF688 Family
Glyma.05G067100-1	2.257	-0.206	1.722	PF01214.16 CK_II_beta Domain
Glyma.17G149300-1	2.153	-0.173	1.701	PF01214.16 CK_II_beta Domain
Glyma.07G080800-1	2.049	-0.114	1.59	PF01553.19 Acyltransferase Family
Glyma.09G136000-2	2.028	0.358	1.993	PF01466.17 Skp1 Domain
Glyma.10G172200-1	2.021	0.156	1.975	PF08323.9 Glyco_transf_5 Domain
Glyma.05G068500-1	2.116	0.171	1.741	PF04570.12 zf-FLZ Family
Glyma.14G214800-1	2.219	0.619	2.051	PF00011.19 HSP20 Family
Glyma.12G117900-1	2.162	0.433	1.964	PF01556.16 DnaJ_C Domain
Glyma.04G062200-1	2.093	0.628	1.892	PF07724.12 AAA_2 Domain
Glyma.09G195400-1	2.09	0.478	1.796	PF03982.11 DAGAT Family
Glyma.U039100-1	2.363	0.337	1.828	PF00046.27 Homeobox Domain
Glyma.17G199600-3	2.603	-0.029	1.687	PF01885.14 PTS_2-RNA Family
Glyma.06G033900-1	2.466	0.145	1.745	PF03352.11 Adenine_glyco Family
Glyma.01G070500-1	2.786	0.141	1.824	NA
Glyma.02G100700-1	2.777	0.086	1.578	PF00010.24 HLH Domain
Glyma.08G242100-3	2.638	-0.063	2.05	PF07724.12 AAA_2 Domain
Glyma.08G211700-1	2.519	0.271	1.994	PF12357.6 PLD_C Family
Glyma.02G001800-1	2.398	0.069	2.134	NA
Glyma.13G284700-1	2.776	-0.13	2.15	NA
Glyma.04G224100-1	2.647	0.271	1.138	PF00753.25 Lactamase_B Domain
Glyma.03G251400-1	2.55	0.297	1.197	PF00069.23 Pkinase Domain
Glyma.11G166300-1	2.434	0.237	1.057	PF00462.22 Glutaredoxin Domain
Glyma.06G065900-1	2.266	-0.145	1.089	NA
Glyma.14G075500-1	2.295	0.325	1.717	PF00332.16 Glyco_hydro_17 Domain
Glyma.13G244500-1	2.161	0.479	1.616	PF05212.10 DUF707 Family
Glyma.16G080700-1	2.234	0.164	1.45	PF00576.19 Transthyretin Domain
Glyma.13G232400-1	2.074	0.056	1.632	PF02458.13 Transferase Family
Glyma.18G045300-1	2.699	0.329	1.15	PF04535.10 DUF588 Domain
Glyma.05G224400-1	2.561	0.222	1.02	PF00642.22 zf-CCCH Family
Glyma.02G291700-1	2.521	0.238	0.815	PF04520.11 Senescence_reg Family
Glyma.19G129600-1	2.524	0.272	1.134	PF00646.31 F-box Domain
Glyma.12G031700-1	2.15	0.283	1.021	PF00241.18 Cofilin_ADF Domain
Glyma.12G068000-1	2.169	0.411	0.628	PF12906.5 RINGv Domain
Glyma.04G106600-1	2.209	0.403	0.689	NA
Glyma.04G065400-1	2.533	0.272	0.993	NA
Glyma.03G016900-1	2.313	0.187	0.837	PF00789.18 UBX Domain
Glyma.11G147100-1	2.561	0.54	0.832	PF12906.5 RINGv Domain
Glyma.08G031400-1	2.656	0.228	1.054	PF00642.22 zf-CCCH Family
Glyma.04G138600-1	2.153	-0.106	1.312	NA
Glyma.07G103000-3	2.015	-0.295	0.945	PF01116.18 F_bP_aldolase Domain
Glyma.13G220900-1	2.074	-0.3	0.989	PF02714.13 RSN1_7TM Family
Glyma.09G143500-1	2.612	0.258	1.173	PF01161.18 PBP Domain
Glyma.08G138200-1_UE	2.744	0.071	0.997	PF07994.10 NAD_binding_5 Family
Glyma.20G112200-3	2.089	0.338	1.822	NA
Glyma.14G004600-1_UE	2.063	0.345	1.731	PF00108.21 Thiolase_N Domain
Glyma.01G046700-1_UE	2.183	0.227	1.843	PF03141.14 Methyltransf_29 Family
Glyma.12G047500-1	2.162	0.269	2.025	PF05562.9 WCOR413 Family
Glyma.12G047500-3	2.1	0.268	1.957	PF05562.9 WCOR413 Family
Glyma.11G122600-1_UE	2.144	0.315	1.792	PF05562.9 WCOR413 Family
Glyma.14G054800-1	2.315	-0.16	1.72	PF01490.16 Aa_trans Family
Glyma.02G016700-1	2.598	0.171	1.619	PF04043.13 PMEI Domain
Glyma.16G038300-2	2.047	0.723	1.572	PF08267.10 Meth_synt_1 Domain
Glyma.15G270400-1	2.089	-0.374	2.508	PF10250.7 O-FucT Family
Glyma.07G171600-1	2.093	-0.66	2.642	PF00010.24 HLH Domain
Glyma.04G017200-1	2.095	0.676	1.169	PF07714.15 Pkinase_Tyr Domain
Glyma.15G198600-1	2.083	0.548	1.103	PF06813.11 Nodulin-like Family
Glyma.12G054500-1	2.309	0.578	1.127	PF00232.16 Glyco_hydro_1 Domain
Glyma.02G212200-1	2.225	0.056	1.093	NA
Glyma.08G308200-1	2.2	0.184	0.866	PF02364.13 Glucan_synthase Family
Glyma.15G145900-2	2.014	0.183	0.894	PF00407.17 Bet_v_1 Domain
Glyma.05G090100-1	2.257	0.802	0.571	PF01717.16 Meth_synt_2 Domain
Glyma.12G109700-1	2.319	0.848	0.642	PF04727.11 ELMO_CED12 Family
Glyma.04G017700-1	2.093	0.638	0.867	PF02806.16 Alpha-amylase_C Domain
Glyma.10G003100-1	2.21	0.777	0.92	PF00447.15 HSF_DNA-bind Domain
Glyma.17G077300-1	2.031	1.126	1.132	NA
Glyma.05G022400-1	2.013	0.916	0.88	NA
Glyma.10G259800-1	2.207	1.313	1.1	PF02704.12 GASA Family
Glyma.15G238200-1	2.174	0.786	1.669	PF00191.18 Annexin Family
Glyma.01G221800-1	2.118	0.886	1.372	NA
Glyma.03G036900-1	2.468	0.928	1.409	PF00069.23 Pkinase Domain
Glyma.07G052200-1	2.027	0.838	1.26	NA
Glyma.11G218500-1	2.265	0.465	1.094	PF05770.9 Ins134_P3_kin Family
Glyma.18G038800-1	2.06	0.439	1.132	PF05770.9 Ins134_P3_kin Family
Glyma.09G139300-1	2.212	0.467	0.867	PF10358.7 NT-C2 Family
Glyma.16G189700-1	2.356	0.365	1.105	PF10358.7 NT-C2 Family
Glyma.05G105100-2	2.29	0.191	1.3	PF02181.21 FH2 Family
Glyma.11G216300-1	2.113	0.484	1.402	PF00538.17 Linker_histone Domain
Glyma.13G351700-1	2.043	0.378	1.437	PF06888.10 Put_Phosphatase Family
Glyma.20G152100-1	2.302	0.697	1.128	PF06232.9 ATS3 Domain
Glyma.10G207200-1_UE	2.336	0.638	1.034	PF13259.4 DUF4050 Family
Glyma.01G005000-1	2.564	0.773	1.029	PF00642.22 zf-CCCH Family
Glyma.08G331800-1	2.094	0.52	0.46	PF00650.18 CRAL_TRIO Domain
Glyma.10G222200-1	2.02	0.378	0.863	PF00069.23 Pkinase Domain
Glyma.09G170500-1	2.01	1.113	0.993	PF04770.10 ZF-HD_dimer Family
Glyma.20G095600-1	2.698	1.233	0.62	NA
Glyma.13G274000-1	2.56	0.993	0.635	PF03226.12 Yippee-Mis18 Domain
Glyma.12G226700-1	2.463	0.92	0.795	PF03226.12 Yippee-Mis18 Domain
Glyma.14G123900-1	2.425	1.057	0.383	PF00847.18 AP2 Domain
Glyma.13G040400-1	2.283	1.075	0.305	PF00847.18 AP2 Domain
Glyma.16G101000-1	2.923	1.029	0.948	NA
Glyma.12G093000-1	3.216	0.883	1.063	NA
Glyma.02G248200-1	3.202	1.123	1.164	PF04784.12 DUF547 Family
Glyma.13G221200-1	3.012	1.017	1.49	PF03000.12 NPH3 Family
Glyma.02G303800-1	3.099	0.631	0.784	PF02045.13 CBFB_NFYA Family
Glyma.03G126600-1	2.983	0.558	1.186	PF00646.31 F-box Domain
Glyma.03G225300-2	3.088	0.474	0.991	NA
Glyma.14G087200-1	2.515	0.934	1.257	PF02704.12 GASA Family
Glyma.08G064400-1	3.557	0.475	1.264	NA
Glyma.11G064800-1	3.407	0.707	1.077	PF00046.27 Homeobox Domain
Glyma.08G321700-1	2.995	0.556	1.884	PF12056.6 DUF3537 Family
Glyma.11G180600-1	2.746	0.591	1.741	NA
Glyma.06G295800-1	3.027	0.612	1.612	NA
Glyma.08G081400-2	3.382	0.5	1.78	PF00481.19 PP2C Family
Glyma.20G182100-1	3.366	0.739	2.042	NA
Glyma.04G227000-1	3.488	1.455	0.542	PF00403.24 HMA Domain
Glyma.20G183600-2	2.992	1.393	0.679	PF13259.4 DUF4050 Family
Glyma.19G228200-1	2.816	0.481	0.841	PF01344.23 Kelch_1 Repeat
Glyma.09G217900-1	2.672	0.532	0.629	PF03350.14 UPF0114 Family
Glyma.01G152700-1	2.428	0.469	0.312	PF03350.14 UPF0114 Family
Glyma.06G115800-1	2.01	0.354	0.969	PF01566.16 Nramp Family
Glyma.13G283200-1	2.069	0.324	0.51	PF07714.15 Pkinase_Tyr Domain
Glyma.12G054500-2	2.432	0.717	0.862	PF00232.16 Glyco_hydro_1 Domain
Glyma.03G036600-1	2.451	0.519	0.699	PF04844.11 Ovate Family
Glyma.16G033000-1	2.534	0.393	1.085	PF00295.15 Glyco_hydro_28 Domain
Glyma.15G080300-1	2.074	0.81	1.479	NA
Glyma.06G019500-1	2.212	0.703	1.346	PF01490.16 Aa_trans Family
Glyma.09G195100-1	2.036	1.469	1.377	PF00082.20 Peptidase_S8 Domain
Glyma.09G051400-4	2.028	0.034	1.326	PF13649.4 Methyltransf_25 Domain
Glyma.05G242300-2	2.054	0.089	1.255	PF04654.10 DUF599 Family
Glyma.17G182600-1	2.194	0.115	1.297	PF05678.12 VQ Motif
Glyma.18G122900-1	2.178	-0.046	1.04	PF10250.7 O-FucT Family
Glyma.08G330000-1	2.002	-0.093	1.506	NA
Glyma.07G108000-1	2.548	0.53	1.512	NA
Glyma.18G201800-1	2.108	0.115	1.798	PF14379.4 Myb_CC_LHEQLE Family
Glyma.18G090800-1	2.35	0.057	1.332	PF12056.6 DUF3537 Family
Glyma.08G081400-1	2.534	0.39	1.239	PF00481.19 PP2C Family
Glyma.14G091000-1	2.224	0.392	1.283	PF00046.27 Homeobox Domain
Glyma.10G283600-1	2.099	0.289	0.838	NA
Glyma.01G131500-1	2.432	0.996	0.878	PF00069.23 Pkinase Domain
Glyma.05G169200-1	2.085	0.622	0.937	PF00190.20 Cupin_1 Domain
Glyma.08G127600-1_UE	2.106	0.428	0.971	PF00190.20 Cupin_1 Domain
Glyma.08G218000-1	2.046	0.335	0.6	NA
Glyma.11G149900-1_UE	2.19	-0.446	0.972	NA
Glyma.04G108500-1	2.3	0.771	1.949	PF00011.19 HSP20 Family
Glyma.16G116200-3	2.303	0.53	1.716	NA
Glyma.02G111100-1	2.302	0.407	2.05	NA
Glyma.20G009800-1	2.325	0.216	2.519	PF00249.29 Myb_DNA-binding Domain
Glyma.18G096000-1	2.075	0.548	2.346	NA
Glyma.06G161500-1	2.198	0.213	1.657	NA
Glyma.01G088300-1	2.466	0.56	1.499	PF00010.24 HLH Domain
Glyma.01G111600-1	2.157	0.749	1.577	NA
Glyma.08G115300-1	2.364	0.715	1.556	PF00170.19 bZIP_1 Family
Glyma.15G007700-1	2.074	0.974	1.939	PF01429.17 MBD Domain
Glyma.01G183700-1	2.769	1.432	1.639	PF00249.29 Myb_DNA-binding Domain
Glyma.13G365500-1	2.451	1.179	1.689	PF01429.17 MBD Domain
Glyma.14G159400-1	2.58	0.492	1.253	PF02373.20 JmjC Domain
Glyma.20G127200-1	2.182	0.596	0.898	NA
Glyma.01G200100-1	2.217	0.619	1.04	PF00854.19 PTR2 Family
Glyma.11G220900-1	2.153	0.142	1.164	PF00139.17 Lectin_legB Domain
Glyma.15G202000-1_UE	2.001	0.104	0.725	PF07714.15 Pkinase_Tyr Domain
Glyma.19G105100-1	2.765	0.278	1.652	PF00195.17 Chal_sti_synt_N Domain
Glyma.13G297200-1	2.669	0.038	1.721	PF07223.9 DUF1421 Family
Glyma.12G204300-1	2.465	-0.09	1.634	PF07223.9 DUF1421 Family
Glyma.02G128400-2	2.316	0.107	2.032	NA
Glyma.02G128400-1	2.523	-0.316	1.872	PF08268.10 FBA_3 Domain
Glyma.04G211000-1	2.023	-0.237	1.8	PF07002.14 Copine Family
Glyma.06G253400-1	2.037	-0.172	1.71	PF04570.12 zf-FLZ Family
Glyma.14G010000-1	3.163	0.628	1.937	PF02045.13 CBFB_NFYA Family
Glyma.06G140800-1	3.078	0.758	1.849	PF16123.3 HAGH_C Family
Glyma.16G126900-1	3.291	0.473	1.974	PF00314.15 Thaumatin Domain
Glyma.02G047400-1	3.214	0.274	1.974	PF00314.15 Thaumatin Domain
Glyma.10G209800-1	3.368	0.509	1.749	PF00221.17 Lyase_aromatic Family
Glyma.04G229800-1	3.163	0.684	1.516	PF00011.19 HSP20 Family
Glyma.02G287400-1	2.969	0.383	1.422	NA
Glyma.16G015200-1	2.84	0.511	1.288	PF08137.10 DVL Family
Glyma.19G009900-1_UE	2.881	0.317	1.603	PF03083.14 MtN3_slv Family
Glyma.13G309000-1	2.721	0.721	1.694	PF08137.10 DVL Family
Glyma.08G261100-1	2.835	0.628	1.719	PF08392.10 FAE1_CUT1_RppA Family
Glyma.11G068800-2	3.16	0.299	1.738	PF04770.10 ZF-HD_dimer Family
Glyma.04G033700-1	3.638	0.341	1.871	PF03352.11 Adenine_glyco Family
Glyma.13G235500-1	3.744	1.405	1.571	PF01556.16 DnaJ_C Domain
Glyma.03G074600-1	3.305	1.334	2.121	PF04832.10 SOUL Family
Glyma.20G131100-1	3.137	1.274	1.998	PF02704.12 GASA Family
Glyma.06G135000-1	3.171	0.989	1.609	PF14009.4 DUF4228 Family
Glyma.18G018600-1	3.858	0.852	1.027	PF07994.10 NAD_binding_5 Family
Glyma.05G110700-1	3.533	0.771	1.149	PF00010.24 HLH Domain
Glyma.04G229700-1	3.669	1.268	1.179	PF14009.4 DUF4228 Family
Glyma.15G065600-1	3.496	0.239	0.894	PF13243.4 SQHop_cyclase_C Domain
Glyma.01G241500-1	3.968	0.698	0.375	NA
Glyma.13G327000-1_UE	3.458	0.729	1.184	PF01301.17 Glyco_hydro_35 Domain
Glyma.13G327000-3	3.288	0.558	1.243	PF01301.17 Glyco_hydro_35 Domain
Glyma.11G221100-1	2.885	0.735	1.085	PF13507.4 GATase_5 Domain
Glyma.18G036300-1	2.84	0.758	1.091	PF13507.4 GATase_5 Domain
Glyma.05G180500-1	3.235	1.166	1.284	PF00300.20 His_Phos_1 Domain
Glyma.06G081100-1	3.39	1.478	1.377	PF03181.13 BURP Family
Glyma.17G069500-1	3.593	1.208	1.18	NA
Glyma.13G327000-1	3.962	1.125	1.098	PF01301.17 Glyco_hydro_35 Domain
Glyma.19G228000-1	4.149	1.22	2.31	NA
Glyma.16G085600-1	4.009	0.929	2.502	PF04720.10 PDDEXK_6 Family
Glyma.13G301500-1	3.491	0.971	2.371	PF12609.6 DUF3774 Family
Glyma.06G295900-1	4.017	1.197	2.407	NA
Glyma.06G295700-2	4.15	1.232	1.722	PF00891.16 Methyltransf_2 Family
Glyma.03G230800-1	4.324	1.375	1.23	NA
Glyma.20G248900-1_UE	2.23	0.379	2.455	PF00481.19 PP2C Family
Glyma.19G115500-1	2.058	0.369	2.396	NA
Glyma.U044600-1	2.214	0.398	2.173	PF05686.10 Glyco_transf_90 Family
Glyma.16G134900-2	2.187	0.408	2.001	PF01926.21 MMR_HSR1 Family
Glyma.U039700-1_UE	2.375	0.646	2.289	NA
Glyma.U007900-1	2.286	0.781	2.255	PF05686.10 Glyco_transf_90 Family
Glyma.16G191600-1	2.34	0.657	2.567	PF05686.10 Glyco_transf_90 Family
Glyma.13G367000-1_UE	2.615	0.322	2.255	PF01257.17 2Fe-2S_thioredx Family
Glyma.03G137700-1	2.047	0.757	2.693	PF00295.15 Glyco_hydro_28 Domain
Glyma.19G110100-1	2.028	0.805	2.117	NA
Glyma.12G228000-1	2.05	0.75	2.218	NA
Glyma.09G140600-1	2.084	0.718	2.096	PF09696.8 Ctf8 Family
Glyma.16G037800-1	2.25	0.737	2.056	PF04842.10 DUF639 Family
Glyma.05G143400-1	2.059	0.853	2.347	NA
Glyma.17G084200-1	2.114	0.532	2.041	PF00069.23 Pkinase Domain
Glyma.12G098100-1	2.074	0.343	2.071	NA
Glyma.13G243400-1	2.017	0.742	1.939	PF00378.18 ECH_1 Domain
Glyma.02G074300-1	2.017	0.292	1.711	NA
Glyma.U044100-1	2.219	0.873	2.104	PF05686.10 Glyco_transf_90 Family
Glyma.16G186000-1	2.237	0.833	2.111	PF05686.10 Glyco_transf_90 Family
Glyma.16G192400-1	2.252	0.898	2.243	PF05686.10 Glyco_transf_90 Family
Glyma.U035300-1	2.214	0.817	2.148	PF05686.10 Glyco_transf_90 Family
Glyma.16G191100-1	2.019	0.704	1.98	PF05686.10 Glyco_transf_90 Family
Glyma.11G058600-1	2.225	0.847	2.344	PF00249.29 Myb_DNA-binding Domain
Glyma.07G200400-1	2.126	1.19	2.253	NA
Glyma.07G248500-1	2.081	0.525	2.577	NA
Glyma.18G018600-3	2.16	0.591	2.161	PF07994.10 NAD_binding_5 Family
Glyma.17G069000-1	2.162	0.271	2.481	NA
Glyma.08G093300-1	2.292	0.275	2.361	PF00149.26 Metallophos Domain
Glyma.U018300-4	2.12	0.5	2.48	PF12697.5 Abhydrolase_6 Domain
Glyma.10G128200-1	2.481	0.552	2.432	NA
Glyma.12G177500-1	2.041	0.115	2.762	PF12848.5 ABC_tran_Xtn Domain
Glyma.05G206500-1	2.08	0.234	2.557	PF00241.18 Cofilin_ADF Domain
Glyma.19G070200-1	2.021	0.008	2.452	PF13920.4 zf-C3HC4_3 Domain
Glyma.10G039800-1	2.021	0.092	2.78	NA
Glyma.20G067600-1	2.135	0.017	2.763	PF00069.23 Pkinase Domain
Glyma.15G177800-1_UE	2.21	-0.008	2.505	PF00112.21 Peptidase_C1 Domain
Glyma.04G200600-1	2.047	0.029	2.506	PF06507.11 Auxin_resp Family
Glyma.20G146100-1_UE	2.037	0.138	2.548	PF07899.9 Frigida Family
Glyma.07G070500-1	2.04	0.19	2.929	PF14309.4 DUF4378 Family
Glyma.18G161300-1	2.04	0.09	2.633	PF00077.18 RVP Domain
Glyma.03G040100-1	2.185	0.108	2.98	PF00234.20 Tryp_alpha_amyl Family
Glyma.13G272000-1	2.288	0.74	2.414	PF01699.22 Na_Ca_ex Family
Glyma.20G196800-1	2.264	0.576	2.405	PF02298.15 Cu_bind_like Domain
Glyma.17G045700-1	2.147	0.683	2.721	NA
Glyma.15G142900-4	2.022	0.809	2.394	NA
Glyma.03G255000-3	2.385	0.741	2.783	PF07777.9 MFMR Family
Glyma.17G148800-1	2.074	0.487	3.035	PF00069.23 Pkinase Domain
Glyma.13G010100-1	2.144	0.748	2.739	PF00501.26 AMP-binding Family
Glyma.16G192700-1_UE	2.21	0.59	2.56	NA
Glyma.15G141500-1	2.14	1.041	2.478	NA
Glyma.19G132400-1	2.265	1.005	2.998	PF03088.14 Str_synth Family
Glyma.06G236100-1	2.918	0.859	2.433	PF10508.7 Proteasom_PSMB Family
Glyma.12G162200-1	2.744	0.672	2.394	PF10508.7 Proteasom_PSMB Family
Glyma.06G236100-2	2.815	0.712	2.554	PF10508.7 Proteasom_PSMB Family
Glyma.06G022700-1	2.963	0.719	2.725	PF00657.20 Lipase_GDSL Family
Glyma.01G225500-1	3.18	0.992	2.36	NA
Glyma.20G210900-1	3.227	0.767	2.151	PF08392.10 FAE1_CUT1_RppA Family
Glyma.07G059000-1	2.927	1.06	3.029	PF00282.17 Pyridoxal_deC Domain
Glyma.08G195000-1	2.919	1.162	2.818	PF06888.10 Put_Phosphatase Family
Glyma.06G022700-2	2.996	0.882	2.616	PF00657.20 Lipase_GDSL Family
Glyma.04G181600-1	3.077	0.644	2.681	NA
Glyma.16G194500-1	2.961	1.068	2.468	PF09696.8 Ctf8 Family
Glyma.15G052800-1	2.536	1.197	1.992	PF00141.21 peroxidase Domain
Glyma.08G179600-1	2.476	1.139	2.129	PF00141.21 peroxidase Domain
Glyma.05G080500-1	2.613	1.05	2.226	PF00300.20 His_Phos_1 Domain
Glyma.08G182500-4	2.604	0.604	2.015	PF00892.18 EamA Family
Glyma.04G206900-1	2.23	0.585	1.938	PF00415.16 RCC1 Repeat
Glyma.04G018400-1	2.794	0.775	2.684	NA
Glyma.01G152500-1	2.948	0.697	2.599	NA
Glyma.08G346100-1	2.633	0.627	2.731	PF04720.10 PDDEXK_6 Family
Glyma.20G152000-1	2.529	0.501	2.859	PF03016.13 Exostosin Family
Glyma.13G176000-1	2.715	1.055	2.899	PF00011.19 HSP20 Family
Glyma.07G200000-1	2.566	1.28	2.561	PF00011.19 HSP20 Family
Glyma.07G094000-1	2.521	0.755	2.672	NA
Glyma.18G259100-1	2.563	0.763	3.317	PF00249.29 Myb_DNA-binding Domain
Glyma.15G264600-1	2.518	0.895	3.236	PF00011.19 HSP20 Family
Glyma.18G208000-1	2.397	0.733	2.788	PF00248.19 Aldo_ket_red Domain
Glyma.18G210900-1	2.261	0.614	3.056	PF00234.20 Tryp_alpha_amyl Family
Glyma.10G242100-1	2.744	0.514	3.186	PF03016.13 Exostosin Family
Glyma.10G076100-1	2.469	0.238	2.974	PF02362.19 B3 Family
Glyma.19G015100-1	2.619	1.015	2.331	NA
Glyma.16G185000-1	2.653	1.046	2.495	PF05686.10 Glyco_transf_90 Family
Glyma.07G086800-1	2.332	1.232	2.445	PF07896.10 DUF1674 Family
Glyma.16G189000-1	3.08	1.228	2.637	PF05686.10 Glyco_transf_90 Family
Glyma.02G081100-1_UE	2.718	1.212	2.557	PF02544.14 Steroid_dh Family
Glyma.16G212500-1	2.981	1.212	2.338	PF00197.16 Kunitz_legume Domain
Glyma.15G011600-1	2.662	1.5	2.668	PF03000.12 NPH3 Family
Glyma.13G091100-2	2.846	1.334	2.624	PF00892.18 EamA Family
Glyma.01G176200-1	2.841	1.861	2.83	NA
Glyma.09G138300-1	2.867	1.227	2.893	PF05686.10 Glyco_transf_90 Family
Glyma.09G092800-1	2.663	1.083	3.102	PF00197.16 Kunitz_legume Domain
Glyma.06G145300-1	2.758	1.16	2.606	PF00141.21 peroxidase Domain
Glyma.16G145100-1	2.929	0.997	2.213	PF12697.5 Abhydrolase_6 Domain
Glyma.06G123800-1	2.334	1.298	2.315	NA
Glyma.04G220600-1	2.786	0.873	2.604	PF00141.21 peroxidase Domain
Glyma.06G164900-2	2.522	0.581	2.758	PF06507.11 Auxin_resp Family
Glyma.04G180800-1	2.719	0.704	2.333	NA
Glyma.16G116000-1	3.014	1.078	2.573	PF00082.20 Peptidase_S8 Domain
Glyma.08G033200-1	3.158	1.08	1.93	PF01554.16 MatE Family
Glyma.18G264400-1	2.956	0.553	2.102	PF07724.12 AAA_2 Domain
Glyma.12G055400-1	2.49	0.527	2.371	PF00010.24 HLH Domain
Glyma.13G128100-1	2.352	0.389	2.243	PF05899.10 Cupin_3 Domain
Glyma.11G131200-1	2.503	0.267	2.145	PF00010.24 HLH Domain
Glyma.18G188600-1	2.136	0.37	1.977	PF04570.12 zf-FLZ Family
Glyma.15G074000-1	2.16	0.495	2.56	PF02364.13 Glucan_synthase Family
Glyma.06G180000-1	2.032	0.386	2.564	PF00004.27 AAA Domain
Glyma.08G236800-1	2.127	0.836	2.25	PF15491.4 CTC1_2 Family
Glyma.04G064600-1	2.436	-0.389	2.246	NA
Glyma.08G000600-1	2.45	0.936	3.312	NA
Glyma.13G153200-1_UE	2.427	0.861	3.381	PF00170.19 bZIP_1 Family
Glyma.09G070500-1_UE	2.613	0.995	3.111	PF03088.14 Str_synth Family
Glyma.17G176100-1	2.462	1.206	3.361	PF00685.25 Sulfotransfer_1 Domain
Glyma.12G236800-1	2.612	1.088	3.366	PF02045.13 CBFB_NFYA Family
Glyma.01G132500-1	2.556	0.938	2.834	PF00234.20 Tryp_alpha_amyl Family
Glyma.09G070500-1	2.429	0.984	2.855	PF03088.14 Str_synth Family
Glyma.12G052200-2	2.286	1.122	2.867	NA
Glyma.13G365300-1	2.363	1.053	2.727	PF14559.4 TPR_19 Domain
Glyma.08G249500-1	2.382	0.411	2.986	PF02458.13 Transferase Family
Glyma.18G271600-1	2.442	0.49	2.99	PF02458.13 Transferase Family
Glyma.09G137400-1	2.538	0.552	2.977	NA
Glyma.02G250200-1	2.898	0.232	2.712	PF00481.19 PP2C Family
Glyma.15G107100-1	2.879	0.788	2.941	PF01554.16 MatE Family
Glyma.15G117600-1	2.898	0.698	2.674	NA
Glyma.03G136100-1	2.992	1.141	3.049	PF00847.18 AP2 Domain
Glyma.18G238700-1_UE	2.609	1.072	2.938	PF03168.11 LEA_2 Domain
Glyma.07G064700-1	2.511	1.005	2.899	NA
Glyma.03G136100-4	2.465	0.824	2.956	PF00847.18 AP2 Domain
Glyma.20G184700-1	2.616	1.273	2.609	NA
Glyma.09G235300-1	2.122	1.113	2.747	PF00249.29 Myb_DNA-binding Domain
Glyma.11G143100-1	2.078	1.185	3.334	PF00230.18 MIP Family
Glyma.08G231700-1	2.133	1.092	3.446	NA
Glyma.16G096500-1	2.545	0.668	3.775	PF06418.12 CTP_synth_N Domain
Glyma.12G048600-1	2.524	0.443	3.7	PF02362.19 B3 Family
Glyma.17G097700-1	2.287	0.521	3.429	PF00171.20 Aldedh Family
Glyma.19G018700-1	2.073	0.57	3.474	PF14363.4 AAA_assoc Family
Glyma.06G292900-1	2.489	0.627	3.615	PF04535.10 DUF588 Domain
Glyma.17G083000-1	2.35	0.533	3.496	NA
Glyma.20G200000-1	2.649	0.627	3.303	NA
Glyma.05G006600-1	2.705	0.969	3.586	PF01073.17 3Beta_HSD Family
Glyma.13G318700-1	2.541	0.759	3.536	PF05910.10 DUF868 Family
Glyma.20G091200-1	2.789	0.863	3.398	PF00010.24 HLH Domain
Glyma.14G014100-1	2.47	0.836	3.374	PF07885.14 Ion_trans_2 Family
Glyma.03G133400-1	2.813	0.843	3.817	NA
Glyma.19G135200-1	2.745	0.801	3.728	NA
Glyma.05G218500-2	2.67	0.484	3.619	PF10539.7 Dev_Cell_Death Domain
Glyma.05G218500-1	2.76	0.466	3.52	PF10539.7 Dev_Cell_Death Domain
Glyma.05G218500-1_UE	2.632	0.515	3.574	PF10539.7 Dev_Cell_Death Domain
Glyma.20G139900-2	2.508	0.401	3.655	PF07714.15 Pkinase_Tyr Domain
Glyma.19G018700-1_UE	2.362	0.671	3.527	PF14363.4 AAA_assoc Family
Glyma.08G024600-1	2.858	0.484	3.563	PF10539.7 Dev_Cell_Death Domain
Glyma.13G295400-1	2.954	0.598	3.718	PF03110.12 SBP Domain
Glyma.15G067700-1	2.913	0.321	3.609	PF07887.9 Calmodulin_bind Family
Glyma.02G267500-3	2.184	0.619	3.174	PF00642.22 zf-CCCH Family
Glyma.07G238000-2	2.399	0.624	3.084	PF03106.13 WRKY Domain
Glyma.12G082700-1	2.139	0.442	3.04	PF00125.22 Histone Domain
Glyma.04G082500-1	2.294	0.238	3.009	PF14249.4 Tocopherol_cycl Family
Glyma.18G090200-1	2.085	0.52	2.925	PF04937.13 DUF659 Family
Glyma.06G255800-1	2.125	0.69	2.876	PF04937.13 DUF659 Family
Glyma.20G221000-1	2.048	0.075	2.847	PF13844.4 Glyco_transf_41 Family
Glyma.02G130600-1	2.504	0.214	2.559	PF01061.22 ABC2_membrane Family
Glyma.02G130600-1_UE	2.468	0.011	2.71	PF01061.22 ABC2_membrane Family
Glyma.15G069200-10	2.652	0.416	2.596	PF05212.10 DUF707 Family
Glyma.20G087800-1	2.616	0.201	3.188	NA
Glyma.06G088800-1_UE	2.245	0.208	3.413	PF00069.23 Pkinase Domain
Glyma.15G002900-1	2.977	0.195	3.478	PF00069.23 Pkinase Domain
Glyma.04G046800-1	2.642	-0.062	3.322	NA
Glyma.13G281900-1	2.705	0.222	2.845	PF00063.19 Myosin_head Domain
Glyma.18G244500-1	2.94	0.775	2.774	PF02450.13 LCAT Family
Glyma.20G218100-1	2.832	0.556	2.938	PF08323.9 Glyco_transf_5 Domain
Glyma.08G006300-1	2.852	0.506	2.85	PF01425.19 Amidase Family
Glyma.18G267200-1	2.842	0.492	3.359	PF16136.3 NINJA_B Family
Glyma.08G177500-1	2.783	0.458	3.177	PF01979.18 Amidohydro_1 Domain
Glyma.06G055200-1	2.674	0.434	3.213	NA
Glyma.06G304900-1	3.075	0.219	2.911	PF00071.20 Ras Domain
Glyma.06G306100-1	3.059	0.105	2.697	PF00071.20 Ras Domain
Glyma.07G031100-1	2.855	0.441	2.651	PF12357.6 PLD_C Family
Glyma.12G099700-1	3	0.278	2.417	PF00071.20 Ras Domain
Glyma.08G247000-1	2.568	1.298	3.791	PF00891.16 Methyltransf_2 Family
Glyma.11G141400-3	2.402	1.574	3.777	NA
Glyma.03G016300-1	2.143	1.239	3.805	PF00168.28 C2 Domain
Glyma.12G187000-1	2.077	1.152	3.792	NA
Glyma.05G064500-1	2.248	0.97	4.027	PF07690.14 MFS_1 Family
Glyma.16G060800-1	2.126	0.987	4.129	PF00190.20 Cupin_1 Domain
Glyma.05G004700-1	2.088	0.891	3.51	PF16575.3 CLP1_P Domain
Glyma.09G232400-1	2.049	0.718	3.732	PF00069.23 Pkinase Domain
Glyma.12G230500-1	2.146	0.574	3.595	NA
Glyma.12G004200-2	2.046	0.431	3.619	PF00406.20 ADK Domain
Glyma.19G195000-1	2.201	0.395	3.348	NA
Glyma.19G086100-1	2.012	0.272	4.042	PF00190.20 Cupin_1 Domain
Glyma.13G226600-1	2.458	0.659	3.569	NA
Glyma.02G200500-1	2.899	0.51	3.368	PF02362.19 B3 Family
Glyma.06G259400-5	2.388	0.518	3.087	PF01582.18 TIR Family
Glyma.09G196000-1	2.781	1.173	3.134	PF00368.16 HMG-CoA_red Family
Glyma.19G093400-1	2.84	0.598	2.422	NA
Glyma.02G042800-1	2.091	0.587	2.545	PF03087.12 DUF241 Family
Glyma.13G208200-1	2.216	0.392	2.428	PF14541.4 TAXi_C Domain
Glyma.06G287000-1	2.583	-0.086	2.251	PF00462.22 Glutaredoxin Domain
Glyma.13G234500-1	2.12	-0.015	2.308	PF00462.22 Glutaredoxin Domain
Glyma.06G184300-1	2.557	0.56	2.916	NA
Glyma.03G113000-1	2.193	0.029	3.114	NA
Glyma.03G114400-1	2.712	1.528	3.481	PF00183.16 HSP90 Family
Glyma.16G178800-1	2.802	1.46	3.233	PF00183.16 HSP90 Family
Glyma.07G207600-1	2.888	1.592	3.606	PF00183.16 HSP90 Family
Glyma.09G131500-1	2.96	1.639	3.585	PF00183.16 HSP90 Family
Glyma.07G011900-1	3.007	1.132	3.985	PF06888.10 Put_Phosphatase Family
Glyma.14G030200-1	3.532	0.84	3.02	NA
Glyma.07G011800-1	3.092	1.042	2.821	PF06888.10 Put_Phosphatase Family
Glyma.01G177500-1	4.336	1.179	3.099	PF00046.27 Homeobox Domain
Glyma.07G200200-1	2.533	1.404	2.367	PF00011.19 HSP20 Family
Glyma.13G176500-1	2.155	1.384	2.765	PF00011.19 HSP20 Family
Glyma.09G071000-1	2.549	1.742	3.21	PF03619.14 Solute_trans_a Family
Glyma.14G117200-1	2.218	1.485	1.751	PF00067.20 p450 Domain
Glyma.13G145100-1_UE	3.703	0.236	2.497	PF01566.16 Nramp Family
Glyma.09G079600-1_UE	3.665	0.094	2.193	NA
Glyma.06G098800-1_UE	3.349	0.312	2.28	NA
Glyma.07G139300-1	3.344	0.056	2.535	NA
Glyma.01G120400-1_UE	3.597	0.504	2.215	PF11960.6 DUF3474 Family
Glyma.08G019700-1	3.614	0.094	2.304	PF00069.23 Pkinase Domain
Glyma.18G040700-1	3.331	0.058	2.793	PF00249.29 Myb_DNA-binding Domain
Glyma.02G097100-1	3.138	0.309	2.65	NA
Glyma.18G284400-1	3.002	0.198	2.647	NA
Glyma.06G086000-1_UE	3.219	0.381	2.428	PF05664.9 DUF810 Family
Glyma.14G106800-1	3.315	0.559	2.755	NA
Glyma.10G014400-1_UE	3.298	0.546	2.533	PF01764.23 Lipase_3 Family
Glyma.18G013800-1	3.519	0.59	2.406	PF13639.4 zf-RING_2 Domain
Glyma.06G166800-1	3.573	0.667	2.809	PF03083.14 MtN3_slv Family
Glyma.10G291400-2	3.235	0.348	2.087	PF12146.6 Hydrolase_4 Family
Glyma.01G100300-1	3.122	0.213	2.076	NA
Glyma.01G064900-1_UE	3.02	0.155	2.114	NA
Glyma.08G188400-1_UE	2.882	0.334	2.06	PF02990.14 EMP70 Family
Glyma.15G157500-1	3.073	0.204	2.334	PF01467.24 CTP_transf_like Domain
Glyma.15G230500-2	3.043	0.24	1.865	PF00929.22 RNase_T Family
Glyma.06G179200-1	2.85	0.104	2.363	PF05691.10 Raffinose_syn Family
Glyma.02G027300-1	2.967	0.338	2.219	NA
Glyma.18G189900-1	3.11	-0.125	2.295	NA
Glyma.10G211800-1	3.108	-0.197	2.108	NA
Glyma.01G235100-1	2.809	-0.127	1.881	PF14368.4 LTP_2 Family
Glyma.12G068800-1	2.65	-0.33	2.14	PF06830.9 Root_cap Family
Glyma.11G055700-1	3.113	-0.39	2.123	PF01494.17 FAD_binding_3 Family
Glyma.10G231200-1	2.501	-0.229	2.642	PF04116.11 FA_hydroxylase Family
Glyma.19G114700-1	2.846	0.496	2.661	NA
Glyma.12G229400-1_UE	2.984	0.339	2.757	PF00311.15 PEPcase Family
Glyma.13G208600-1_UE	2.803	0.424	2.381	PF00025.19 Arf Domain
Glyma.08G233400-1	3.004	0.407	2.398	PF13639.4 zf-RING_2 Domain
Glyma.16G037900-1	2.924	0.508	2.903	NA
Glyma.12G048700-1	2.657	0.798	3.192	PF02362.19 B3 Family
Glyma.12G015700-1	2.512	0.59	3.253	PF06094.10 GGACT Family
Glyma.11G124200-1	2.734	0.881	3.114	PF02362.19 B3 Family
Glyma.02G234800-1_UE	3.277	0.581	3.091	PF00069.23 Pkinase Domain
Glyma.02G234800-1	3.293	0.532	3.109	PF00069.23 Pkinase Domain
Glyma.16G029000-1	2.932	0.403	2.729	PF07777.9 MFMR Family
Glyma.09G015800-2	2.666	0.552	2.217	PF00498.24 FHA Family
Glyma.20G033900-2	2.715	0.485	2.068	PF01357.19 Pollen_allerg_1 Domain
Glyma.07G189900-1_UE	2.927	0.635	2.187	PF07992.12 Pyr_redox_2 Domain
Glyma.U015800-2	2.849	0.558	1.994	PF03110.12 SBP Domain
Glyma.18G262500-1_UE	2.839	0.531	2.049	PF01095.17 Pectinesterase Family
Glyma.02G088600-1_UE	2.818	0.379	2.321	NA
Glyma.03G099900-2	2.806	0.283	2.268	PF06219.10 DUF1005 Family
Glyma.16G207200-5	2.732	0.404	2.324	PF00856.26 SET Family
Glyma.10G099200-2	3.056	0.368	2.339	PF02209.17 VHP Domain
Glyma.U019800-1_UE	2.482	0.384	2.226	PF06507.11 Auxin_resp Family
Glyma.07G206200-4	2.415	0.261	2.139	PF00069.23 Pkinase Domain
Glyma.09G257400-1_UE	2.329	0.445	2.14	PF01554.16 MatE Family
Glyma.08G188300-1_UE	2.347	0.411	2.157	PF00069.23 Pkinase Domain
Glyma.19G202800-6	2.529	0.332	2.051	PF04576.13 Zein-binding Family
Glyma.19G141100-1	2.624	0.433	2.331	PF03763.11 Remorin_C Family
Glyma.06G193600-1_UE	2.585	0.473	2.266	PF00249.29 Myb_DNA-binding Domain
Glyma.11G229500-1_UE	2.487	0.642	2.011	PF13472.4 Lipase_GDSL_2 Domain
Glyma.19G009900-2	2.445	0.483	2.186	PF03083.14 MtN3_slv Family
Glyma.15G040600-1_UE	2.402	0.281	2.061	PF00071.20 Ras Domain
Glyma.18G139400-1_UE	2.284	0.284	1.976	PF00025.19 Arf Domain
Glyma.05G020200-1_UE	2.3	0.349	2.113	PF02136.18 NTF2 Domain
Glyma.09G015400-1_UE	2.249	0.33	1.925	PF00069.23 Pkinase Domain
Glyma.12G168300-1_UE	2.133	0.239	1.973	PF03634.11 TCP Family
Glyma.17G007600-2	2.13	0.212	1.959	PF03514.12 GRAS Family
Glyma.15G078300-1_UE	2.014	0.189	1.852	PF02365.13 NAM Family
Glyma.04G122400-1_UE	2.019	0.16	1.82	PF10539.7 Dev_Cell_Death Domain
Glyma.14G219100-1	2.1	0.454	2.338	PF02704.12 GASA Family
Glyma.13G144600-7	2.023	0.619	2.173	PF13921.4 Myb_DNA-bind_6 Domain
Glyma.14G176900-2	2.451	0.202	2.024	PF00244.18 14-3-3 Domain
Glyma.16G091600-2	2.47	0.244	2.049	PF04446.10 Thg1 Domain
Glyma.02G066700-2	2.295	0.257	2.047	NA
Glyma.19G261300-1_UE	2.533	0.383	2.192	PF02362.19 B3 Family
Glyma.16G094600-1_UE	2.436	0.297	2.133	PF04419.12 4F5 Family
Glyma.18G256400-1_UE	2.639	0.422	2.249	PF07847.10 PCO_ADO Family
Glyma.20G067600-6	2.498	0.476	2.123	PF00069.23 Pkinase Domain
Glyma.04G229600-1	2.252	0.277	2.339	PF00076.20 RRM_1 Domain
Glyma.15G069200-4	2.625	0.37	1.779	PF05212.10 DUF707 Family
Glyma.15G004100-2	2.521	0.442	2.013	NA
Glyma.06G135300-1_UE	2.33	0.495	1.987	PF00076.20 RRM_1 Domain
Glyma.11G243400-1	2.535	0.221	2.203	PF13639.4 zf-RING_2 Domain
Glyma.06G106700-1	3.406	0.579	1.225	PF00403.24 HMA Domain
Glyma.04G014000-1	2.332	0.396	1.054	PF00083.22 Sugar_tr Family
Glyma.11G078900-1	2.329	-0.599	3.203	NA
Glyma.11G192300-1	2.206	-0.396	2.942	PF08417.10 PaO Family
Glyma.08G220500-1	2.322	-0.499	3.125	NA
Glyma.01G234000-1	2.222	-0.627	2.695	PF04640.12 PLATZ Family
Glyma.06G097300-1_UE	2.216	-0.492	2.408	PF02458.13 Transferase Family
Glyma.09G008100-1	2.316	-0.158	2.673	PF04755.10 PAP_fibrillin Family
Glyma.02G213700-2	2.759	-0.276	2.771	PF00484.17 Pro_CA Domain
Glyma.18G169700-1	2.826	-0.581	2.471	PF01650.16 Peptidase_C13 Family
Glyma.09G145700-1	2.573	-0.388	2.46	PF14299.4 PP2 Family
Glyma.03G155800-1	2.306	-0.259	3.19	PF04570.12 zf-FLZ Family
Glyma.06G087400-1	3.274	0.404	1.59	PF05553.9 DUF761 Family
Glyma.04G085800-1	3.222	0.398	1.474	PF05553.9 DUF761 Family
Glyma.03G225300-1	3.273	0.745	1.307	NA
Glyma.13G056800-1	2.991	-0.001	0.59	PF00201.16 UDPGT Family
Glyma.04G106500-1	3.074	0.275	0.492	PF00403.24 HMA Domain
Glyma.13G063800-1_UE	2.757	0.733	0.792	PF00010.24 HLH Domain
Glyma.04G198600-1	4.011	1.022	1.719	PF03083.14 MtN3_slv Family
Glyma.05G201900-1_UE	3.249	0.796	2.473	PF06217.10 GAGA_bind Domain
Glyma.07G269100-2	3.353	0.731	2.385	PF03000.12 NPH3 Family
Glyma.17G131300-1_UE	3.386	0.638	2.621	PF00491.19 Arginase Domain
Glyma.13G169700-2	3.477	0.665	2.414	PF03083.14 MtN3_slv Family
Glyma.20G116200-1_UE	3.363	0.639	2.366	NA
Glyma.03G096400-2	3.134	0.518	2.625	PF07899.9 Frigida Family
Glyma.09G103400-2	3.105	0.187	2.515	PF00177.19 Ribosomal_S7 Domain
Glyma.13G372900-4	3.299	0.685	2.368	PF12576.6 DUF3754 Family
Glyma.16G017400-1_UE	3.254	0.538	2.455	PF00249.29 Myb_DNA-binding Domain
Glyma.18G301300-1	3.156	0.58	2.517	NA
Glyma.09G114500-2	3.517	0.599	2.408	PF09763.7 Sec3_C Family
Glyma.05G151200-2	3.039	0.583	2.216	PF00501.26 AMP-binding Family
Glyma.05G181000-1_UE	3.016	0.558	2.221	PF00155.19 Aminotran_1_2 Domain
Glyma.18G156100-2	3.266	0.524	2.231	PF13561.4 adh_short_C2 Domain
Glyma.10G197800-3	2.83	0.477	2.2	PF00501.26 AMP-binding Family
Glyma.03G109400-3	2.649	0.463	2.383	PF04727.11 ELMO_CED12 Family
Glyma.04G111900-1_UE	3.536	0.593	2.283	PF16544.3 STAR_dimer Domain
Glyma.07G178400-1_UE	3.572	0.524	2.18	NA
Glyma.18G275900-3	3.543	0.564	2.374	PF00646.31 F-box Domain
Glyma.06G157000-2	3.33	0.674	2.327	NA
Glyma.03G124300-4	3.347	0.649	2.235	PF16709.3 SCAB-IgPH Family
Glyma.06G084300-1_UE	3.644	0.575	2.458	PF00069.23 Pkinase Domain
Glyma.05G188800-2	3.519	0.568	2.406	PF00022.17 Actin Family
Glyma.11G202000-1_UE	3.884	0.775	2.731	PF04678.11 MCU Family
Glyma.08G345900-1_UE	3.886	0.709	2.616	PF13561.4 adh_short_C2 Domain
Glyma.08G319600-1	3.714	0.756	2.587	NA
Glyma.03G041800-2	3.724	0.689	2.545	NA
Glyma.03G262200-1_UE	3.469	0.55	2.65	PF02362.19 B3 Family
Glyma.09G030900-1_UE	3.66	0.452	2.506	PF00025.19 Arf Domain
Glyma.06G100700-2	4.181	0.506	2.944	PF01702.16 TGT Family
Glyma.19G255300-1_UE	3.962	0.599	2.978	PF00520.29 Ion_trans Family
Glyma.20G076700-2	4.032	0.387	2.801	PF13639.4 zf-RING_2 Domain
Glyma.02G138800-2	3.933	0.232	2.674	PF00069.23 Pkinase Domain
Glyma.19G154100-1_UE	4.045	0.663	2.83	PF00255.17 GSHPx Family
Glyma.08G336800-2	3.954	0.529	2.587	PF01490.16 Aa_trans Family
Glyma.04G212000-1	4.303	0.768	2.666	PF02365.13 NAM Family
Glyma.03G068100-1_UE	4.005	0.916	2.705	PF00004.27 AAA Domain
Glyma.02G061800-1	4.078	0.827	2.768	NA
Glyma.07G081600-1_UE	4.454	0.778	2.949	PF01501.18 Glyco_transf_8 Family
Glyma.18G261400-2	4.33	0.586	3.173	PF00249.29 Myb_DNA-binding Domain
Glyma.02G026700-1_UE	4.521	0.7	3.139	PF16879.3 Sin3a_C Family
Glyma.02G027600-2	4.184	0.667	3.222	NA
Glyma.11G130400-1_UE	4.65	0.926	3.601	PF08372.8 PRT_C Family
Glyma.12G241300-2	4.097	0.808	2.91	PF00620.25 RhoGAP Domain
Glyma.10G029000-1_UE	3.965	0.789	2.682	PF00069.23 Pkinase Domain
Glyma.13G219800-2	3.951	0.652	2.651	NA
Glyma.06G133000-3	4.444	0.626	2.93	PF03169.13 OPT Family
Glyma.02G213700-1_UE	2.713	-0.663	2.454	PF00484.17 Pro_CA Domain
Glyma.02G213700-1	2.612	-0.859	2.283	PF00484.17 Pro_CA Domain
Glyma.06G112200-1	2.277	-0.571	2.493	PF00892.18 EamA Family
Glyma.03G059100-1	2.047	-0.95	2.587	NA
Glyma.04G250600-1	2.068	-0.98	2.462	PF00892.18 EamA Family
Glyma.11G177600-1	2.466	-0.918	2.415	NA
Glyma.06G097300-1	2.55	-0.307	1.97	PF02458.13 Transferase Family
Glyma.09G080100-1	4.939	0.533	3.977	PF00383.21 dCMP_cyt_deam_1 Family
Glyma.09G080100-2	5.078	0.701	3.756	PF14437.4 MafB19-deam Family
Glyma.09G080100-6	5.076	0.739	3.851	PF14437.4 MafB19-deam Family
Glyma.09G080100-3	5.134	0.622	3.92	PF14437.4 MafB19-deam Family
Glyma.09G080100-4	4.721	0.604	3.624	PF14437.4 MafB19-deam Family
Glyma.09G080100-5	4.877	0.524	3.343	PF00383.21 dCMP_cyt_deam_1 Family
Glyma.15G186100-1	5.908	1.077	3.619	PF00383.21 dCMP_cyt_deam_1 Family
Glyma.16G119900-1	4.526	0.537	2.561	PF14437.4 MafB19-deam Family
Glyma.15G186100-1_UE	4.008	0.313	2.677	PF00383.21 dCMP_cyt_deam_1 Family
Glyma.16G196300-1	2.629	0.269	4.452	PF01161.18 PBP Domain
Glyma.16G196300-1_UE	2.359	0.05	4.754	PF01161.18 PBP Domain
Glyma.04G241500-1	2.052	0.341	3.282	NA
Glyma.16G071800-1	5.692	2.032	4.334	PF01277.15 Oleosin Family
Glyma.03G040400-1	5.801	2.157	3.93	PF00234.20 Tryp_alpha_amyl Family
Glyma.19G214500-1	6.739	2.488	4.008	NA
Glyma.09G195300-1	5.797	2.17	4.183	NA
Glyma.06G167000-1	5.818	1.844	4.029	PF03083.14 MtN3_slv Family
Glyma.02G179200-1	5.151	1.976	4.133	NA
Glyma.09G012800-1	6.219	2.237	4.634	NA
Glyma.15G077700-1	6.005	1.9	3.376	PF01556.16 DnaJ_C Domain
Glyma.09G012200-1	4.821	1.929	3.863	PF04535.10 DUF588 Domain
Glyma.19G076500-1	4.398	1.598	3.85	NA
Glyma.19G197200-1	4.845	1.641	3.782	PF13561.4 adh_short_C2 Domain
Glyma.07G016200-1	4.945	1.509	3.507	PF01061.22 ABC2_membrane Family
Glyma.09G140700-1	5.279	1.257	3.637	PF13639.4 zf-RING_2 Domain
Glyma.16G194600-1	4.655	0.793	3.617	PF13639.4 zf-RING_2 Domain
Glyma.09G195300-1_UE	4.403	1.51	2.547	NA
Glyma.15G172700-1	4.651	1.293	2.748	PF13869.4 NUDIX_2 Domain
Glyma.15G171300-1	5.071	1.64	2.824	PF01556.16 DnaJ_C Domain
Glyma.08G195100-1	4.693	2.251	2.822	PF06888.10 Put_Phosphatase Family
Glyma.16G077400-1	4.833	0.806	2.199	PF05553.9 DUF761 Family
Glyma.17G095100-1	5.18	0.794	1.983	NA
Glyma.11G042000-1	4.575	1.448	1.8	PF00854.19 PTR2 Family
Glyma.12G225500-1	4.43	1.644	1.91	PF02298.15 Cu_bind_like Domain
Glyma.07G066900-1	4.752	1.558	1.195	PF00295.15 Glyco_hydro_28 Domain
Glyma.15G228800-1	5.66	1.666	2.057	PF00789.18 UBX Domain
Glyma.15G228900-1	5.605	1.48	2.025	PF00789.18 UBX Domain
Glyma.13G301900-1	5.396	1.264	2.394	PF12609.6 DUF3774 Family
Glyma.03G261400-1	5.945	1.892	2.182	PF03168.11 LEA_2 Domain
Glyma.15G228900-1_UE	4.688	2.151	2.198	PF00789.18 UBX Domain
Glyma.10G244000-1	3.464	1.679	3.19	PF00447.15 HSF_DNA-bind Domain
Glyma.13G091100-3	3.682	1.411	3.264	PF00892.18 EamA Family
Glyma.11G059500-2	3.32	1.888	3.546	PF12697.5 Abhydrolase_6 Domain
Glyma.17G069200-1	3.778	2.084	3.466	PF00892.18 EamA Family
Glyma.15G145900-1	3.809	2.083	3.428	PF00407.17 Bet_v_1 Domain
Glyma.03G044400-1	3.686	1.82	3.58	PF03018.12 Dirigent Family
Glyma.13G362200-1	3.824	2.388	2.688	PF03000.12 NPH3 Family
Glyma.01G238600-1	4.678	2.257	3.178	PF00012.18 HSP70 Family
Glyma.12G092900-1	4.347	2.039	2.602	PF13561.4 adh_short_C2 Domain
Glyma.07G106900-1	2.513	1.754	3.686	PF08159.10 NUC153 Domain
Glyma.09G171000-1	2.34	1.535	3.538	PF08159.10 NUC153 Domain
Glyma.06G316900-1_UE	2.427	1.769	3.746	PF00155.19 Aminotran_1_2 Domain
Glyma.06G316900-1	2.817	2.198	3.889	PF00155.19 Aminotran_1_2 Domain
Glyma.11G059500-1	2.876	1.813	3.09	PF12697.5 Abhydrolase_6 Domain
Glyma.17G091700-1	2.035	1.295	3.141	PF00179.24 UQ_con Domain
Glyma.17G146300-1	2.71	2.546	4.49	PF07690.14 MFS_1 Family
Glyma.08G212300-1	2.015	2.683	3.688	NA
Glyma.03G194200-1	3.505	1.255	2.269	PF00149.26 Metallophos Domain
Glyma.19G194000-1	3.556	1.381	2.156	PF00149.26 Metallophos Domain
Glyma.09G131100-1	2.613	0.744	1.695	PF00403.24 HMA Domain
Glyma.09G280200-1	2.236	1.308	2.712	PF03106.13 WRKY Domain
Glyma.13G261700-3	2.605	0.801	2.435	PF00067.20 p450 Domain
Glyma.20G184800-1	2.216	2.247	1.831	NA
Glyma.01G105700-1	2.474	1.893	2.045	NA
Glyma.10G205700-1	2.817	2.321	1.274	NA
Glyma.17G236200-1	2.284	0.787	3.12	PF13912.4 zf-C2H2_6 Domain
Glyma.09G218600-4	2.388	0.691	3.35	PF00067.20 p450 Domain
Glyma.17G133900-1	2.569	0.255	3.809	PF00067.20 p450 Domain
Glyma.20G066100-2	2.191	1.08	3.62	PF10539.7 Dev_Cell_Death Domain
Glyma.12G055000-1	3.47	0.365	3.699	PF13621.4 Cupin_8 Domain
Glyma.01G225000-1	2.875	0.278	3.331	PF00847.18 AP2 Domain
Glyma.11G130600-1	2.556	-0.056	2.977	PF13621.4 Cupin_8 Domain
Glyma.17G242100-1	2.132	-0.02	2.682	NA
Glyma.01G153300-1_UE	2.014	0.314	3.441	PF00067.20 p450 Domain
Glyma.01G231000-1	2.698	0.895	2.819	PF00847.18 AP2 Domain
Glyma.09G218600-5	3.202	0.832	4.311	PF00067.20 p450 Domain
Glyma.19G125300-1	3.166	0.884	4.104	PF05678.12 VQ Motif
Glyma.03G120700-1	3.329	1.07	4.511	PF05678.12 VQ Motif
Glyma.11G000500-1	3.508	1.381	4.301	PF00201.16 UDPGT Family
Glyma.18G020600-1	4.312	0.938	2.995	NA
Glyma.17G030700-1	2.163	0.542	4.85	PF04833.13 COBRA Family
Glyma.06G135900-1	2.095	1.204	4.684	NA
Glyma.10G266300-1	2.189	0.553	4.428	PF14009.4 DUF4228 Family
Glyma.01G147400-1	2.847	2.873	2.159	PF01985.19 CRS1_YhbY Domain
Glyma.08G074200-1	2.844	1.455	2.737	PF00226.29 DnaJ Domain
Glyma.10G185900-1	3.02	2.433	3.414	PF14576.4 SEO_N Family
Glyma.13G111100-1	3.101	-0.13	6.73	PF04525.10 LOR Domain
Glyma.17G048500-1	2.615	-0.387	6.827	PF04525.10 LOR Domain
Glyma.13G270100-1	2.15	0.501	5.684	PF01453.22 B_lectin Domain
Glyma.06G105200-3	2.318	-0.278	5.292	NA
Glyma.11G170300-1	2.818	-0.004	4.259	PF00733.19 Asn_synthase Domain
Glyma.11G171400-1	2.588	-0.133	3.987	PF00733.19 Asn_synthase Domain
Glyma.15G008300-1	2.315	-0.089	3.891	NA
Glyma.12G196200-1	2.571	0.811	4.84	NA
Glyma.18G061100-1	3.771	0.364	4.964	PF00733.19 Asn_synthase Domain
Glyma.17G237100-1	2.427	1.049	0.051	PF02704.12 GASA Family
Glyma.12G055100-1	2.366	0.54	-0.176	NA
Glyma.09G256100-1	2.53	1.058	0.02	PF00295.15 Glyco_hydro_28 Domain
Glyma.06G296000-1	2.149	0.913	0.097	PF04727.11 ELMO_CED12 Family
Glyma.10G179400-1	2.658	0.729	0.33	PF08392.10 FAE1_CUT1_RppA Family
Glyma.03G101700-1	2.885	0.391	0.193	PF12076.6 Wax2_C Domain
Glyma.16G033300-1	2.59	1.272	0.241	PF00201.16 UDPGT Family
Glyma.04G046600-1_UE	2.479	0.93	-0.06	NA
Glyma.07G067200-1	2.753	1.433	-0.373	PF00201.16 UDPGT Family
Glyma.07G067300-1	2.638	1.28	-0.011	PF00201.16 UDPGT Family
Glyma.18G122600-1	2.069	0.605	0.228	NA
Glyma.16G033200-1	2.046	1.027	-0.272	PF00201.16 UDPGT Family
Glyma.08G112100-1	3.138	0.957	0.494	PF07983.11 X8 Domain
Glyma.02G230000-1	3.002	1.171	-0.974	NA
Glyma.17G155900-1	3.117	0.807	-1.167	PF00010.24 HLH Domain
Glyma.05G110900-1	2.936	0.721	-1.369	PF00010.24 HLH Domain
Glyma.11G235700-1	2.323	1.055	-0.999	NA
Glyma.03G175800-1	2.148	0.752	-1.264	PF03649.11 UPF0014 Family
Glyma.12G109800-1	2.887	0.778	-0.694	PF00891.16 Methyltransf_2 Family
Glyma.18G021200-1	2.578	0.89	-0.925	NA
Glyma.06G151300-1	2.207	0.63	-0.929	PF00400.30 WD40 Repeat
Glyma.08G009100-1	2.67	1.251	-0.596	PF00010.24 HLH Domain
Glyma.04G046600-1	2.852	1.204	-0.931	NA
Glyma.06G216600-1	3.261	1.399	-1.007	PF00641.16 zf-RanBP Domain
Glyma.11G193600-1	2.868	0.449	-0.949	PF00722.19 Glyco_hydro_16 Domain
Glyma.10G283800-1_UE	2.813	1.069	-1.286	PF07690.14 MFS_1 Family
Glyma.11G035100-1	2.761	0.838	-1.115	PF00847.18 AP2 Domain
Glyma.14G038500-1	2.541	1.228	-1.592	PF16845.3 SQAPI Domain
Glyma.11G001600-1	2.608	1.068	-0.158	PF17181.2 EPF Family
Glyma.02G143400-1	2.391	1.263	-0.508	PF14309.4 DUF4378 Family
Glyma.06G234600-1	2.458	0.922	-0.209	NA
Glyma.05G008600-1	2.443	1.69	-0.042	PF00641.16 zf-RanBP Domain
Glyma.08G311900-1	2.478	1.42	-0.223	PF02458.13 Transferase Family
Glyma.18G236700-1	2.877	1.277	-0.37	PF00295.15 Glyco_hydro_28 Domain
Glyma.11G190400-1	2.314	1.403	-0.341	PF02450.13 LCAT Family
Glyma.12G084000-1	2.925	1.706	-0.063	PF02450.13 LCAT Family
Glyma.05G110900-1_UE	3.267	1.438	0.489	PF00010.24 HLH Domain
Glyma.02G065000-1	2.947	1.018	0.364	NA
Glyma.01G242700-1	3.54	1.723	-0.208	PF17181.2 EPF Family
Glyma.14G038500-3	3.173	1.363	-0.066	PF16845.3 SQAPI Domain
Glyma.15G074800-1	3.307	0.892	0.881	PF04720.10 PDDEXK_6 Family
Glyma.19G199800-1	3.527	2.327	0.921	NA
Glyma.04G190700-1	2.563	1.366	1.282	PF00112.21 Peptidase_C1 Domain
Glyma.06G174800-1	2.387	1.443	0.83	PF00112.21 Peptidase_C1 Domain
Glyma.17G194100-1	2.259	1.029	1.004	PF00847.18 AP2 Domain
Glyma.11G241500-1	2.286	1.149	1.166	PF05147.11 LANC_like Family
Glyma.04G005700-2	2.247	0.136	1.903	PF12899.5 Glyco_hydro_100 Domain
Glyma.16G196000-1	2.03	-0.463	0.861	NA
Glyma.16G043400-1	3.148	2.579	-0.807	PF01150.15 GDA1_CD39 Family
Glyma.07G014500-1	2.727	2.585	-0.514	PF03767.12 Acid_phosphat_B Family
Glyma.08G200100-1	2.304	2.649	-1.111	PF03767.12 Acid_phosphat_B Family
Glyma.08G200000-1	2.104	2.049	-0.777	PF03767.12 Acid_phosphat_B Family
Glyma.15G076200-1	2.116	1.801	-1.896	PF03110.12 SBP Domain
Glyma.13G354700-1	2.101	0.899	-1.734	PF01627.21 Hpt Family
Glyma.06G295700-1	2.371	0.591	-2.102	PF00891.16 Methyltransf_2 Family
Glyma.13G283100-1	2.142	0.765	-2.159	PF07714.15 Pkinase_Tyr Domain
Glyma.12G217600-1	2.176	0.636	-2.431	PF07714.15 Pkinase_Tyr Domain
Glyma.19G146000-1	2.35	0.555	-2.764	PF03110.12 SBP Domain
Glyma.13G289100-1	2.737	1.544	-1.743	PF00201.16 UDPGT Family
Glyma.06G295700-1_UE	3.262	0.746	-1.745	PF00891.16 Methyltransf_2 Family
Glyma.01G211000-1	3.031	1.013	-2.934	PF00251.18 Glyco_hydro_32N Domain
Glyma.11G030800-1	2.748	0.861	-2.846	PF00251.18 Glyco_hydro_32N Domain
Glyma.17G138500-1_UE	2.728	0.803	-3.264	PF00251.18 Glyco_hydro_32N Domain
Glyma.07G067500-1	2.447	0.438	0.252	PF04646.10 DUF604 Family
Glyma.12G173700-1	2.465	0.421	0.058	PF01301.17 Glyco_hydro_35 Domain
Glyma.01G068200-1	2.616	0.474	0.241	PF03171.18 2OG-FeII_Oxy Domain
Glyma.20G180800-1	2.76	0.354	0.533	PF00221.17 Lyase_aromatic Family
Glyma.03G231000-1	2.392	0.385	0.4	PF01344.23 Kelch_1 Repeat
Glyma.03G246600-1	2.908	0.154	0.02	PF02458.13 Transferase Family
Glyma.18G018600-1_UE	2.937	0.203	-0.284	PF07994.10 NAD_binding_5 Family
Glyma.15G118800-1	2.995	0.427	0.059	PF00808.21 CBFD_NFYB_HMF Domain
Glyma.03G231100-1	2.726	0.522	-0.282	PF03791.11 KNOX2 Family
Glyma.01G241400-1	2.513	0.404	-0.285	NA
Glyma.03G181300-1_UE	2.704	0.367	0.385	PF03641.12 Lysine_decarbox Family
Glyma.20G230800-1	2.727	0.386	0.401	PF01627.21 Hpt Family
Glyma.19G182100-1	2.474	0.356	0.478	PF03641.12 Lysine_decarbox Family
Glyma.19G222300-1	2.446	0.314	0.135	NA
Glyma.16G109500-1	2.418	0.284	0.181	NA
Glyma.06G083600-1	2.807	0.348	-0.054	NA
Glyma.07G086400-1	2.416	0.191	-0.072	NA
Glyma.03G181300-1	2.928	0.371	0.477	PF03641.12 Lysine_decarbox Family
Glyma.09G014100-1	2.877	0.488	0.07	PF00808.21 CBFD_NFYB_HMF Domain
Glyma.04G219800-1	3.01	0.337	0.491	NA
Glyma.10G157800-1	3.14	0.696	-0.197	NA
Glyma.03G012200-1	2.149	-0.049	-0.242	PF00789.18 UBX Domain
Glyma.17G028700-1	2.047	-0.294	0	NA
Glyma.11G240600-1	2.121	-0.076	0.351	NA
Glyma.07G077300-1	2.556	-0.104	-0.1	PF00789.18 UBX Domain
Glyma.01G085600-1	2.174	-0.078	0.388	PF00201.16 UDPGT Family
Glyma.12G174100-1	2.168	0.11	0.128	PF06507.11 Auxin_resp Family
Glyma.05G133500-1	2.475	-0.272	0.089	PF00578.19 AhpC-TSA Domain
Glyma.19G133400-1	2.19	0.131	0.161	PF03171.18 2OG-FeII_Oxy Domain
Glyma.08G138200-3	2.123	0.036	0.342	PF07994.10 NAD_binding_5 Family
Glyma.06G183600-1	2.6	-0.211	0.271	PF13639.4 zf-RING_2 Domain
Glyma.06G201200-1	2.591	0.02	-0.002	PF13912.4 zf-C2H2_6 Domain
Glyma.04G081900-1	2.165	-0.074	-0.297	NA
Glyma.01G156700-1	2.07	0.36	0.184	PF00368.16 HMG-CoA_red Family
Glyma.19G089800-1	2.071	-0.201	0.102	PF00654.18 Voltage_CLC Family
Glyma.07G242400-1	2.312	0.28	0.191	PF01370.19 Epimerase Family
Glyma.09G190600-1	2.336	0.228	-0.553	PF00447.15 HSF_DNA-bind Domain
Glyma.04G088800-1	2.3	-0.056	-0.728	PF00069.23 Pkinase Domain
Glyma.18G018600-2	2.758	0.042	-0.655	PF07994.10 NAD_binding_5 Family
Glyma.05G180600-1	2.301	-0.165	-0.968	PF07994.10 NAD_binding_5 Family
Glyma.09G201800-1	2.277	0.056	-1.037	NA
Glyma.19G244100-1	2.064	0.303	-1.196	PF02458.13 Transferase Family
Glyma.05G042500-1	2.179	0.613	-0.656	PF00067.20 p450 Domain
Glyma.05G042600-1	2.319	0.59	-0.769	PF00067.20 p450 Domain
Glyma.05G008200-2	2.129	0.698	-0.973	PF01177.20 Asp_Glu_race Family
Glyma.17G125400-1	2.293	0.602	-0.472	PF00067.20 p450 Domain
Glyma.06G113000-1	2.446	0.654	-1.418	PF05340.10 DUF740 Family
Glyma.03G244300-1	2.431	0.763	-0.859	PF02458.13 Transferase Family
Glyma.01G204700-1	2.865	0.646	-0.922	NA
Glyma.03G210500-1	2.126	-0.099	-0.57	PF00462.22 Glutaredoxin Domain
Glyma.19G207700-1	2.136	-0.169	-0.422	PF00462.22 Glutaredoxin Domain
Glyma.08G104100-1	2.176	-0.31	-0.509	PF00067.20 p450 Domain
Glyma.10G211100-1	2.041	-0.221	-0.509	NA
Glyma.16G114900-1	2.206	0.065	-0.896	PF03547.16 Mem_trans Family
Glyma.08G103400-1	2.229	-0.25	-0.747	PF01344.23 Kelch_1 Repeat
Glyma.13G224300-1	2.018	0.324	-0.174	PF00069.23 Pkinase Domain
Glyma.06G067900-1	2.052	0.679	-0.912	NA
Glyma.01G152900-1	2.089	0.364	-0.741	PF00732.17 GMC_oxred_N Domain
Glyma.08G088000-1	2.931	-0.271	-0.824	PF00578.19 AhpC-TSA Domain
Glyma.20G185900-1	2.326	0.299	-1.546	PF08137.10 DVL Family
Glyma.17G095000-1	2.074	-0.104	-1.666	PF00010.24 HLH Domain
Glyma.11G238800-1	2.157	0.224	-1.415	PF07994.10 NAD_binding_5 Family
Glyma.11G016600-1	2.388	0.188	-1.308	PF00454.25 PI3_PI4_kinase Family
Glyma.13G259400-2	2.02	0.056	-0.999	PF03171.18 2OG-FeII_Oxy Domain
Glyma.03G221400-1	3.613	0.728	0.146	PF00501.26 AMP-binding Family
Glyma.13G259400-1	3.025	0.501	-0.095	PF03171.18 2OG-FeII_Oxy Domain
Glyma.16G181300-1	2.389	0.435	0.028	PF00106.23 adh_short Domain
Glyma.08G083800-1	2.108	0.101	0.115	NA
Glyma.15G245600-1	2.354	0.192	1.116	PF00168.28 C2 Domain
Glyma.13G326500-1	2.012	0.243	1.026	PF12906.5 RINGv Domain
Glyma.06G283700-1	2.297	-0.619	0.8	PF11820.6 DUF3339 Family
Glyma.11G252100-1	2.194	-0.582	0.792	PF11820.6 DUF3339 Family
Glyma.18G005000-1	2.902	-0.593	0.752	PF11820.6 DUF3339 Family
Glyma.13G211000-1	2.791	-0.731	0.227	PF00646.31 F-box Domain
Glyma.15G101600-1	2.42	-0.803	0.49	PF00646.31 F-box Domain
Glyma.10G151000-4	2.449	-0.702	-0.382	PF05564.10 Auxin_repressed Family
Glyma.20G237200-3	2.475	-0.645	-0.365	PF05564.10 Auxin_repressed Family
Glyma.20G237200-4	2.479	-0.612	-0.364	PF05564.10 Auxin_repressed Family
Glyma.20G237200-2	2.564	-0.554	-0.316	PF05564.10 Auxin_repressed Family
Glyma.20G237200-1	2.125	-0.584	-0.571	PF05564.10 Auxin_repressed Family
Glyma.10G151000-3	2.486	-0.52	-0.423	PF05564.10 Auxin_repressed Family
Glyma.03G068100-2	2.697	-0.195	-0.353	PF00004.27 AAA Domain
Glyma.10G151000-1	2.104	-0.671	-0.885	PF05564.10 Auxin_repressed Family
Glyma.18G094600-1	3.292	1.364	-0.629	PF00011.19 HSP20 Family
Glyma.08G318900-1	3.006	1.373	-0.487	PF00011.19 HSP20 Family
Glyma.20G176200-1	3.32	0.747	-0.227	NA
Glyma.05G056300-1	4.086	1.317	-2.025	PF00251.18 Glyco_hydro_32N Domain
Glyma.05G056300-1_UE	4.144	1.12	-1.631	PF00251.18 Glyco_hydro_32N Domain
Glyma.03G221300-1	3.411	0.661	-0.621	PF01553.19 Acyltransferase Family
Glyma.11G082900-1	2.82	0.527	-1.944	PF03087.12 DUF241 Family
Glyma.01G161000-1	2.687	0.452	-1.946	PF03087.12 DUF241 Family
Glyma.17G116500-1	2.86	0.378	-2.947	PF01177.20 Asp_Glu_race Family
Glyma.08G245500-1	2.084	0.128	-2.459	PF00450.20 Peptidase_S10 Domain
Glyma.11G164700-3	2.236	-0.367	-2.193	PF01370.19 Epimerase Family
Glyma.06G022800-1	2.46	-0.172	-4.26	PF00657.20 Lipase_GDSL Family
Glyma.07G015600-1	4.901	2.119	-0.006	PF01627.21 Hpt Family
Glyma.08G201100-1_UE	4.413	1.828	-0.106	PF01627.21 Hpt Family
Glyma.08G201100-1	3.954	1.45	0.074	PF01627.21 Hpt Family
Glyma.05G128400-1	2.372	0.797	0.162	NA
Glyma.05G128500-1	2.248	0.75	0.29	NA
Glyma.09G169800-1	3.69	1.639	-0.393	PF00248.19 Aldo_ket_red Domain
Glyma.10G145900-1	3.949	1.094	-0.95	PF04398.10 DUF538 Family
Glyma.15G116800-1	4.251	2.203	0.039	PF04535.10 DUF588 Domain
Glyma.06G265700-1	3.845	1.259	0.269	PF01370.19 Epimerase Family
Glyma.20G192700-1	3.421	0.981	-0.616	PF13243.4 SQHop_cyclase_C Domain
Glyma.10G047100-1	2.358	1.679	-2.341	PF03649.11 UPF0014 Family
Glyma.14G038300-1	2.639	1.31	-2.854	PF16845.3 SQAPI Domain
Glyma.14G038500-1_UE	2.341	1.334	-2.953	PF16845.3 SQAPI Domain
Glyma.13G065400-1	4.819	1.295	6.29	PF00122.18 E1-E2_ATPase Family
Glyma.05G227100-1	4.832	1.007	6.266	PF00481.19 PP2C Family
Glyma.02G278100-1	4.602	0.863	5.762	PF00481.19 PP2C Family
Glyma.06G204100-3	4.571	0.862	6.078	PF16135.3 Jas Family
Glyma.05G116900-1	4.709	1.457	6.524	PF06454.9 DUF1084 Family
Glyma.08G072000-1	4.567	1.405	6.48	PF06454.9 DUF1084 Family
Glyma.06G290100-1	4.735	1.278	6.114	PF00642.22 zf-CCCH Family
Glyma.17G080800-2	4.327	1.364	6.293	NA
Glyma.05G064600-1	4.298	1.07	6.172	PF00635.24 Motile_Sperm Domain
Glyma.19G212800-2	4.49	1.115	5.922	PF00862.17 Sucrose_synth Family
Glyma.17G183800-1	4.359	1.262	5.73	PF01679.15 Pmp3 Family
Glyma.02G252800-1	4.992	1.486	5.699	PF00011.19 HSP20 Family
Glyma.06G077000-1	4.938	1.575	5.456	NA
Glyma.17G035400-1	5.016	1.42	5.652	PF03106.13 WRKY Domain
Glyma.08G068800-1	4.521	1.802	5.442	PF00011.19 HSP20 Family
Glyma.14G162100-3	4.491	1.341	5.681	PF00481.19 PP2C Family
Glyma.10G071700-1	4.221	0.965	5.489	PF00170.19 bZIP_1 Family
Glyma.05G065100-1	4.454	0.901	5.55	NA
Glyma.19G217600-1	4.765	1.182	5.283	NA
Glyma.20G148900-1	4.408	1.396	5.757	PF02574.14 S-methyl_trans Family
Glyma.20G148700-1	4.261	1.136	5.652	PF02574.14 S-methyl_trans Family
Glyma.20G148900-3	4.31	1.213	5.59	PF02574.14 S-methyl_trans Family
Glyma.07G168500-1	4.624	1.228	6.177	PF03171.18 2OG-FeII_Oxy Domain
Glyma.07G180700-1	4.649	1.066	5.896	PF03171.18 2OG-FeII_Oxy Domain
Glyma.18G100500-1	4.428	1.455	6.09	PF00067.20 p450 Domain
Glyma.01G078300-1	4.16	1.287	5.889	PF00067.20 p450 Domain
Glyma.09G000600-4	4.839	1.406	5.756	PF01494.17 FAD_binding_3 Family
Glyma.15G142900-1	4.582	1.267	5.466	PF02466.17 Tim17 Family
Glyma.06G319700-1	4.182	1.053	5.576	PF08263.10 LRRNT_2 Family
Glyma.20G213900-1	5.077	1.395	5.146	PF00011.19 HSP20 Family
Glyma.04G193900-1	5.009	1.165	5.247	NA
Glyma.04G251100-1	5.172	1.319	4.686	PF00892.18 EamA Family
Glyma.16G086000-1	5.369	1.075	5.541	NA
Glyma.19G181700-1	5.664	1.451	5.091	NA
Glyma.02G219100-1	5.296	1.221	5.664	NA
Glyma.15G159700-1	4.84	1.445	5.083	PF00011.19 HSP20 Family
Glyma.11G187200-1	4.847	1.352	5.026	PF00011.19 HSP20 Family
Glyma.12G115300-1	4.651	1.265	4.923	PF00011.19 HSP20 Family
Glyma.03G190100-1	5.095	0.956	5.162	NA
Glyma.09G225000-1_UE	4.307	1.687	4.986	PF00149.26 Metallophos Domain
Glyma.14G141000-1	4.778	1.894	4.909	PF03181.13 BURP Family
Glyma.02G205600-1	4.685	1.469	4.732	PF00012.18 HSP70 Family
Glyma.17G222000-1	5.107	1.534	4.549	PF00892.18 EamA Family
Glyma.03G181000-1	5.086	1.13	4.875	NA
Glyma.19G138400-1	4.946	1.734	4.524	NA
Glyma.15G023000-1	5.024	1.784	4.731	PF06888.10 Put_Phosphatase Family
Glyma.01G043400-1	4.517	1.374	5.085	PF00571.26 CBS Domain
Glyma.19G138000-2	4.346	1.562	4.699	PF00847.18 AP2 Domain
Glyma.03G005400-1	4.07	1.176	4.956	PF01554.16 MatE Family
Glyma.07G200300-1	4.717	1.993	5.179	PF00011.19 HSP20 Family
Glyma.19G002400-1	3.702	0.908	5.412	PF07722.11 Peptidase_C26 Domain
Glyma.13G329800-1	3.778	0.772	5.069	NA
Glyma.01G225800-1_UE	3.707	0.345	5.309	PF16363.3 GDP_Man_Dehyd Domain
Glyma.17G187700-1	3.343	0.729	5.254	NA
Glyma.01G225800-1	4.144	0.64	5.488	PF16363.3 GDP_Man_Dehyd Domain
Glyma.09G037800-1	3.696	0.699	5.055	PF02466.17 Tim17 Family
Glyma.11G063400-3	3.79	0.579	4.903	PF04193.12 PQ-loop Repeat
Glyma.14G110800-1	3.919	0.668	5.148	NA
Glyma.08G034500-1	3.735	0.426	4.942	NA
Glyma.11G017100-1	3.828	0.197	5.417	PF16363.3 GDP_Man_Dehyd Domain
Glyma.06G172200-1	4.184	0.834	5.48	NA
Glyma.09G168300-1	4.075	0.727	5.341	PF01373.15 Glyco_hydro_14 Domain
Glyma.18G071700-1_UE	4.547	0.887	5.311	PF01490.16 Aa_trans Family
Glyma.20G148900-1_UE	3.657	1.044	5.273	PF02574.14 S-methyl_trans Family
Glyma.17G090900-1	4.801	0.472	5.508	PF04564.13 U-box Domain
Glyma.07G032400-1	4.174	0.68	5.65	NA
Glyma.10G003600-1	4.516	0.994	4.541	NA
Glyma.07G269500-1	4.738	1	4.556	PF00365.18 PFK Domain
Glyma.U018300-1	4.26	0.999	4.694	PF12697.5 Abhydrolase_6 Domain
Glyma.02G088400-1	4.745	0.63	4.856	PF03083.14 MtN3_slv Family
Glyma.01G099800-2	4.703	0.654	4.252	PF00696.26 AA_kinase Family
Glyma.04G198400-1	3.936	1.2	4.319	PF03083.14 MtN3_slv Family
Glyma.07G121900-1	3.774	1.298	4.289	PF00664.21 ABC_membrane Family
Glyma.16G100400-1	3.51	1.331	4.275	PF00304.18 Gamma-thionin Domain
Glyma.02G020200-1	4.093	1.55	4.173	PF00571.26 CBS Domain
Glyma.07G082400-1	3.892	1.038	3.991	PF07859.11 Abhydrolase_3 Domain
Glyma.10G258900-1	3.956	1.324	3.823	PF12907.5 zf-met2 Family
Glyma.08G264800-1	3.936	0.934	4.685	PF06418.12 CTP_synth_N Domain
Glyma.07G238000-1	3.782	0.853	4.707	PF03106.13 WRKY Domain
Glyma.17G035400-2	4.201	1.188	4.628	PF03106.13 WRKY Domain
Glyma.10G027600-1	3.926	1.23	4.901	PF04927.10 SMP Family
Glyma.01G231200-1	3.652	0.64	4.317	PF00847.18 AP2 Domain
Glyma.14G162300-1	3.523	0.401	4.414	PF00310.19 GATase_2 Domain
Glyma.08G104600-1	3.426	0.803	4.445	PF04669.11 Polysacc_synt_4 Family
Glyma.14G066400-1	3.694	0.614	4.542	PF00481.19 PP2C Family
Glyma.14G066400-1_UE	3.7	0.307	4.41	PF00481.19 PP2C Family
Glyma.15G142900-3	3.721	0.685	4.334	NA
Glyma.15G142900-1_UE	3.807	0.614	4.387	PF02466.17 Tim17 Family
Glyma.15G006200-3	3.818	0.703	4.098	NA
Glyma.05G029200-1	3.79	1.249	4.493	PF00171.20 Aldedh Family
Glyma.04G162100-1	3.628	0.928	4.739	PF16135.3 Jas Family
Glyma.15G044200-1	3.275	0.563	4.437	NA
Glyma.13G153200-1	3.134	0.707	4.661	PF00170.19 bZIP_1 Family
Glyma.11G091400-1	3.36	0.538	4.623	PF00403.24 HMA Domain
Glyma.03G216300-1	4.187	0.617	4.446	PF00862.17 Sucrose_synth Family
Glyma.19G212800-1_UE	4.191	0.544	4.316	PF00862.17 Sucrose_synth Family
Glyma.19G212800-1	4.17	0.523	4.454	PF00862.17 Sucrose_synth Family
Glyma.03G216300-1_UE	4.11	0.538	4.224	PF00862.17 Sucrose_synth Family
Glyma.16G038000-1	3.913	0.737	4.059	NA
Glyma.15G254000-1	4.469	0.726	5.027	PF02365.13 NAM Family
Glyma.04G021000-1	4.33	0.438	5.022	PF13905.4 Thioredoxin_8 Domain
Glyma.20G091300-1	3.764	0.918	5.571	PF01679.15 Pmp3 Family
Glyma.18G212200-1	3.714	0.996	5.263	PF00069.23 Pkinase Domain
Glyma.08G173400-1	3.421	0.272	5.231	PF02365.13 NAM Family
Glyma.18G061100-1_UE	3.414	0.566	5.049	PF00733.19 Asn_synthase Domain
Glyma.18G044200-1	3.882	0.876	5.545	PF00249.29 Myb_DNA-binding Domain
Glyma.14G189500-1	5.145	0.824	4.981	PF00403.24 HMA Domain
Glyma.08G048900-1	5.163	0.883	4.617	PF00257.17 Dehydrin Family
Glyma.15G157700-1	4.768	0.538	4.552	PF08241.10 Methyltransf_11 Domain
Glyma.15G157700-1_UE	4.828	0.67	4.466	PF08241.10 Methyltransf_11 Domain
Glyma.20G184600-1	5.595	1.382	4.554	PF05512.9 AWPM-19 Family
Glyma.10G145300-1	4.466	0.981	4.602	PF01501.18 Glyco_transf_8 Family
Glyma.20G094500-1	4.227	0.829	4.137	PF01501.18 Glyco_transf_8 Family
Glyma.15G157700-2	4.866	0.862	4.013	PF08241.10 Methyltransf_11 Domain
Glyma.06G167900-1	4.842	1.095	5.943	PF03134.17 TB2_DP1_HVA22 Family
Glyma.10G142700-1	4.691	1.21	5.864	PF01679.15 Pmp3 Family
Glyma.10G145300-1_UE	4.941	1.129	5.578	PF01501.18 Glyco_transf_8 Family
Glyma.10G145300-3	4.825	1.021	5.492	PF01501.18 Glyco_transf_8 Family
Glyma.13G036600-1	4.877	1.034	6.393	PF12937.5 F-box-like Domain
Glyma.02G118500-1	5.518	1.296	6.213	PF16136.3 NINJA_B Family
Glyma.05G003900-1	4.63	1.347	5.572	PF05691.10 Raffinose_syn Family
Glyma.03G084300-1	4.661	0.958	5.701	PF16135.3 Jas Family
Glyma.16G090500-1	4.442	0.696	6.251	PF16135.3 Jas Family
Glyma.10G053200-1	4.49	0.53	5.104	PF04520.11 Senescence_reg Family
Glyma.02G169300-1	4.092	0.746	5.363	PF03134.17 TB2_DP1_HVA22 Family
Glyma.05G067800-1	2.479	0.22	5.913	PF07714.15 Pkinase_Tyr Domain
Glyma.13G298600-1	2.569	0.046	5.978	PF00847.18 AP2 Domain
Glyma.01G101100-1	2.709	0.354	5.868	PF05003.10 DUF668 Family
Glyma.18G270400-1	2.385	0.251	5.637	NA
Glyma.03G134800-1	2.38	-0.01	6.232	PF04577.12 DUF563 Family
Glyma.13G218200-1	2.046	0.46	6.322	PF03171.18 2OG-FeII_Oxy Domain
Glyma.19G100000-1	2.012	0.51	6.438	PF02893.18 GRAM Domain
Glyma.08G180300-1	2.039	0.346	6.862	PF00226.29 DnaJ Domain
Glyma.12G067100-1	2.195	0.748	6.906	PF00067.20 p450 Domain
Glyma.19G076700-1	3.035	0.562	6.644	PF03798.14 TRAM_LAG1_CLN8 Domain
Glyma.02G086500-1	3.384	0.536	6.418	PF00134.21 Cyclin_N Domain
Glyma.11G004800-1_UE	3.038	0.177	6.46	PF00083.22 Sugar_tr Family
Glyma.14G178700-1	2.967	0.91	6.001	PF07651.14 ANTH Domain
Glyma.11G059100-2	2.392	0.052	6.469	PF02453.15 Reticulon Family
Glyma.08G181500-1	2.757	0.446	7.06	PF00141.21 peroxidase Domain
Glyma.16G214200-1	2.534	0.691	7.128	PF04450.10 BSP Family
Glyma.11G153000-1	2.589	0.576	6.841	PF01582.18 TIR Family
Glyma.20G192600-1	2.615	0.537	6.77	PF00071.20 Ras Domain
Glyma.18G273200-1	2.471	0.262	6.858	PF03171.18 2OG-FeII_Oxy Domain
Glyma.20G220100-1	3.252	0.42	6.708	PF14299.4 PP2 Family
Glyma.10G169700-1	2.839	0.379	6.442	NA
Glyma.07G153800-1	3.164	0.903	6.447	PF00909.19 Ammonium_transp Family
Glyma.15G050800-1	3.035	0.987	7.221	PF00141.21 peroxidase Domain
Glyma.06G141600-1	2.621	1.344	7.06	NA
Glyma.18G030100-3	2.174	0.472	6.45	PF00153.25 Mito_carr Family
Glyma.09G075300-1	2.174	0.382	6.044	NA
Glyma.12G218800-1	2.403	0.639	6.354	PF06764.9 DUF1223 Family
Glyma.19G094100-1	2.77	1.429	6.472	PF03106.13 WRKY Domain
Glyma.11G214000-1	2.773	1.282	6.568	NA
Glyma.16G054400-1	2.322	0.984	6.115	PF03106.13 WRKY Domain
Glyma.20G129900-1	2.462	1.013	6.581	PF04450.10 BSP Family
Glyma.07G229100-1	2.909	0.691	6.534	PF02365.13 NAM Family
Glyma.20G033300-1	2.976	0.678	6.496	PF02365.13 NAM Family
Glyma.19G231900-1	2.562	0.683	6.585	PF00561.18 Abhydrolase_1 Domain
Glyma.19G099400-1	2.435	0.357	6.564	PF12146.6 Hydrolase_4 Family
Glyma.17G239100-1	2.656	0.664	6.068	NA
Glyma.04G123800-1	2.541	1.348	6.876	PF01786.15 AOX Family
Glyma.09G138100-1	3.402	0.507	6.283	PF00501.26 AMP-binding Family
Glyma.06G061900-1	3.166	0.383	6.307	PF03106.13 WRKY Domain
Glyma.16G188200-1	3.162	0.11	5.998	PF14368.4 LTP_2 Family
Glyma.07G251300-2	2.85	0.259	6.528	PF04535.10 DUF588 Domain
Glyma.20G168500-1	3.359	0.367	6.334	PF00847.18 AP2 Domain
Glyma.18G004700-1	3.496	0.369	6.434	PF00319.16 SRF-TF Domain
Glyma.U038700-1	3.453	0.889	6.349	NA
Glyma.17G146400-1_UE	3.337	0.618	6.214	PF00635.24 Motile_Sperm Domain
Glyma.07G140100-1	3.102	0.96	6.158	PF02798.18 GST_N Domain
Glyma.08G255400-1	3.537	0.657	6.694	PF03055.13 RPE65 Family
Glyma.01G238800-1	3.966	0.909	6.541	PF00083.22 Sugar_tr Family
Glyma.10G239700-1	3.829	0.798	6.168	NA
Glyma.06G088400-1	3.228	0.524	5.917	PF00069.23 Pkinase Domain
Glyma.11G067900-2	2.94	0.378	6.2	NA
Glyma.08G118900-1	2.919	0.666	6.058	PF02798.18 GST_N Domain
Glyma.07G075600-1	3.447	1.024	6.201	PF00043.23 GST_C Domain
Glyma.02G070000-1	3.447	0.635	6.117	PF02365.13 NAM Family
Glyma.14G098100-2	3.431	1.205	5.7	PF16035.3 Chalcone_2 Domain
Glyma.13G329900-1	3.192	1.029	5.752	NA
Glyma.17G240100-1	3.399	0.659	5.683	PF00847.18 AP2 Domain
Glyma.04G203300-1	3.336	0.236	5.781	PF07724.12 AAA_2 Domain
Glyma.06G290200-1	3.023	1.67	5.995	PF00481.19 PP2C Family
Glyma.06G307900-1	2.979	0.146	6.522	PF03552.12 Cellulose_synt Family
Glyma.08G081800-1	3.107	0.508	6.077	PF07712.10 SURNod19 Domain
Glyma.11G025600-1	2.069	0.219	8.774	PF00314.15 Thaumatin Domain
Glyma.01G090400-1	2.081	0.656	8.2	NA
Glyma.04G187900-1	2.288	0.373	7.633	PF16016.3 DUF4782 Family
Glyma.10G246800-1	3.45	0.694	8.633	PF14368.4 LTP_2 Family
Glyma.07G175200-1	2.224	0.376	7.356	PF08240.10 ADH_N Domain
Glyma.08G059900-1	2.426	-0.056	7.061	PF00249.29 Myb_DNA-binding Domain
Glyma.08G172300-1	2.173	-0.01	7.719	PF12734.5 CYSTM Family
Glyma.20G010000-1	2.228	0.956	6.815	PF02298.15 Cu_bind_like Domain
Glyma.02G021600-1	3.953	0.795	6.681	PF07063.11 DUF1338 Domain
Glyma.01G042500-1	3.709	0.704	6.534	PF07063.11 DUF1338 Domain
Glyma.12G116800-1	3.264	1.434	6.43	PF00481.19 PP2C Family
Glyma.06G050100-1	3.541	0.157	6.531	PF01063.17 Aminotran_4 Domain
Glyma.11G059100-1	3.971	0.546	7.595	PF02453.15 Reticulon Family
Glyma.12G134300-1	3.748	0.361	7.49	PF06764.9 DUF1223 Family
Glyma.17G159500-1	4.013	1.053	6.385	NA
Glyma.05G107600-1	4.034	0.567	6.224	NA
Glyma.10G246500-1	3.824	1.07	6.715	PF00190.20 Cupin_1 Domain
Glyma.13G202600-1	4.03	0.661	6.65	NA
Glyma.07G013900-1	3.974	1.591	6.047	PF05153.13 MIOX Family
Glyma.08G199300-1	3.779	1.481	5.772	PF05153.13 MIOX Family
Glyma.13G242400-1	4.465	1.404	7.231	PF12143.6 PPO1_KFDV Domain
Glyma.13G202600-2	4.722	1.146	7.247	NA
Glyma.12G132500-1	2.088	0.338	5.052	PF00201.16 UDPGT Family
Glyma.13G186500-1	3.856	1.497	5.429	PF07690.14 MFS_1 Family
Glyma.19G217800-1	3.726	1.243	5.524	PF03106.13 WRKY Domain
Glyma.07G190100-1	4.104	1.374	5.729	NA
Glyma.08G264800-1_UE	3.961	1.388	5.3	PF06418.12 CTP_synth_N Domain
Glyma.16G096500-1_UE	3.605	1.301	5.107	PF06418.12 CTP_synth_N Domain
Glyma.20G203700-1	4.111	1.553	5.768	PF00847.18 AP2 Domain
Glyma.17G032700-1_UE	3.839	1.631	5.712	PF03070.14 TENA_THI-4 Family
Glyma.10G186800-1	3.677	1.54	5.503	PF00847.18 AP2 Domain
Glyma.17G032700-1	4.101	1.974	6.061	PF03070.14 TENA_THI-4 Family
Glyma.14G051900-1	4.315	1.506	5.111	PF07172.9 GRP Family
Glyma.07G197100-1	4.87	1.047	5.072	PF04720.10 PDDEXK_6 Family
Glyma.12G209500-1	4.518	1.68	5.956	NA
Glyma.02G155800-1	3.617	1.718	4.297	PF00232.16 Glyco_hydro_1 Domain
Glyma.02G018700-1	3.512	1.644	4.261	PF00232.16 Glyco_hydro_1 Domain
Glyma.09G278000-1	3.587	1.201	4.33	PF00234.20 Tryp_alpha_amyl Family
Glyma.11G014200-1	3.387	1.152	5.023	PF00847.18 AP2 Domain
Glyma.06G125100-1	4.032	1.081	3.463	PF00847.18 AP2 Domain
Glyma.04G238700-1	3.543	1.049	3.717	PF00847.18 AP2 Domain
Glyma.03G134500-1	4.135	0.953	4.598	PF00201.16 UDPGT Family
Glyma.19G136700-1	4.299	0.603	4.67	PF00201.16 UDPGT Family
Glyma.14G054400-1	3.693	1.193	5.13	PF00201.16 UDPGT Family
Glyma.03G060000-1	3.853	1.476	4.289	PF13920.4 zf-C3HC4_3 Domain
Glyma.11G008000-1	3.689	0.841	6.188	PF14368.4 LTP_2 Family
Glyma.17G245200-1	3.502	0.937	5.874	PF00249.29 Myb_DNA-binding Domain
Glyma.11G127500-1	4.027	0.992	5.991	PF13499.4 EF-hand_7 Domain
Glyma.20G155100-1	3.629	0.597	6.123	PF00847.18 AP2 Domain
Glyma.06G303100-1	3.474	1.268	6.174	PF00249.29 Myb_DNA-binding Domain
Glyma.11G121900-1	3.872	1.154	6.184	PF14009.4 DUF4228 Family
Glyma.05G119100-1	3.627	1.428	5.965	PF14368.4 LTP_2 Family
Glyma.20G133200-1	3.326	0.514	6.98	PF13912.4 zf-C2H2_6 Domain
Glyma.10G014400-1	2.952	0.445	7.028	PF01764.23 Lipase_3 Family
Glyma.11G017500-1	4.918	1.76	6.237	NA
Glyma.16G030000-1	5.058	1.465	6.294	PF02179.14 BAG Family
Glyma.13G208000-1	4.44	1.681	6.216	PF14541.4 TAXi_C Domain
Glyma.01G219400-1	4.727	1.891	6.495	PF00255.17 GSHPx Family
Glyma.13G035200-1	4.732	1.711	6.246	PF00107.24 ADH_zinc_N Family
Glyma.06G239900-1	4.695	1.535	5.949	PF02298.15 Cu_bind_like Domain
Glyma.08G347900-1	4.194	2.112	6.876	NA
Glyma.12G117000-1	4.711	1.405	5.64	PF00847.18 AP2 Domain
Glyma.06G290000-1	4.821	1.208	5.612	PF00847.18 AP2 Domain
Glyma.06G136000-1	4.649	1.182	6.304	NA
Glyma.10G207100-1	4.926	2.004	7.314	PF00112.21 Peptidase_C1 Domain
Glyma.20G183700-1	4.59	1.533	7.025	PF00112.21 Peptidase_C1 Domain
Glyma.02G080200-1	4.616	1.706	7.057	PF00847.18 AP2 Domain
Glyma.11G024100-1	4.801	1.696	7.631	PF00255.17 GSHPx Family
Glyma.08G037900-1	5.147	2.67	7.014	PF01221.16 Dynein_light Domain
Glyma.03G226800-2	4.524	1.344	7.058	PF00067.20 p450 Domain
Glyma.03G082900-1	4.832	1.907	5.189	NA
Glyma.07G269400-1	4.984	1.713	4.932	PF00332.16 Glyco_hydro_17 Domain
Glyma.19G138000-1	4.956	1.982	4.888	PF00847.18 AP2 Domain
Glyma.12G205700-1	5.505	2.209	4.672	PF00642.22 zf-CCCH Family
Glyma.08G268400-1	4.846	2.019	4.273	PF14368.4 LTP_2 Family
Glyma.04G079600-1	4.922	2.286	4.44	PF03181.13 BURP Family
Glyma.13G091100-1	4.695	2.386	4.603	PF00892.18 EamA Family
Glyma.01G135200-1	4.399	1.659	4.888	PF00067.20 p450 Domain
Glyma.08G069000-1	5.873	2.654	5.542	PF00011.19 HSP20 Family
Glyma.09G163900-1	5.712	3.018	5.003	PF00197.16 Kunitz_legume Domain
Glyma.18G231800-1	4.539	2.697	4.989	NA
Glyma.07G139400-1	5.053	3.01	3.982	PF14368.4 LTP_2 Family
Glyma.18G190000-1	4.748	2.875	3.699	PF14368.4 LTP_2 Family
Glyma.13G179200-1	5.931	1.287	5.615	PF04720.10 PDDEXK_6 Family
Glyma.18G285800-1	2.753	2.368	5.365	PF00248.19 Aldo_ket_red Domain
Glyma.18G285800-1_UE	2.646	2.365	5.227	PF00248.19 Aldo_ket_red Domain
Glyma.18G285800-2	2.319	1.95	4.947	PF00248.19 Aldo_ket_red Domain
Glyma.09G040600-1	2.727	2.579	4.491	PF00407.17 Bet_v_1 Domain
Glyma.09G033800-1_UE	2.661	1.324	5.244	NA
Glyma.05G017100-1	3.429	2.28	6.123	PF12734.5 CYSTM Family
Glyma.18G052600-1	3.548	3.584	5.557	NA
Glyma.11G155000-1	3.264	3.024	4.65	NA
Glyma.15G256000-2	3.776	0.565	8.972	PF12734.5 CYSTM Family
Glyma.08G171400-2	3.74	0.806	9.117	PF12734.5 CYSTM Family
Glyma.08G280500-1	3.628	1.19	8.868	PF08240.10 ADH_N Domain
Glyma.08G170900-1	4.052	0.859	9.397	PF12734.5 CYSTM Family
Glyma.08G170800-1	4.243	0.92	8.71	PF12734.5 CYSTM Family
Glyma.08G171400-1	4.055	0.934	8.7	PF12734.5 CYSTM Family
Glyma.18G177900-1	3.968	0.867	8.516	PF13499.4 EF-hand_7 Domain
Glyma.15G256000-1	3.812	0.707	8.139	PF12734.5 CYSTM Family
Glyma.14G186400-1	3.829	0.567	8.09	NA
Glyma.15G256100-1	3.637	0.772	8.621	NA
Glyma.09G173300-1	3.963	0.646	8.385	NA
Glyma.11G018000-1_UE	4.45	0.745	7.975	PF00481.19 PP2C Family
Glyma.10G028300-1	4.269	0.855	7.774	PF00190.20 Cupin_1 Domain
Glyma.U018200-1	3.775	0.563	8.066	PF04927.10 SMP Family
Glyma.14G145800-1	2.977	0.167	8.439	PF00415.16 RCC1 Repeat
Glyma.07G104300-1	3.297	0.349	8.496	NA
Glyma.13G003300-1	3.245	0.537	7.715	PF12734.5 CYSTM Family
Glyma.05G149800-1	3.245	0.361	7.698	PF16845.3 SQAPI Domain
Glyma.10G197400-1	4.085	0.922	8.343	PF00071.20 Ras Domain
Glyma.11G184100-1	4.106	0.858	7.899	PF00644.18 PARP Family
Glyma.15G252000-1	3.447	1.098	8.295	PF13410.4 GST_C_2 Domain
Glyma.02G308600-1	3.425	0.799	7.495	PF03109.14 ABC1 Family
Glyma.08G178100-1	3.562	0.823	9.086	PF03060.13 NMO Domain
Glyma.01G146500-1	3.72	0.76	8.501	PF13639.4 zf-RING_2 Domain
Glyma.09G063300-1	3.578	0.87	8.581	PF05553.9 DUF761 Family
Glyma.05G082400-1	2.955	0.732	9.153	PF00931.20 NB-ARC Domain
Glyma.16G051300-1	3.455	0.513	7.107	PF12146.6 Hydrolase_4 Family
Glyma.17G023000-1_UE	3.286	0.567	6.873	PF04535.10 DUF588 Domain
Glyma.05G126800-1_UE	3.691	0.72	6.83	PF07712.10 SURNod19 Domain
Glyma.17G023000-1	3.733	1.02	7.304	PF04535.10 DUF588 Domain
Glyma.07G251300-1	3.617	0.874	7.093	PF04535.10 DUF588 Domain
Glyma.18G204800-1	3.509	0.957	6.891	PF00909.19 Ammonium_transp Family
Glyma.08G023100-1	3.308	0.509	6.923	PF16363.3 GDP_Man_Dehyd Domain
Glyma.05G074000-1	3.365	0.356	7.533	PF00463.19 ICL Domain
Glyma.06G162200-1	4.291	0.379	6.658	PF07724.12 AAA_2 Domain
Glyma.05G217100-1	3.985	0.477	7.079	PF16363.3 GDP_Man_Dehyd Domain
Glyma.18G210500-1	3.816	0.606	7.105	PF00202.19 Aminotran_3 Domain
Glyma.17G146400-1	4.435	1.027	6.86	PF00635.24 Motile_Sperm Domain
Glyma.11G004800-1	4.363	1.087	7.081	PF00083.22 Sugar_tr Family
Glyma.15G173000-1	4.45	0.874	7.071	PF10998.6 DUF2838 Family
Glyma.07G031700-1	5.102	1.042	7.061	PF00903.23 Glyoxalase Domain
Glyma.08G211100-1	5.034	0.988	7.208	PF00903.23 Glyoxalase Domain
Glyma.18G205800-1	4.612	1.609	7.108	PF00210.22 Ferritin Domain
Glyma.07G155200-1	4.471	1.493	6.887	PF00210.22 Ferritin Domain
Glyma.13G062500-1	4.665	1.039	7.064	PF02701.13 zf-Dof Family
Glyma.09G067100-1	4.251	1.031	7.004	PF10998.6 DUF2838 Family
Glyma.13G221700-6	3.736	1.261	6.7	NA
Glyma.11G185100-1	4.076	1.224	6.693	PF07993.10 NAD_binding_4 Family
Glyma.16G151500-1	3.741	0.834	6.44	PF02365.13 NAM Family
Glyma.13G221700-1	3.912	1.181	6.862	NA
Glyma.16G164800-1	4.382	1.221	6.828	PF00847.18 AP2 Domain
Glyma.18G273100-1	4.157	1.223	7.048	PF07714.15 Pkinase_Tyr Domain
Glyma.09G227500-1	3.64	1.066	6.712	PF01593.22 Amino_oxidase Domain
Glyma.15G226000-1	3.077	0.804	8.438	PF04520.11 Senescence_reg Family
Glyma.02G151300-1	2.921	0.811	8.202	PF04520.11 Senescence_reg Family
Glyma.18G190200-1	2.95	1.301	8.157	PF02798.18 GST_N Domain
Glyma.18G050600-1	2.696	1.388	8.051	PF00252.16 Ribosomal_L16 Family
Glyma.13G222600-1	2.591	0.997	7.517	PF04520.11 Senescence_reg Family
Glyma.15G089600-1	2.421	0.314	8.646	PF04520.11 Senescence_reg Family
Glyma.04G042300-1	2.965	0.48	8.948	PF00249.29 Myb_DNA-binding Domain
Glyma.17G026300-1	2.131	0.22	7.937	NA
Glyma.08G106400-1	2.38	0.212	8.039	PF00225.21 Kinesin Domain
Glyma.15G170100-1	2.195	0.291	7.266	PF05553.9 DUF761 Family
Glyma.12G098900-1	2.025	0.452	7.353	PF00330.18 Aconitase Family
Glyma.04G036600-1	2.996	1.768	7.482	PF02298.15 Cu_bind_like Domain
Glyma.06G100900-1	3.187	1.753	7.017	NA
Glyma.07G265000-1	3.787	1.107	7.331	PF04720.10 PDDEXK_6 Family
Glyma.13G030300-1	3.779	1.839	7.948	PF00305.17 Lipoxygenase Domain
Glyma.13G030300-1_UE	3.651	1.73	8.026	PF00305.17 Lipoxygenase Domain
Glyma.13G008600-1	5.235	1.398	8.208	PF13668.4 Ferritin_2 Domain
Glyma.09G029100-1	5.234	1.447	7.911	PF03092.14 BT1 Family
Glyma.18G205800-1_UE	4.894	1.738	7.666	PF00210.22 Ferritin Domain
Glyma.18G205800-2	5.121	1.609	7.572	PF00210.22 Ferritin Domain
Glyma.07G031700-3	4.769	1.215	7.673	NA
Glyma.13G149000-1	4.968	1.792	8.079	PF02987.14 LEA_4 Repeat
Glyma.03G226800-1_UE	4.707	1.152	7.473	PF00067.20 p450 Domain
Glyma.10G228900-1	5.099	1.233	7.24	PF00069.23 Pkinase Domain
Glyma.11G023600-1	4.81	1.311	6.94	PF04107.11 GCS2 Family
Glyma.11G020800-1	5.035	2.031	6.847	PF04525.10 LOR Domain
Glyma.19G019200-1	5.029	1.494	6.898	PF00122.18 E1-E2_ATPase Family
Glyma.12G221500-1_UE	5.53	0.725	7.7	PF02365.13 NAM Family
Glyma.12G221500-1	5.334	0.764	7.287	PF02365.13 NAM Family
Glyma.12G221500-2	5.203	0.824	6.816	PF02365.13 NAM Family
Glyma.02G128700-1	5.82	1.773	8.051	NA
Glyma.04G152800-1	5.614	1.627	7.717	NA
Glyma.05G230400-1	5.356	1.956	8.181	PF01221.16 Dynein_light Domain
Glyma.10G028300-1_UE	5.559	1.754	9.016	PF00190.20 Cupin_1 Domain
Glyma.13G279900-1	5.433	0.67	8.435	PF02365.13 NAM Family
Glyma.01G076800-1	4.809	0.999	9.109	PF13499.4 EF-hand_7 Domain
Glyma.09G102500-1	4.764	1.023	8.722	PF13833.4 EF-hand_8 Domain
Glyma.11G018000-1	4.784	1.107	8.233	PF00481.19 PP2C Family
Glyma.10G155300-1	5.533	1.813	8.746	PF13561.4 adh_short_C2 Domain
Glyma.04G208700-1	5.006	1.398	8.575	NA
Glyma.06G248900-1	5.108	0.589	8.266	PF02365.13 NAM Family
Glyma.05G126700-1	4.902	0.996	7.933	PF07712.10 SURNod19 Domain
Glyma.09G278300-1	5.457	0.836	8.521	NA
Glyma.12G088300-1	4.751	1.182	8.506	PF00644.18 PARP Family
Glyma.14G004500-1	4.535	0.949	8.069	PF03109.14 ABC1 Family
Glyma.05G234600-1	3.527	1.534	7.484	PF00249.29 Myb_DNA-binding Domain
Glyma.19G018600-1	2.623	1.524	7.648	PF14363.4 AAA_assoc Family
Glyma.20G128100-1	3.793	1.91	7.046	PF00201.16 UDPGT Family
Glyma.06G177800-1	4.536	1.191	9.429	PF16016.3 DUF4782 Family
Glyma.05G149700-1	3.908	0.821	9.544	PF00225.21 Kinesin Domain
Glyma.02G148200-1	4.1	1.141	9.403	PF14541.4 TAXi_C Domain
Glyma.16G096300-1	4.7	2.132	10.129	PF00107.24 ADH_zinc_N Family
Glyma.13G193800-1	2.903	1.327	9.295	PF05678.12 VQ Motif
Glyma.08G042100-1	3.477	1.057	8.344	PF00249.29 Myb_DNA-binding Domain
Glyma.11G051800-1	3.823	1.614	9.976	PF00067.20 p450 Domain
Glyma.U020300-1	2.598	0.432	10.472	PF00190.20 Cupin_1 Domain
Glyma.08G235300-1	2.416	0.147	10.795	PF00197.16 Kunitz_legume Domain
Glyma.03G238900-1	3.083	0.344	10.19	PF00106.23 adh_short Domain
Glyma.19G217700-1	6.794	2.144	7.138	PF05691.10 Raffinose_syn Family
Glyma.05G238200-1	6.494	2.279	6.856	NA
Glyma.11G218400-1	6.392	1.683	6.967	NA
Glyma.03G229800-1	6.393	1.654	7.086	PF01501.18 Glyco_transf_8 Family
Glyma.06G021200-1	6.204	2.189	7.28	PF13905.4 Thioredoxin_8 Domain
Glyma.06G021200-2	5.875	1.812	7.184	PF13905.4 Thioredoxin_8 Domain
Glyma.08G336600-1	6.747	2.19	7.54	PF01490.16 Aa_trans Family
Glyma.05G013800-1	6.679	2.196	7.368	PF01277.15 Oleosin Family
Glyma.06G183800-1	6.842	2.058	7.124	PF04564.13 U-box Domain
Glyma.08G224100-1	6.707	1.867	7.24	NA
Glyma.11G085900-1	6.628	2.266	6.779	PF08596.8 Lgl_C Family
Glyma.03G101300-1	6.769	2.284	6.515	PF12076.6 Wax2_C Domain
Glyma.19G181600-1	6.921	2.175	6.137	NA
Glyma.17G122000-1	6.18	2.018	6.962	PF01277.15 Oleosin Family
Glyma.08G212000-1	6.555	2.118	6.985	PF00011.19 HSP20 Family
Glyma.01G178800-1	5.656	1.662	6.572	PF04193.12 PQ-loop Repeat
Glyma.19G069200-1	6.226	2.261	6.824	PF00481.19 PP2C Family
Glyma.08G070000-1	5.803	1.954	6.816	PF14226.4 DIOX_N Family
Glyma.02G004800-1	5.832	1.726	7.139	NA
Glyma.02G216200-1	6.258	2.294	7.681	NA
Glyma.14G162100-1	6.808	2.629	7.211	PF00481.19 PP2C Family
Glyma.10G176400-1	6.956	2.795	6.83	PF00011.19 HSP20 Family
Glyma.09G012300-1	7.485	2.861	7.241	PF06624.10 RAMP4 Family
Glyma.14G125500-1	5.446	1.433	6.377	PF01277.15 Oleosin Family
Glyma.11G222600-1	5.155	1.404	6.391	PF00481.19 PP2C Family
Glyma.17G027400-1	5.285	1.695	6.096	PF03242.11 LEA_3 Family
Glyma.18G035000-1	5.468	1.231	6.012	PF00481.19 PP2C Family
Glyma.08G033800-1	5.231	1.335	6.787	PF00481.19 PP2C Family
Glyma.08G210100-1	5.427	1.231	6.756	NA
Glyma.10G172700-1	5.536	1.764	6.732	PF01053.18 Cys_Met_Meta_PP Domain
Glyma.06G204100-1	5.654	1.606	6.697	PF16135.3 Jas Family
Glyma.04G145800-1	5.427	1.359	6.799	PF05691.10 Raffinose_syn Family
Glyma.06G021200-1_UE	5.61	1.288	6.702	PF13905.4 Thioredoxin_8 Domain
Glyma.05G248100-1	5.825	1.804	7.462	PF12146.6 Hydrolase_4 Family
Glyma.08G056600-1	5.853	1.707	7.199	PF12146.6 Hydrolase_4 Family
Glyma.19G023200-1	6.065	1.611	6.925	PF02701.13 zf-Dof Family
Glyma.01G060300-1	6.083	1.81	6.714	PF16136.3 NINJA_B Family
Glyma.11G106900-1	5.068	2.061	7.046	PF06911.10 Senescence Family
[truncated: 164 more rows]

## Sheet: 2C-DRTs
Supplementary Table 2C. List of drought-repressed transcripts (DRTs).
SEQ_ID	DR1_WT1_logFC	WT2_W1_logFC	DR2_W1_logFC	Description
Glyma.15G209800-1_UE	-4.741	-5.89	-5.423	PF14372.4 DUF4413 Family
Glyma.19G200200-1	-2.039	-0.014	2.436	PF04564.13 U-box Domain
Glyma.19G199300-1	-2.353	-0.287	2.155	PF04564.13 U-box Domain
Glyma.10G262600-1	-2.848	-0.222	1.924	PF04564.13 U-box Domain
Glyma.11G038600-1	-2.069	0.335	-0.337	PF06200.12 tify Domain
Glyma.01G004200-1	-2.061	1.581	3.305	PF01596.15 Methyltransf_3 Domain
Glyma.12G084500-1_UE	-2.432	0.176	2.655	PF01490.16 Aa_trans Family
Glyma.11G189700-1	-2.405	0.085	2.532	PF01490.16 Aa_trans Family
Glyma.12G084500-1	-2.525	0.2	2.758	PF01490.16 Aa_trans Family
Glyma.20G077900-1	-2.552	0.026	3.923	PF02298.15 Cu_bind_like Domain
Glyma.10G156500-1	-2.012	-0.581	2.016	PF13639.4 zf-RING_2 Domain
Glyma.01G112000-1	-2.059	-0.792	1.908	NA
Glyma.10G221200-1	-2.436	-0.752	1.895	PF01633.18 Choline_kinase Family
Glyma.20G170300-1	-2.651	-0.77	1.571	PF01633.18 Choline_kinase Family
Glyma.10G193500-1	-3.18	0.422	-1.562	PF02777.16 Sod_Fe_C Domain
Glyma.20G196900-1	-3.247	0.383	-1.59	PF02777.16 Sod_Fe_C Domain
Glyma.06G031800-1	-6.67	-1.928	-7.252	PF00249.29 Myb_DNA-binding Domain
Glyma.08G082800-1	-8.129	-1.536	-8.059	NA
Glyma.02G282300-1	-6.479	-0.333	-9.299	NA
Glyma.06G067000-1	-4.148	-0.086	-8.224	PF14547.4 Hydrophob_seed Domain
Glyma.09G231900-1	-5.304	-0.44	-9.227	PF04043.13 PMEI Domain
Glyma.15G238600-1	-5.016	-0.936	-8.677	NA
Glyma.06G291800-1	-3.706	-1.356	-6.321	PF03936.14 Terpene_synth_C Domain
Glyma.13G321100-1_UE	-3.665	-1.292	-8.59	PF03936.14 Terpene_synth_C Domain
Glyma.12G179500-1	-3.795	-1.314	-7.645	PF03936.14 Terpene_synth_C Domain
Glyma.13G321100-1	-3.824	-1.326	-7.854	PF03936.14 Terpene_synth_C Domain
Glyma.15G031400-1	-4.881	-2.341	-8.038	PF00232.16 Glyco_hydro_1 Domain
Glyma.01G208200-1	-5.964	-1.646	-8.793	PF00230.18 MIP Family
Glyma.11G034000-1	-5.145	-1.323	-9.363	PF00230.18 MIP Family
Glyma.11G034000-1_UE	-5.353	-1.523	-8.965	PF00230.18 MIP Family
Glyma.17G119000-1	-7.015	-0.21	-7.559	NA
Glyma.16G007700-1_UE	-9.13	0.088	-8.739	PF00190.20 Cupin_1 Domain
Glyma.16G007700-1	-8.809	0.181	-8.319	PF00190.20 Cupin_1 Domain
Glyma.07G038500-1	-9.263	0.326	-8.28	PF00190.20 Cupin_1 Domain
Glyma.05G011200-1	-7.843	0.402	-8.588	NA
Glyma.17G212200-1	-8.289	0.623	-7.983	PF14547.4 Hydrophob_seed Domain
Glyma.14G115500-1	-8.913	0.486	-8.011	PF14547.4 Hydrophob_seed Domain
Glyma.15G057600-1	-8.251	0.039	-8.068	NA
Glyma.02G028600-1	-7.974	0.022	-7.662	PF00413.22 Peptidase_M10 Domain
Glyma.02G028200-1	-8.103	-0.005	-7.681	PF00413.22 Peptidase_M10 Domain
Glyma.04G026400-1	-5.749	-2.295	-6.117	PF07250.9 Glyoxal_oxid_N Family
Glyma.09G021100-1	-5.633	-2.169	-6.791	PF00295.15 Glyco_hydro_28 Domain
Glyma.10G200800-1	-5.723	-1.73	-5.794	PF00067.20 p450 Domain
Glyma.13G250400-1	-6.195	-1.065	-6.202	PF03936.14 Terpene_synth_C Domain
Glyma.01G050100-1	-6.195	0.719	-5.189	PF01357.19 Pollen_allerg_1 Domain
Glyma.18G269800-1	-6.244	0.39	-5.797	NA
Glyma.11G098500-1	-5.754	-0.341	-5.609	PF01190.15 Pollen_Ole_e_I Family
Glyma.06G193800-1	-6.214	0.038	-6.07	PF02704.12 GASA Family
Glyma.01G044800-1	-6.237	-0.255	-4.503	PF00010.24 HLH Domain
Glyma.02G018900-1	-6.254	-0.251	-4.734	PF00010.24 HLH Domain
Glyma.08G298700-1	-6.612	-0.296	-5.356	PF00010.24 HLH Domain
Glyma.08G171000-1	-6.996	-0.501	-5.76	NA
Glyma.02G204700-1	-6.522	-0.425	-6.17	PF00450.20 Peptidase_S10 Domain
Glyma.03G132700-1	-6.894	0.676	-6.605	PF00332.16 Glyco_hydro_17 Domain
Glyma.08G180500-1	-6.105	-0.329	-7.295	PF00403.24 HMA Domain
Glyma.17G073200-1_UE	-7.283	-0.73	-7.391	PF00450.20 Peptidase_S10 Domain
Glyma.U033700-1_UE	-6.958	-0.227	-7.308	PF06203.12 CCT Motif
Glyma.12G074400-1	-6.687	-0.274	-7.397	PF06203.12 CCT Motif
Glyma.17G259500-1	-5.367	0.104	-8.042	PF00657.20 Lipase_GDSL Family
Glyma.14G032000-1	-6.259	-0.226	-8.043	NA
Glyma.04G169600-1	-6.961	0.031	-7.149	PF02704.12 GASA Family
Glyma.02G028100-1	-6.62	0.426	-7.027	PF00413.22 Peptidase_M10 Domain
Glyma.02G028700-1	-6.377	0.349	-6.662	PF00413.22 Peptidase_M10 Domain
Glyma.02G028000-1	-6.185	0.245	-6.406	PF00413.22 Peptidase_M10 Domain
Glyma.02G028800-1	-6.148	0.188	-6.578	PF00413.22 Peptidase_M10 Domain
Glyma.02G028400-1	-6.208	0.283	-6.653	NA
Glyma.10G247200-1	-5.947	-0.312	-7.163	PF07911.11 DUF1677 Family
Glyma.08G015300-1_UE	-5.913	-0.102	-6.504	PF00230.18 MIP Family
Glyma.U033700-1	-6.394	-0.23	-6.651	PF06203.12 CCT Motif
Glyma.11G224600-1	-5.942	-0.419	-7.033	PF00082.20 Peptidase_S8 Domain
Glyma.08G015300-1	-5.674	-0.256	-6.999	PF00230.18 MIP Family
Glyma.05G208700-1	-5.554	-0.128	-7.248	PF00230.18 MIP Family
Glyma.11G022100-1	-2.782	2.288	-1.989	PF04646.10 DUF604 Family
Glyma.04G136000-1	-2.526	2.233	-3.695	PF14543.4 TAXi_N Domain
Glyma.07G049100-1	-3.165	1.877	-3.354	PF00010.24 HLH Domain
Glyma.12G199500-1	-3.867	1.725	-3.554	NA
Glyma.04G082600-1	-3.193	0.664	-6.685	PF01048.18 PNP_UDP_1 Domain
Glyma.06G084200-1	-3.186	0.677	-7.48	PF01048.18 PNP_UDP_1 Domain
Glyma.07G138900-1	-5.377	0.087	-5.36	PF01221.16 Dynein_light Domain
Glyma.05G151400-1	-5.078	0.371	-5.447	PF05498.9 RALF Family
Glyma.08G108200-1	-4.792	0.397	-5.643	PF05498.9 RALF Family
Glyma.05G216400-1	-5.002	0.903	-7.238	PF00759.17 Glyco_hydro_9 Domain
Glyma.17G049800-1	-4.624	0.4	-6.454	PF00190.20 Cupin_1 Domain
Glyma.08G008800-1	-4.98	0.62	-6.577	PF00550.23 PP-binding Domain
Glyma.08G022300-1	-4.523	0.921	-6.842	PF00759.17 Glyco_hydro_9 Domain
Glyma.08G345100-1	-5.232	0.706	-6.423	PF16851.3 Stomagen Domain
Glyma.10G015500-1	-4.473	0.135	-6.127	NA
Glyma.08G150400-1	-4.89	0.204	-6.561	PF00232.16 Glyco_hydro_1 Domain
Glyma.04G025000-1	-2.066	0.868	-5.74	PF00759.17 Glyco_hydro_9 Domain
Glyma.06G025100-1	-2.06	0.806	-5.895	PF00759.17 Glyco_hydro_9 Domain
Glyma.14G164900-1	-2.253	0.217	-4.508	PF00174.17 Oxidored_molyb Domain
Glyma.13G083800-1	-3.002	-0.351	-3.931	PF00175.19 NAD_binding_1 Domain
Glyma.01G206600-1	-3.764	0.302	-2.726	PF00847.18 AP2 Domain
Glyma.05G204600-1	-3.323	0.37	-2.451	PF00314.15 Thaumatin Domain
Glyma.18G062000-1	-4.08	0.806	-2.343	PF00487.22 FA_desaturase Domain
Glyma.06G309200-1	-4.964	1.14	-3.641	NA
Glyma.15G002300-1	-4.613	1.185	-3.24	PF14543.4 TAXi_N Domain
Glyma.09G236200-1	-4.581	0.874	-4.011	PF01357.19 Pollen_allerg_1 Domain
Glyma.18G270000-1	-4.297	0.348	-4.441	NA
Glyma.19G096200-1	-3.659	1.554	-5.744	PF01190.15 Pollen_Ole_e_I Family
Glyma.16G053200-1	-3.691	1.544	-5.77	PF01190.15 Pollen_Ole_e_I Family
Glyma.20G115600-1	-3.462	-0.212	-4.569	PF06203.12 CCT Motif
Glyma.10G274300-1	-3.937	0.181	-5.242	PF06203.12 CCT Motif
Glyma.04G091800-1	-3.55	0.194	-4.953	PF14543.4 TAXi_N Domain
Glyma.06G093600-1	-3.202	0.149	-5.239	PF14541.4 TAXi_C Domain
Glyma.16G017700-1	-3.964	0.891	-4.68	PF00010.24 HLH Domain
Glyma.03G131700-1	-4.161	0.776	-5.024	PF02704.12 GASA Family
Glyma.07G261800-1	-4.076	1.417	-4.67	PF00394.20 Cu-oxidase Domain
Glyma.17G012300-1	-4.219	1.4	-4.728	PF00394.20 Cu-oxidase Domain
Glyma.03G252700-1	-3.491	0.309	-4.291	PF00657.20 Lipase_GDSL Family
Glyma.20G201400-1	-3.346	0.828	-4.106	PF02353.18 CMAS Family
Glyma.U010700-1	-3.703	0.852	-4.775	NA
Glyma.19G133600-1	-3.175	0.861	-4.631	PF02704.12 GASA Family
Glyma.12G095500-1	-3.283	0.692	-4.828	NA
Glyma.11G057600-1	-4.896	-0.567	-6.805	PF04784.12 DUF547 Family
Glyma.01G184600-1	-4.761	-0.537	-7.738	PF04784.12 DUF547 Family
Glyma.19G024200-1	-5.553	0.23	-6.162	PF01357.19 Pollen_allerg_1 Domain
Glyma.06G044400-1	-4.942	0.398	-6.117	PF02704.12 GASA Family
Glyma.01G170200-1	-4.882	0.486	-6.695	PF01301.17 Glyco_hydro_35 Domain
Glyma.17G140600-1	-4.421	-0.604	-5.971	PF00056.21 Ldh_1_N Family
Glyma.18G033500-1	-5.071	-0.465	-6.187	PF00082.20 Peptidase_S8 Domain
Glyma.03G255700-1	-5.279	-0.721	-6.39	PF06376.10 AGP Family
Glyma.02G014900-1	-3.866	-0.06	-7.761	NA
Glyma.13G303200-1	-3.546	0.005	-7.632	PF00249.29 Myb_DNA-binding Domain
Glyma.04G065600-1	-3.195	-0.031	-8.116	PF14547.4 Hydrophob_seed Domain
Glyma.06G247100-1	-4.007	-0.245	-7.88	PF00106.23 adh_short Domain
Glyma.12G150400-1	-3.959	-0.413	-7.714	PF00106.23 adh_short Domain
Glyma.07G166400-1	-3.589	-0.681	-7.794	NA
Glyma.13G293500-1	-3.997	-0.73	-7.532	PF02469.20 Fasciclin Family
Glyma.06G042700-1	-3.853	0.469	-6.784	PF14215.4 bHLH-MYC_N Family
Glyma.13G160400-1	-4.45	0.44	-6.946	PF14547.4 Hydrophob_seed Domain
Glyma.17G111100-1	-4.273	0.338	-6.903	PF14547.4 Hydrophob_seed Domain
Glyma.02G209000-1	-4.199	-0.797	-6.697	PF00141.21 peroxidase Domain
Glyma.13G217700-1	-4.645	-0.191	-7.01	PF04862.10 DUF642 Domain
Glyma.09G272100-2	-3.73	0.252	-6.445	PF08263.10 LRRNT_2 Family
Glyma.15G062600-1	-4.04	0.166	-6.532	PF00010.24 HLH Domain
Glyma.05G201300-1	-3.976	0.141	-6.973	PF00550.23 PP-binding Domain
Glyma.17G157400-1	-4.955	-0.953	-7.521	PF00722.19 Glyco_hydro_16 Domain
Glyma.13G341500-1	-5.137	-0.671	-7.263	PF08263.10 LRRNT_2 Family
Glyma.08G218800-1	-4.918	-0.927	-7.173	NA
Glyma.07G023000-1	-4.803	-0.91	-7.232	PF01075.15 Glyco_transf_9 Family
Glyma.02G055900-1	-5.053	-0.051	-7.009	PF00249.29 Myb_DNA-binding Domain
Glyma.15G094700-1	-5.155	-0.156	-7.668	PF04862.10 DUF642 Domain
Glyma.13G327100-1	-4.895	-0.849	-7.139	PF02469.20 Fasciclin Family
Glyma.12G173800-1	-4.982	-1.119	-7.302	PF02469.20 Fasciclin Family
Glyma.08G365300-1	-4.904	-0.567	-8.397	PF12338.6 RbcS Family
Glyma.16G138400-1	-4.873	-0.049	-8.208	PF00249.29 Myb_DNA-binding Domain
Glyma.06G035900-1	-4.088	-0.685	-8.009	PF08041.9 PetM Family
Glyma.17G122500-1	-4.197	-0.578	-8.149	PF00160.19 Pro_isomerase Domain
Glyma.03G057800-1	-4.359	-0.441	-7.263	PF00581.18 Rhodanese Domain
Glyma.16G165200-1	-4.671	-0.314	-7.412	PF00504.19 Chloroa_b-bind Family
Glyma.01G121700-1	-4.265	-0.361	-7.846	PF00581.18 Rhodanese Domain
Glyma.01G121700-1_UE	-4.292	-0.397	-7.826	PF00581.18 Rhodanese Domain
Glyma.04G222100-1	-4.636	-0.097	-7.87	PF01357.19 Pollen_allerg_1 Domain
Glyma.06G143300-1	-5.084	-0.044	-7.779	PF01357.19 Pollen_allerg_1 Domain
Glyma.19G041300-1	-4.376	-0.729	-7.145	PF13839.4 PC-Esterase Family
Glyma.15G213600-1	-4.883	-0.579	-6.867	PF07714.15 Pkinase_Tyr Domain
Glyma.12G101800-1	-5.075	-0.687	-6.918	PF00722.19 Glyco_hydro_16 Domain
Glyma.07G102700-1	-4.702	-0.166	-7.353	PF13489.4 Methyltransf_23 Domain
Glyma.15G051900-1	-5.144	-0.349	-7.324	PF00403.24 HMA Domain
Glyma.18G166000-1	-4.577	-0.813	-7.512	PF02458.13 Transferase Family
Glyma.01G196800-1	-4.682	-0.617	-7.538	PF00722.19 Glyco_hydro_16 Domain
Glyma.07G146800-1	-3.419	-1.062	-6.585	PF12710.5 HAD Family
Glyma.05G014300-1	-3.422	-0.626	-7.839	PF00160.19 Pro_isomerase Domain
Glyma.05G222600-1	-3.398	-1.42	-7.544	PF00249.29 Myb_DNA-binding Domain
Glyma.08G015600-1	-3.8	-1.043	-7.642	PF00067.20 p450 Domain
Glyma.06G185300-1	-2.442	-0.574	-8.004	PF02704.12 GASA Family
Glyma.20G206600-1	-2.593	-0.664	-8.677	NA
Glyma.06G065400-1	-2.795	-1.099	-8.326	NA
Glyma.13G183200-1	-3.039	-0.929	-8.183	PF12143.6 PPO1_KFDV Domain
Glyma.07G096900-1	-3.07	-0.508	-8.73	PF07224.9 Chlorophyllase Family
Glyma.01G078800-1	-3.213	-0.637	-9.121	PF14547.4 Hydrophob_seed Domain
Glyma.01G002000-1	-3.263	-0.433	-8.659	PF04570.12 zf-FLZ Family
Glyma.06G045100-1	-3.792	-0.495	-8.257	PF00082.20 Peptidase_S8 Domain
Glyma.17G243700-1	-3.346	-0.651	-8.31	PF07859.11 Abhydrolase_3 Domain
Glyma.12G052500-1	-3.217	-0.403	-8.248	PF05419.10 GUN4 Domain
Glyma.14G185700-1	-3.219	-0.41	-8.475	PF01488.18 Shikimate_DH Family
Glyma.17G208200-1	-2.308	0.145	-7.78	PF04862.10 DUF642 Domain
Glyma.06G070900-1	-2.747	0.238	-7.441	PF04862.10 DUF642 Domain
Glyma.14G126200-1	-2.602	0.154	-7.856	PF04862.10 DUF642 Domain
Glyma.10G064200-1	-2.749	-0.069	-8.127	PF03016.13 Exostosin Family
Glyma.11G127800-1	-3.004	-0.436	-7.874	PF05419.10 GUN4 Domain
Glyma.11G042200-1	-2.696	-0.165	-7.978	PF01597.17 GCV_H Domain
Glyma.08G118300-1	-2.634	-0.296	-8.452	NA
Glyma.06G132600-1	-2.59	-0.266	-8.351	PF00581.18 Rhodanese Domain
Glyma.01G199700-1_UE	-2.416	-0.193	-8.019	PF01597.17 GCV_H Domain
Glyma.11G042200-1_UE	-2.494	-0.126	-7.968	PF01597.17 GCV_H Domain
Glyma.01G199700-1	-2.43	-0.304	-7.918	PF01597.17 GCV_H Domain
Glyma.18G011800-1	-2.407	-0.487	-8.099	PF06298.9 PsbY Family
Glyma.20G008600-1	-2.166	-0.118	-7.991	PF08041.9 PetM Family
Glyma.04G232400-1	-2.306	-0.255	-8.225	PF00581.18 Rhodanese Domain
Glyma.07G163600-1	-2.413	-0.193	-8.097	PF08041.9 PetM Family
Glyma.10G251500-1	-2.551	-0.385	-7.614	PF01946.15 Thi4 Family
Glyma.03G057200-1	-3.083	-0.585	-7.437	PF01946.15 Thi4 Family
Glyma.03G163300-1	-2.268	0.363	-7.102	NA
Glyma.16G162600-1	-2.257	0.072	-7.471	PF00504.19 Chloroa_b-bind Family
Glyma.16G165500-1	-2.056	0.134	-7.315	PF00504.19 Chloroa_b-bind Family
Glyma.12G222200-1	-2.18	0.029	-7.468	PF00106.23 adh_short Domain
Glyma.07G091400-3	-2.057	-0.633	-7.784	PF06203.12 CCT Motif
Glyma.03G244400-1	-2.033	-0.189	-6.981	PF02458.13 Transferase Family
Glyma.13G333200-1	-2.644	-0.343	-7.174	PF00249.29 Myb_DNA-binding Domain
Glyma.11G242200-1	-2.951	-0.503	-7.341	PF02183.16 HALZ Family
Glyma.18G014900-1	-3.382	-0.425	-7.844	PF02183.16 HALZ Family
Glyma.02G064700-3	-2.717	-0.411	-7.501	PF00504.19 Chloroa_b-bind Family
Glyma.06G171700-1	-2.9	-0.413	-6.789	PF07714.15 Pkinase_Tyr Domain
Glyma.07G051400-1	-2.666	-0.717	-7.191	PF13578.4 Methyltransf_24 Domain
Glyma.10G130200-1	-2.874	-0.81	-6.926	NA
Glyma.19G107000-1	-3.019	-0.975	-6.915	PF13041.4 PPR_2 Repeat
Glyma.02G024600-1	-2.515	-0.008	-6.653	PF02798.18 GST_N Domain
Glyma.01G040200-1	-2.439	-0.02	-6.887	PF02798.18 GST_N Domain
Glyma.02G305400-1_UE	-2.118	-0.453	-7.297	PF00504.19 Chloroa_b-bind Family
Glyma.14G218200-1	-2.278	-0.507	-6.902	NA
Glyma.16G150200-1	-2.236	-0.6	-6.948	PF00044.22 Gp_dh_N Domain
Glyma.06G325100-1	-2.5	-0.521	-6.707	PF01738.16 DLH Domain
Glyma.03G142800-1	-2.692	-0.315	-7.179	PF00581.18 Rhodanese Domain
Glyma.04G256500-1	-2.631	-0.64	-6.959	PF01738.16 DLH Domain
Glyma.14G019700-1	-2.381	-0.409	-6.808	NA
Glyma.02G271400-1	-2.291	-0.399	-7.125	NA
Glyma.17G012000-1	-2.207	-0.492	-7.353	PF01571.19 GCV_T Domain
Glyma.13G204800-2	-2.517	-0.753	-7.626	PF00231.17 ATP-synt Domain
Glyma.05G119000-1	-2.009	-0.338	-7.749	PF00504.19 Chloroa_b-bind Family
Glyma.08G074000-1	-2.31	-0.271	-7.882	PF00504.19 Chloroa_b-bind Family
Glyma.10G256000-1	-2.465	-0.97	-7.128	PF05479.9 PsaN Family
Glyma.03G015000-1	-2.324	-0.6	-7.132	PF11623.6 DUF3252 Family
Glyma.07G075100-1	-2.223	-0.713	-7.334	PF11623.6 DUF3252 Family
Glyma.16G017600-1	-2.369	-0.847	-7.896	PF14159.4 CAAD Domain
Glyma.07G049000-1	-2.059	-0.701	-7.807	PF14159.4 CAAD Domain
Glyma.18G193600-1	-2.298	-0.629	-7.489	PF00316.18 FBPase Domain
Glyma.18G290000-1	-2.144	-0.53	-7.587	PF13302.5 Acetyltransf_3 Domain
Glyma.07G142700-1	-2.305	-0.633	-7.549	PF00316.18 FBPase Domain
Glyma.04G041700-3	-2.644	0.396	-6.319	PF14215.4 bHLH-MYC_N Family
Glyma.04G041700-1	-2.249	0.279	-6.723	PF14215.4 bHLH-MYC_N Family
Glyma.11G056700-1	-3.61	-0.711	-7.926	PF02234.17 CDI Family
Glyma.01G185400-1	-3.859	-0.898	-7.419	PF02234.17 CDI Family
Glyma.02G147300-1	-2.957	-1	-6.855	PF01370.19 Epimerase Family
Glyma.18G028400-1	-2.947	-1.068	-7.114	PF00504.19 Chloroa_b-bind Family
Glyma.07G022300-1	-2.666	0.008	-7.136	PF03254.11 XG_FTase Family
Glyma.10G015600-1	-2.911	-0.908	-7.02	NA
Glyma.20G007000-1	-3.383	-0.512	-7.281	PF00067.20 p450 Domain
Glyma.12G014400-1	-3.163	-0.273	-6.977	NA
Glyma.04G044600-1	-3.16	-0.384	-7.265	PF00082.20 Peptidase_S8 Domain
Glyma.13G100900-1	-3.01	-0.373	-7.392	PF01187.16 MIF Domain
Glyma.04G055400-1	-2.668	-0.312	-6.617	NA
Glyma.17G046500-1	-2.864	-0.5	-6.594	PF00578.19 AhpC-TSA Domain
Glyma.07G163600-1_UE	-2.846	-0.278	-6.247	PF08041.9 PetM Family
Glyma.14G011500-1	-3.058	-0.415	-6.503	PF00069.23 Pkinase Domain
Glyma.13G100900-1_UE	-3.002	-0.412	-6.846	PF01187.16 MIF Domain
Glyma.03G071200-1	-2.808	-0.497	-6.834	PF08041.9 PetM Family
Glyma.16G165800-1	-3.116	-0.254	-7.462	PF00504.19 Chloroa_b-bind Family
Glyma.02G218300-1	-3.224	-0.508	-7.672	PF01488.18 Shikimate_DH Family
Glyma.20G065300-1	-3.357	-0.225	-7.679	PF03016.13 Exostosin Family
Glyma.05G007100-2	-3.08	-0.621	-7.529	PF00484.17 Pro_CA Domain
Glyma.05G160900-1	-3.066	-0.216	-7.368	NA
Glyma.19G190800-2	-3.481	-0.488	-6.836	PF08534.8 Redoxin Domain
Glyma.19G190800-1	-3.396	-0.496	-6.942	PF08534.8 Redoxin Domain
Glyma.03G190400-1	-3.452	-0.503	-6.975	PF08534.8 Redoxin Domain
Glyma.05G183600-1	-3.668	-0.363	-6.754	NA
Glyma.12G207600-1	-3.841	-0.509	-7.058	PF02469.20 Fasciclin Family
Glyma.14G177200-1	-3.814	-0.73	-6.754	PF00141.21 peroxidase Domain
Glyma.16G173500-1	-3.437	-0.319	-6.65	PF03595.15 SLAC1 Family
Glyma.06G218000-1	-3.535	-0.435	-6.738	PF03227.14 GILT Family
Glyma.18G286500-1	-3.29	-0.517	-7.088	PF01789.14 PsbP Domain
Glyma.01G096200-1	-3.376	-0.564	-7.001	PF00197.16 Kunitz_legume Domain
Glyma.06G224200-2	-3.146	-0.218	-6.915	NA
Glyma.06G224200-1	-3.243	-0.218	-7.035	NA
Glyma.13G212600-1	-3.322	-0.314	-7.287	PF07714.15 Pkinase_Tyr Domain
Glyma.08G141400-1	-3.385	-0.195	-7.235	NA
Glyma.06G224200-1_UE	-3.28	-0.27	-7.369	NA
Glyma.02G028500-1	-5	0.012	-5.782	PF00413.22 Peptidase_M10 Domain
Glyma.06G109200-1	-3.841	-0.881	-5.319	PF00174.17 Oxidored_molyb Domain
Glyma.06G110400-1	-4.212	-1.044	-5.696	PF00313.20 CSD Domain
Glyma.02G215700-1	-4.884	0.832	-5.307	PF00413.22 Peptidase_M10 Domain
Glyma.01G151400-1	-4.759	0.289	-5.424	NA
Glyma.09G216600-1	-5.216	0.341	-5.718	NA
Glyma.01G113100-1	-5.482	-0.633	-6.502	NA
Glyma.16G138500-1	-5.654	-0.603	-6.102	NA
Glyma.17G073200-1	-5.872	-0.861	-6.105	PF00450.20 Peptidase_S10 Domain
Glyma.20G147100-1	-5.214	-0.327	-6.728	PF07911.11 DUF1677 Family
Glyma.11G044800-1	-5.356	-0.609	-6.382	PF00722.19 Glyco_hydro_16 Domain
Glyma.04G055600-1_UE	-4.278	-0.595	-6.938	PF09265.8 Cytokin-bind Domain
Glyma.18G054000-1	-3.667	-0.058	-6.682	PF01357.19 Pollen_allerg_1 Domain
Glyma.12G057400-1	-3.749	0.031	-6.444	PF00171.20 Aldedh Family
Glyma.08G017300-1	-4.04	-0.075	-6.625	PF00295.15 Glyco_hydro_28 Domain
Glyma.11G160000-1	-4.498	-0.144	-6.245	PF01357.19 Pollen_allerg_1 Domain
Glyma.09G036400-1	-4.571	-0.4	-6.046	PF03059.14 NAS Family
Glyma.10G092800-1	-4.729	-0.587	-6.557	PF03171.18 2OG-FeII_Oxy Domain
Glyma.15G103500-1	-4.472	-1.938	-5.283	PF08137.10 DVL Family
Glyma.17G236800-1	-4.052	-1.762	-6.52	PF00082.20 Peptidase_S8 Domain
Glyma.19G002100-1	-4.82	-0.947	-6.11	PF00249.29 Myb_DNA-binding Domain
Glyma.05G109600-1	-4.755	-1.783	-5.946	PF00722.19 Glyco_hydro_16 Domain
Glyma.16G134000-1	-4.265	-1.782	-6.689	PF03492.13 Methyltransf_7 Family
Glyma.08G175300-1	-5.23	-0.168	-3.896	NA
Glyma.19G134700-1	-5.766	-0.896	-4.609	PF00332.16 Glyco_hydro_17 Domain
Glyma.09G112700-1	-5.194	-1.709	-4.985	PF05553.9 DUF761 Family
Glyma.13G252600-1	-4.7	-0.937	-4.939	PF00188.24 CAP Domain
Glyma.17G003000-1	-4.605	-1.3	-5.276	PF01852.17 START Domain
Glyma.03G132900-1	-5.742	-1.043	-5.498	PF00332.16 Glyco_hydro_17 Domain
Glyma.03G125700-1	-5.122	-0.629	-5.391	NA
Glyma.04G083200-1	-5.313	-0.823	-5.252	PF00230.18 MIP Family
Glyma.19G152100-1	-4.453	-1.216	-3.795	PF07714.15 Pkinase_Tyr Domain
Glyma.07G270900-1	-4.285	-1.286	-4.097	PF01852.17 START Domain
Glyma.06G174700-1	-5.043	-0.845	-4.333	PF00544.17 Pec_lyase_C Domain
Glyma.14G028000-1	-4.682	-0.679	-4.539	NA
Glyma.03G148800-1	-4.726	-1.121	-4.28	PF07714.15 Pkinase_Tyr Domain
Glyma.14G194800-1	-3.88	-1.671	-5.228	PF16135.3 Jas Family
Glyma.15G086600-1	-3.812	-1.023	-5	PF13962.4 PGG Domain
Glyma.07G033900-1	-4.285	-0.843	-5	NA
Glyma.04G140600-1	-4.517	-1.426	-4.812	NA
Glyma.11G057600-4	-4.972	-1.071	-5.284	PF14389.4 Lzipper-MIP1 Family
Glyma.02G180200-1	-3.016	-1.853	-5.253	NA
Glyma.19G142900-1	-2.989	-1.561	-5.584	NA
Glyma.05G029900-1	-3.855	-0.255	-5.356	PF00854.19 PTR2 Family
Glyma.17G158600-1	-4.42	-0.834	-5.719	NA
Glyma.13G054700-1	-4.477	-0.874	-4.853	NA
Glyma.07G146500-1	-4.31	-0.619	-4.925	NA
Glyma.13G129700-1_UE	-4.219	-0.843	-4.631	PF14309.4 DUF4378 Family
Glyma.04G055600-1	-3.746	-0.72	-4.898	PF09265.8 Cytokin-bind Domain
Glyma.11G152000-1	-3.557	-0.947	-5.005	NA
Glyma.18G021700-1	-3.783	-0.427	-5.247	PF00854.19 PTR2 Family
Glyma.04G055600-2	-3.802	-0.615	-4.879	PF09265.8 Cytokin-bind Domain
Glyma.13G093700-1_UE	-3.606	-0.605	-5.09	PF00069.23 Pkinase Domain
Glyma.11G235200-1	-3.737	-0.331	-5.199	PF00854.19 PTR2 Family
Glyma.11G079400-1	-3.882	-0.233	-5.33	PF00657.20 Lipase_GDSL Family
Glyma.09G056700-1	-3.526	-0.056	-5.944	PF14547.4 Hydrophob_seed Domain
Glyma.14G051000-1	-3.957	-0.281	-5.985	PF00657.20 Lipase_GDSL Family
Glyma.02G266600-1	-4.031	-0.458	-5.769	PF00657.20 Lipase_GDSL Family
Glyma.15G149200-1	-3.2	-0.331	-5.828	PF00400.30 WD40 Repeat
Glyma.03G241700-1	-3.193	-0.299	-5.685	PF01627.21 Hpt Family
Glyma.14G031200-1	-3.432	-0.462	-5.399	PF00494.17 SQS_PSY Domain
Glyma.13G049000-1	-3.37	-0.755	-5.809	PF13839.4 PC-Esterase Family
Glyma.05G208900-1	-3.749	-1.014	-6.062	PF00067.20 p450 Domain
Glyma.09G179900-1	-3.723	-1.443	-5.323	NA
Glyma.10G225400-1	-3.46	-1.181	-5.58	PF00316.18 FBPase Domain
Glyma.17G134200-1	-3.57	-1.036	-5.594	PF00067.20 p450 Domain
Glyma.17G140200-1	-2.454	-0.174	-6.369	PF14547.4 Hydrophob_seed Domain
Glyma.17G140300-1	-2.812	-0.499	-6.184	PF14547.4 Hydrophob_seed Domain
Glyma.11G057800-1	-2.511	-0.804	-6.217	PF00106.23 adh_short Domain
Glyma.05G057700-1	-3.238	-0.335	-6.615	PF14547.4 Hydrophob_seed Domain
Glyma.15G163000-1	-3.714	0.061	-5.998	PF14547.4 Hydrophob_seed Domain
Glyma.17G140400-1	-3.943	-0.448	-6.449	PF14547.4 Hydrophob_seed Domain
Glyma.06G023700-1	-4.166	-1.244	-4.399	NA
Glyma.16G134100-1	-3.047	-1.558	-4.072	PF03492.13 Methyltransf_7 Family
Glyma.06G128300-1	-3.114	-1.168	-4.523	NA
Glyma.02G053900-1_UE	-3.506	-1.714	-5.702	PF03492.13 Methyltransf_7 Family
Glyma.16G134500-1	-3.46	-1.442	-4.795	PF03492.13 Methyltransf_7 Family
Glyma.16G134700-1	-3.428	-1.458	-5.196	PF03492.13 Methyltransf_7 Family
Glyma.02G305400-2	-3.453	-0.806	-6.056	PF00504.19 Chloroa_b-bind Family
Glyma.08G300500-1	-3.089	-0.837	-5.325	NA
Glyma.18G120000-1	-3.076	-0.889	-5.831	NA
Glyma.11G116600-1	-3.722	-1.017	-5.051	PF00483.21 NTP_transferase Family
Glyma.01G167000-1	-2.27	-1.275	-4.667	PF02519.12 Auxin_inducible Family
Glyma.04G007100-1	-3.242	-0.99	-4.702	PF02519.12 Auxin_inducible Family
Glyma.05G192700-1	-2.849	-1.018	-5.7	PF01061.22 ABC2_membrane Family
Glyma.06G154500-1	-2.747	-1.025	-5.099	PF01061.22 ABC2_membrane Family
Glyma.08G000800-1	-2.696	-0.943	-5.302	PF01061.22 ABC2_membrane Family
Glyma.02G068900-1	-2.204	-2.066	-6.601	PF00722.19 Glyco_hydro_16 Domain
Glyma.18G278100-1	-2.109	-1.305	-7.095	PF06203.12 CCT Motif
Glyma.18G278100-1_UE	-2.585	-1.558	-7.049	PF06203.12 CCT Motif
Glyma.18G184000-1	-2.035	-1.33	-5.654	NA
Glyma.08G321100-1	-2.595	-1.941	-5.883	PF14543.4 TAXi_N Domain
Glyma.14G087500-1	-2.322	-1.685	-6.794	PF00082.20 Peptidase_S8 Domain
Glyma.01G192400-1	-2.446	-1.2	-5.984	NA
Glyma.11G225700-1	-2.568	-0.938	-6.398	PF04788.10 DUF620 Family
Glyma.15G185500-1	-2.51	-1.293	-6.518	NA
Glyma.19G003100-1	-2.853	-0.604	-6.347	PF04724.11 Glyco_transf_17 Family
Glyma.18G278100-2	-2.676	-1.52	-6.137	PF06203.12 CCT Motif
Glyma.07G134500-1	-2.44	-1.257	-6.128	NA
Glyma.04G245900-1	-2.754	-1.396	-5.703	PF03171.18 2OG-FeII_Oxy Domain
Glyma.06G117200-1	-2.826	-1.408	-6.029	PF03171.18 2OG-FeII_Oxy Domain
Glyma.18G085400-1	-3.086	-1.732	-6.06	PF03009.15 GDPD Family
Glyma.13G274700-1	-3.166	-1.032	-6.281	PF14215.4 bHLH-MYC_N Family
Glyma.12G075400-1	-3.3	-1.314	-5.893	PF00230.18 MIP Family
Glyma.15G003900-1	-2.055	-0.365	-5.436	PF00230.18 MIP Family
Glyma.19G213500-1	-2.024	-0.479	-3.675	PF00226.29 DnaJ Domain
Glyma.15G065900-1	-2.28	-0.434	-4.734	PF00643.22 zf-B_box Domain
Glyma.12G203600-1	-3.714	-1.482	-2.844	PF01357.19 Pollen_allerg_1 Domain
Glyma.11G071900-3	-3.997	-1.431	-3.631	PF00650.18 CRAL_TRIO Domain
Glyma.11G099600-1	-3.531	-1.577	-3.836	PF00450.20 Peptidase_S10 Domain
Glyma.12G025600-1	-3.62	-1.634	-4.023	PF00450.20 Peptidase_S10 Domain
Glyma.08G003100-1	-3.285	-1.326	-4.381	PF01425.19 Amidase Family
Glyma.12G025600-1_UE	-3.539	-1.496	-4.436	PF00450.20 Peptidase_S10 Domain
Glyma.08G003100-1_UE	-3.635	-1.476	-4.445	PF01425.19 Amidase Family
Glyma.17G126500-1	-2.235	-0.783	-4.905	PF00544.17 Pec_lyase_C Domain
Glyma.01G105200-1	-2.15	-0.554	-4.275	NA
Glyma.15G248400-1	-2.067	-0.557	-4.325	PF03171.18 2OG-FeII_Oxy Domain
Glyma.04G252100-1	-2.068	-1.226	-3.611	PF00313.20 CSD Domain
Glyma.15G023100-1	-2.702	-1.136	-4.243	PF06888.10 Put_Phosphatase Family
Glyma.19G050000-1	-2.354	-1.534	-4.184	PF00657.20 Lipase_GDSL Family
Glyma.11G076500-1	-2.595	-1.867	-3.62	PF00046.27 Homeobox Domain
Glyma.13G045100-1	-2.239	-1.354	-3.791	PF00657.20 Lipase_GDSL Family
Glyma.01G212700-1	-2.095	-1.118	-4.036	PF03311.12 Cornichon Family
Glyma.05G196100-2	-2.346	-1.364	-4.152	PF00609.17 DAGK_acc Family
Glyma.06G100000-1	-3.538	-0.518	-3.433	PF00010.24 HLH Domain
Glyma.13G108500-1	-2.69	-0.469	-3.74	PF13639.4 zf-RING_2 Domain
Glyma.18G077900-1	-2.778	-0.392	-3.612	NA
Glyma.09G015200-1	-2.919	-0.311	-3.737	PF00582.24 Usp Domain
Glyma.08G041400-1	-2.887	-1.244	-3.33	PF07891.10 DUF1666 Family
Glyma.15G041600-1	-3.013	-1.208	-3.6	PF00925.18 GTP_cyclohydro2 Family
Glyma.08G060300-1	-3.36	-1.181	-3.723	PF00564.22 PB1 Domain
Glyma.11G168000-1	-3.216	-1.083	-3.726	NA
Glyma.04G011900-1_UE	-2.899	-1.051	-3.928	PF00483.21 NTP_transferase Family
Glyma.06G007100-1	-2.587	-1.165	-4.136	PF02519.12 Auxin_inducible Family
Glyma.20G053400-1	-2.608	-0.965	-3.534	PF03140.13 DUF247 Family
Glyma.17G142900-1	-2.478	-0.814	-3.823	PF05703.9 Auxin_canalis Family
Glyma.12G040400-1	-2.446	-0.859	-3.462	PF00514.21 Arm Repeat
Glyma.07G074600-2	-2.683	-0.986	-3.6	PF00106.23 adh_short Domain
Glyma.07G099300-1	-2.574	-0.451	-4.221	NA
Glyma.19G003100-2	-2.344	-0.888	-4.089	PF04724.11 Glyco_transf_17 Family
Glyma.10G017000-1	-2.576	-1.14	-4.089	PF00759.17 Glyco_hydro_9 Domain
Glyma.02G269700-1	-2.108	-0.852	-4.446	PF00854.19 PTR2 Family
Glyma.06G228200-1	-2.156	-1.369	-4.261	NA
Glyma.19G219500-1	-2.751	-1.309	-4.47	PF00955.19 HCO3_cotransp Family
Glyma.03G154700-1	-2.615	-1.46	-4.194	PF01397.19 Terpene_synth Domain
Glyma.14G184400-1	-2.582	-0.809	-4.491	NA
Glyma.13G213200-1	-2.335	-1.156	-4.506	PF00083.22 Sugar_tr Family
Glyma.06G220900-1_UE	-2.528	-1.183	-4.381	NA
Glyma.17G096800-1	-3.472	-0.562	-4.819	PF00854.19 PTR2 Family
Glyma.07G060700-2	-3.249	-0.736	-4.653	PF14159.4 CAAD Domain
Glyma.09G187700-1	-3.697	-1.198	-4.837	PF00561.18 Abhydrolase_1 Domain
Glyma.16G108900-1	-3.515	-1.227	-4.648	PF00732.17 GMC_oxred_N Domain
Glyma.05G011800-1_UE	-2.444	-1.011	-5.107	PF08513.9 LisH Domain
Glyma.20G166400-1	-2.836	-1.431	-5.188	PF00316.18 FBPase Domain
Glyma.17G096600-1	-2.782	-0.5	-5.044	PF04982.11 HPP Family
Glyma.05G030100-1	-2.927	-0.603	-5.028	PF00069.23 Pkinase Domain
Glyma.18G243100-2	-3.032	-1.242	-4.85	PF14543.4 TAXi_N Domain
Glyma.12G024100-1	-3.055	-0.977	-4.883	NA
Glyma.17G066700-1	-3.204	-0.731	-4.514	PF00069.23 Pkinase Domain
Glyma.11G107000-1	-2.859	-0.801	-4.31	PF01490.16 Aa_trans Family
Glyma.10G024200-1_UE	-2.885	-0.979	-4.541	NA
Glyma.19G205800-1	-3.674	-1.049	-3.986	PF16770.3 RTT107_BRCT_5 Domain
Glyma.18G107200-1	-3.482	-1.007	-3.959	PF04450.10 BSP Family
Glyma.06G294700-1	-3.423	-0.239	-3.99	PF00657.20 Lipase_GDSL Family
Glyma.06G118500-1	-3.564	-0.677	-4.068	PF00195.17 Chal_sti_synt_N Domain
Glyma.18G216200-1	-4.059	-0.37	-4.507	PF00069.23 Pkinase Domain
Glyma.06G031400-1	-4.319	-0.654	-4.22	PF00249.29 Myb_DNA-binding Domain
Glyma.06G141200-1	-3.821	-0.225	-3.999	PF12697.5 Abhydrolase_6 Domain
Glyma.02G193500-1	-3.655	-0.521	-4.603	NA
Glyma.08G026200-1	-3.408	-0.486	-4.31	PF00106.23 adh_short Domain
Glyma.05G219900-1	-3.568	-0.519	-4.455	PF00106.23 adh_short Domain
Glyma.05G057800-1	-2.783	0.022	-4.35	PF14547.4 Hydrophob_seed Domain
Glyma.06G150300-2	-2.818	-0.271	-4.498	PF05479.9 PsaN Family
Glyma.04G022100-1	-2.872	-0.504	-4.714	PF00170.19 bZIP_1 Family
Glyma.03G210400-1	-2.648	-0.015	-4.637	PF00462.22 Glutaredoxin Domain
Glyma.13G087400-1	-2.678	-0.255	-4.506	PF00150.16 Cellulase Domain
Glyma.12G004600-1	-2.754	-0.094	-4.413	PF04043.13 PMEI Domain
Glyma.15G015400-1	-2.945	-0.349	-4.033	NA
Glyma.16G161000-1	-2.687	-0.377	-4.148	PF03140.13 DUF247 Family
Glyma.06G294100-1_UE	-3.166	-0.358	-4.258	PF13962.4 PGG Domain
Glyma.13G093700-2	-3.044	-0.588	-4.509	PF00069.23 Pkinase Domain
Glyma.13G129700-1	-3.306	-0.742	-4.316	PF14309.4 DUF4378 Family
Glyma.18G252300-1	-3.113	-0.85	-3.934	PF00847.18 AP2 Domain
Glyma.18G296900-1	-3.042	-0.834	-4.139	PF00101.18 RuBisCO_small Domain
Glyma.10G042300-2	-3.013	-0.887	-4.16	PF14309.4 DUF4378 Family
Glyma.10G254300-1	-3.431	-0.898	-4.168	PF00069.23 Pkinase Domain
Glyma.13G250500-1	-3.592	-0.92	-4.015	PF03000.12 NPH3 Family
Glyma.05G052000-1	-2.834	-0.89	-4.021	PF00067.20 p450 Domain
Glyma.10G240100-1	-2.94	-0.878	-4.022	NA
Glyma.03G208600-1	-2.965	-0.784	-4.174	PF16770.3 RTT107_BRCT_5 Domain
Glyma.19G222200-1	-3.062	-0.848	-4.736	PF00249.29 Myb_DNA-binding Domain
Glyma.03G225200-1	-3.222	-0.785	-4.414	PF00249.29 Myb_DNA-binding Domain
Glyma.15G062300-1	-3.523	-0.778	-4.307	PF00188.24 CAP Domain
Glyma.01G009200-1	-4.202	-1.642	-6.399	PF10604.7 Polyketide_cyc2 Family
Glyma.06G081800-1	-4.031	-0.754	-4.719	PF00069.23 Pkinase Domain
Glyma.01G239800-1	-4.515	0.105	-4.621	PF11250.6 FAF Family
Glyma.12G044600-1	-5.394	0.141	-4.612	PF03181.13 BURP Family
Glyma.04G062300-1_UE	-4.88	-1.086	-4.232	PF04857.18 CAF1 Family
Glyma.11G149100-1	-4.716	-0.591	-4.561	PF09265.8 Cytokin-bind Domain
Glyma.16G200100-1	-4.989	-0.504	-4.826	PF00266.17 Aminotran_5 Domain
Glyma.02G308700-1	-4.246	-0.003	-3.812	PF02469.20 Fasciclin Family
Glyma.11G117100-1	-4.619	-0.358	-4.263	PF00010.24 HLH Domain
Glyma.06G214400-1	-4.681	-0.452	-4.936	NA
Glyma.13G270600-1	-4.011	-0.144	-4.889	PF00244.18 14-3-3 Domain
Glyma.01G163100-1	-4.216	-0.434	-4.425	PF00141.21 peroxidase Domain
Glyma.11G098400-1	-4.365	-0.268	-4.45	NA
Glyma.05G103600-1	-3.387	-1.12	-6.136	PF00141.21 peroxidase Domain
Glyma.07G258100-1	-4.113	-0.327	-6.614	NA
Glyma.02G032300-1	-2.629	0.566	-4.999	PF00407.17 Bet_v_1 Domain
Glyma.11G189600-1	-2.395	0.629	-5.687	PF13641.4 Glyco_tranf_2_3 Domain
Glyma.12G084600-1	-2.442	0.535	-6.048	PF13641.4 Glyco_tranf_2_3 Domain
Glyma.08G076400-1	-2.65	0.144	-6.183	PF00282.17 Pyridoxal_deC Domain
Glyma.18G103500-1	-3.41	0.894	-6.197	PF02458.13 Transferase Family
Glyma.01G034000-1	-3.796	0.543	-5.858	PF00407.17 Bet_v_1 Domain
Glyma.13G109900-1	-4.003	0.351	-5.003	PF00190.20 Cupin_1 Domain
Glyma.12G062700-1	-3.972	0.471	-5.649	PF01357.19 Pollen_allerg_1 Domain
Glyma.19G250200-1	-3.689	0.336	-5.153	NA
Glyma.02G184700-1	-3.677	0.539	-5.392	NA
Glyma.03G122100-1	-3.649	0.489	-5.045	PF00254.26 FKBP_C Domain
Glyma.19G197800-1	-3.672	0.169	-5.159	PF04844.11 Ovate Family
Glyma.17G077900-1	-3.576	-0.034	-5.12	PF07983.11 X8 Domain
Glyma.13G046600-1	-3.638	0.11	-5.202	PF06974.11 DUF1298 Family
Glyma.09G056600-1	-3.393	0.073	-5.289	NA
Glyma.05G021500-1	-3.736	0.012	-5.897	PF07983.11 X8 Domain
Glyma.17G071000-1_UE	-3.476	0.548	-5.685	NA
Glyma.03G258400-1	-3.37	0.197	-5.673	PF05097.10 DUF688 Family
Glyma.18G259500-1	-3.56	0.12	-5.863	PF00230.18 MIP Family
Glyma.06G024100-1	-3.564	0.128	-6.26	PF00091.23 Tubulin Domain
Glyma.18G284100-1	-3.199	0.867	-6.003	PF00069.23 Pkinase Domain
Glyma.09G077600-1	-2.959	0.601	-6.404	PF00861.20 Ribosomal_L18p Family
Glyma.04G202500-3	-2.97	0.412	-6.174	NA
Glyma.13G267900-1	-3.002	0.292	-6.562	NA
Glyma.04G023900-1	-3.611	0.095	-6.743	PF00091.23 Tubulin Domain
Glyma.15G176900-1	-3.553	0.096	-6.862	PF00190.20 Cupin_1 Domain
Glyma.04G054100-1	-3.668	0.275	-6.829	PF02353.18 CMAS Family
Glyma.08G152800-1	-3.09	0.269	-6.426	PF08263.10 LRRNT_2 Family
Glyma.02G097400-1	-3.536	0.826	-6.363	PF00069.23 Pkinase Domain
Glyma.17G071000-1	-3.675	0.582	-6.314	NA
Glyma.20G088000-1	-3.476	0.308	-6.256	PF02353.18 CMAS Family
Glyma.08G243800-1	-3.461	0.183	-6.267	PF02353.18 CMAS Family
Glyma.07G057100-1	-4.059	-0.241	-5.191	PF11820.6 DUF3339 Family
Glyma.08G074300-1	-4.279	-0.275	-5.453	PF00403.24 HMA Domain
Glyma.01G121700-2	-4.437	-0.354	-5.86	NA
Glyma.16G208300-1	-3.82	-0.689	-5.13	PF07859.11 Abhydrolase_3 Domain
Glyma.06G142900-1	-3.673	-0.911	-5.709	NA
Glyma.03G041300-1	-3.949	-0.295	-5.33	PF07107.9 WI12 Domain
Glyma.01G036900-1	-3.864	0.08	-4.894	PF00413.22 Peptidase_M10 Domain
Glyma.19G239100-1	-3.89	-0.135	-5.326	PF01627.21 Hpt Family
Glyma.06G284900-1	-4.659	-0.568	-5.175	PF07716.13 bZIP_2 Family
Glyma.13G045300-1	-4.594	-0.452	-5.36	NA
Glyma.12G121000-1	-4.458	-0.446	-5.549	PF07716.13 bZIP_2 Family
Glyma.03G041400-1	-4.23	-0.39	-5.245	PF01758.14 SBF Family
Glyma.03G179200-1	-4.427	-0.757	-5.245	PF03094.13 Mlo Family
Glyma.15G051500-1	-4.297	-0.581	-5.404	PF01915.20 Glyco_hydro_3_C Domain
Glyma.07G215900-1	-4.298	-0.776	-5.664	PF08263.10 LRRNT_2 Family
Glyma.19G046000-1	-4.025	0.084	-5.684	PF06974.11 DUF1298 Family
Glyma.15G162800-1	-4.144	0.107	-5.582	NA
Glyma.13G251300-1	-4.253	0.084	-5.347	PF00010.24 HLH Domain
Glyma.09G026800-1	-4.363	-0.424	-5.666	PF04116.11 FA_hydroxylase Family
Glyma.15G132500-1	-4.811	-0.263	-5.635	PF04116.11 FA_hydroxylase Family
Glyma.15G051900-1_UE	-4.495	-0.233	-5.36	PF00403.24 HMA Domain
Glyma.15G018100-1	-4.506	-0.043	-5.716	PF00230.18 MIP Family
Glyma.06G089300-1	-4.715	-0.238	-5.781	NA
Glyma.03G125000-1	-3.776	-0.459	-6.153	PF00249.29 Myb_DNA-binding Domain
Glyma.15G106700-1	-4.587	-0.285	-5.76	PF00011.19 HSP20 Family
Glyma.12G075100-1	-4.199	-0.486	-5.796	PF08392.10 FAE1_CUT1_RppA Family
Glyma.U033000-1	-4.344	-0.472	-5.884	PF08392.10 FAE1_CUT1_RppA Family
Glyma.17G112000-1	-3.398	-0.911	-5.579	PF13499.4 EF-hand_7 Domain
Glyma.20G012900-1	-3.427	-0.724	-5.713	PF08263.10 LRRNT_2 Family
Glyma.08G029400-1	-3.299	-1.372	-5.764	PF00249.29 Myb_DNA-binding Domain
Glyma.18G197800-1	-3.271	-0.991	-5.364	PF12710.5 HAD Family
Glyma.11G185300-1	-3.451	-0.907	-5.202	PF07993.10 NAD_binding_4 Family
Glyma.17G015900-1	-3.924	-0.945	-5.784	NA
Glyma.08G307200-1	-3.752	-0.708	-6.033	PF00657.20 Lipase_GDSL Family
Glyma.02G209000-1_UE	-3.745	-0.759	-6.25	PF00141.21 peroxidase Domain
Glyma.U025100-1	-3.147	-0.948	-5.795	NA
Glyma.12G215100-1	-3.172	-0.781	-6.322	PF05757.9 PsbQ Family
Glyma.06G255600-1	-3.212	-0.86	-6.231	PF01553.19 Acyltransferase Family
Glyma.08G210700-1	-2.983	0.055	-5.055	PF01344.23 Kelch_1 Repeat
Glyma.15G005000-1	-3.119	0.881	-5.548	PF00010.24 HLH Domain
Glyma.08G339600-1	-3.293	0.859	-5.459	NA
Glyma.18G182200-1	-3.631	-0.108	-6.633	PF12338.6 RbcS Family
Glyma.08G007900-1	-3.011	-0.052	-5.887	PF07109.9 Mg-por_mtran_C Family
Glyma.09G238200-1	-3.113	-0.066	-6.067	PF00230.18 MIP Family
Glyma.04G142800-1	-3.142	-0.145	-6.404	NA
Glyma.09G126900-1	-3.366	-0.383	-6.241	PF03595.15 SLAC1 Family
Glyma.07G206400-1	-3.441	-0.496	-5.549	NA
Glyma.07G032000-1	-3.409	0.379	-5.484	PF00646.31 F-box Domain
Glyma.05G050100-1	-3.648	-0.279	-5.592	PF05199.11 GMC_oxred_C Domain
Glyma.08G007900-1_UE	-3.422	-0.06	-5.93	PF07109.9 Mg-por_mtran_C Family
Glyma.16G161300-1	-3.556	0.055	-5.745	PF03140.13 DUF247 Family
Glyma.18G073600-1	-3.242	0.337	-6.502	PF00069.23 Pkinase Domain
Glyma.15G169600-1	-3.489	0.523	-5.938	PF01593.22 Amino_oxidase Domain
Glyma.09G272100-1	-3.358	0.384	-5.894	PF08263.10 LRRNT_2 Family
Glyma.20G008200-1_UE	-3.168	-0.254	-5.569	PF00313.20 CSD Domain
Glyma.09G126500-1	-3.258	-0.38	-5.598	PF03595.15 SLAC1 Family
Glyma.01G113200-1	-3.415	-0.368	-5.737	PF12710.5 HAD Family
Glyma.16G026100-1	-3.778	-0.204	-5.575	PF11820.6 DUF3339 Family
Glyma.16G161200-1	-3.177	0.095	-5.099	PF03140.13 DUF247 Family
Glyma.05G152200-1	-3.487	0.003	-5.538	PF00082.20 Peptidase_S8 Domain
Glyma.15G100100-1	-3.605	-0.245	-5.27	PF00069.23 Pkinase Domain
Glyma.13G003500-1	-3.503	0.367	-4.974	PF08263.10 LRRNT_2 Family
Glyma.U037600-1	-3.679	0.4	-5.137	PF08263.10 LRRNT_2 Family
Glyma.10G228000-1	-3.502	0.435	-5.343	PF08263.10 LRRNT_2 Family
Glyma.10G228100-1	-3.684	0.469	-5.503	PF08263.10 LRRNT_2 Family
Glyma.14G124700-1	-3.526	0.181	-5.54	PF00069.23 Pkinase Domain
Glyma.12G021100-1	-3.562	-0.129	-5.382	PF01379.18 Porphobil_deam Domain
Glyma.05G103900-1	-3.266	-0.058	-5.348	NA
Glyma.17G163400-1	-3.355	0.032	-5.498	NA
Glyma.18G237900-1	-3.179	0.36	-5.163	PF07714.15 Pkinase_Tyr Domain
Glyma.13G039700-1	-3.463	0.145	-5.203	PF00069.23 Pkinase Domain
Glyma.09G148400-1	-3.556	-0.146	-5.068	PF00266.17 Aminotran_5 Domain
Glyma.16G161100-1	-3.272	0.052	-5.082	PF03140.13 DUF247 Family
Glyma.17G238900-1	-3.441	-0.134	-5.142	PF14215.4 bHLH-MYC_N Family
Glyma.09G239600-1	-3.211	0.015	-5.159	PF06974.11 DUF1298 Family
Glyma.03G056700-1	-3.209	-0.134	-5.099	PF11960.6 DUF3474 Family
Glyma.01G120400-1	-3.315	-0.11	-5.124	PF11960.6 DUF3474 Family
Glyma.02G153000-1	-2.706	0.09	-6.527	PF00462.22 Glutaredoxin Domain
Glyma.03G179900-1	-3.146	-0.922	-6.329	PF02469.20 Fasciclin Family
Glyma.19G180700-1	-3.175	-0.838	-6.828	PF02469.20 Fasciclin Family
Glyma.03G026700-1	-2.724	-0.661	-5.754	PF01535.18 PPR Family
Glyma.06G302300-1	-2.292	-0.376	-5.532	PF00722.19 Glyco_hydro_16 Domain
Glyma.18G249400-2	-2.211	-0.659	-5.438	PF02536.12 mTERF Family
Glyma.18G249400-1	-2.248	-0.527	-6.466	PF02536.12 mTERF Family
Glyma.04G185000-1	-2.955	-0.054	-6.31	NA
Glyma.03G230300-1	-2.852	0.01	-6.681	PF01789.14 PsbP Domain
Glyma.13G212900-1	-2.909	-0.395	-6.649	PF01156.17 IU_nuc_hydro Domain
Glyma.18G285400-1	-3.08	-0.094	-5.846	PF01928.19 CYTH Domain
Glyma.13G213000-1	-2.89	-0.438	-6.227	PF01156.17 IU_nuc_hydro Domain
Glyma.13G286500-1	-2.92	-0.325	-6.023	PF05757.9 PsbQ Family
Glyma.15G018000-1	-3.042	-0.215	-6.115	PF00111.25 Fer2 Domain
Glyma.19G227400-1	-2.764	-0.008	-6.002	PF01789.14 PsbP Domain
Glyma.06G055600-1	-2.718	-0.143	-5.752	NA
Glyma.15G018000-1_UE	-2.968	-0.158	-5.938	PF00111.25 Fer2 Domain
Glyma.18G094900-1	-3.01	-0.105	-5.695	NA
Glyma.15G226700-1	-2.992	-0.132	-5.762	NA
Glyma.11G003200-1	-2.265	0.41	-5.534	PF03171.18 2OG-FeII_Oxy Domain
Glyma.12G169500-1	-2.044	0.17	-5.842	PF00111.25 Fer2 Domain
Glyma.12G097800-1	-2.436	0.412	-5.917	PF00230.18 MIP Family
Glyma.03G208300-1	-2.257	-0.444	-6.157	PF00620.25 RhoGAP Domain
Glyma.18G076000-1	-2.336	0.029	-6.062	PF15916.3 DUF4743 Family
Glyma.01G199700-2	-2.35	-0.313	-6.142	PF01597.17 GCV_H Domain
Glyma.01G197500-1	-2.322	-0.257	-6.381	PF00091.23 Tubulin Domain
Glyma.05G200500-1	-2.642	-0.051	-6.137	PF07109.9 Mg-por_mtran_C Family
Glyma.07G262100-1	-2.053	-0.246	-6.905	PF01571.19 GCV_T Domain
Glyma.03G259400-1	-2.376	-0.012	-6.656	PF13301.4 DUF4079 Family
Glyma.19G258300-1	-2.736	-0.019	-6.613	PF13301.4 DUF4079 Family
Glyma.13G113200-1	-2.489	-0.534	-5.887	PF00578.19 AhpC-TSA Domain
Glyma.08G139100-1_UE	-2.556	-0.529	-6.267	PF00254.26 FKBP_C Domain
Glyma.05G203300-1	-2.787	-0.529	-5.905	PF00106.23 adh_short Domain
Glyma.07G057200-1	-2.855	-0.677	-6.073	NA
Glyma.16G026200-1	-2.837	-0.63	-6.088	NA
Glyma.12G191400-1	-2.036	-0.834	-6.201	PF00067.20 p450 Domain
Glyma.13G272300-1	-2.1	-0.406	-5.857	PF13499.4 EF-hand_7 Domain
Glyma.17G100700-1	-2.013	-0.222	-5.996	PF07992.12 Pyr_redox_2 Domain
Glyma.15G179400-1	-2.138	-0.376	-6.148	PF00504.19 Chloroa_b-bind Family
Glyma.04G015400-1	-2.102	-0.162	-6.27	PF00254.26 FKBP_C Domain
Glyma.05G200500-1_UE	-2.317	-0.147	-6.314	PF07109.9 Mg-por_mtran_C Family
Glyma.13G164900-1	-2.511	-0.135	-5.569	PF08847.9 DUF1817 Domain
Glyma.07G050200-1	-2.634	-0.059	-6.554	PF00082.20 Peptidase_S8 Domain
Glyma.13G100600-1	-3.034	-0.293	-5.632	PF00383.21 dCMP_cyt_deam_1 Family
Glyma.15G078800-1	-3.269	-0.354	-5.735	PF02362.19 B3 Family
Glyma.09G238300-1	-2.85	0.859	-5.375	PF02704.12 GASA Family
Glyma.07G132400-1	-2.785	0.556	-5.091	PF13921.4 Myb_DNA-bind_6 Domain
Glyma.06G056000-1	-2.83	0.753	-4.824	NA
Glyma.17G138300-1	-2.608	0.682	-5.237	PF00394.20 Cu-oxidase Domain
Glyma.06G219900-1	-2.093	0.19	-5.105	PF00197.16 Kunitz_legume Domain
Glyma.06G307100-1_UE	-2.336	0.629	-5.178	PF00394.20 Cu-oxidase Domain
Glyma.06G307100-1	-2.268	0.52	-5.474	PF00394.20 Cu-oxidase Domain
Glyma.04G083100-1	-2.765	0.411	-5.158	PF00903.23 Glyoxalase Domain
Glyma.05G149100-1	-2.744	0.294	-5.144	PF02115.15 Rho_GDI Domain
Glyma.18G181300-1	-3.251	0.616	-5.498	PF13921.4 Myb_DNA-bind_6 Domain
Glyma.04G247800-1	-2.64	1.148	-5.83	PF00072.22 Response_reg Domain
Glyma.13G077500-2	-2.455	1.14	-5.783	PF00072.22 Response_reg Domain
Glyma.15G010300-1	-2.894	0.961	-5.978	PF00364.20 Biotin_lipoyl Domain
Glyma.17G138300-2	-2.708	0.601	-5.95	PF00394.20 Cu-oxidase Domain
Glyma.11G096300-1	-2.063	0.44	-5.831	NA
Glyma.09G043200-1	-2.049	0.447	-5.871	PF03083.14 MtN3_slv Family
Glyma.06G169300-1	-2.446	0.249	-5.729	NA
Glyma.20G155600-1	-2.72	0.246	-5.747	PF05173.12 DapB_C Domain
Glyma.08G080600-1	-2.104	0.201	-6.127	PF01565.21 FAD_binding_4 Domain
Glyma.15G067000-1	-2.334	0.304	-6.151	NA
Glyma.02G103700-1	-2.278	0.21	-6.259	PF05911.9 FPP Family
Glyma.05G044600-1	-2.205	0.729	-6.082	PF00657.20 Lipase_GDSL Family
Glyma.17G127000-1	-2.35	0.699	-5.717	PF00657.20 Lipase_GDSL Family
Glyma.11G055200-1	-2.268	0.417	-5.842	PF05498.9 RALF Family
Glyma.03G192500-1	-2.433	0.193	-5.656	PF01061.22 ABC2_membrane Family
Glyma.10G157000-1	-2.447	0.144	-5.824	NA
Glyma.13G356100-1	-2.435	-0.117	-5.644	PF00111.25 Fer2 Domain
Glyma.17G106200-1	-2.424	-0.219	-5.683	PF08847.9 DUF1817 Domain
Glyma.19G261600-1	-2.346	0.221	-5.495	PF06966.10 DUF1295 Family
Glyma.14G134000-1	-2.069	0.056	-5.521	PF04755.10 PAP_fibrillin Family
Glyma.02G274000-1	-2.033	-0.009	-5.545	PF08240.10 ADH_N Domain
Glyma.06G068200-1	-2.232	-0.152	-5.895	PF00141.21 peroxidase Domain
Glyma.12G222200-1_UE	-2.269	-0.222	-5.532	PF00106.23 adh_short Domain
Glyma.08G089700-1	-2.534	-0.088	-5.574	PF00254.26 FKBP_C Domain
Glyma.15G201900-1	-2.599	0.146	-4.947	PF13855.4 LRR_8 Repeat
Glyma.01G186800-1	-2.445	0.289	-5.309	PF05498.9 RALF Family
Glyma.06G307000-1	-2.495	0.344	-5.486	PF00230.18 MIP Family
Glyma.06G089400-1	-2.857	0.347	-5.365	PF03694.11 Erg28 Family
Glyma.20G129200-1	-3.011	0.078	-4.92	PF00069.23 Pkinase Domain
Glyma.20G025700-1	-2.871	0.261	-5.288	PF12697.5 Abhydrolase_6 Domain
Glyma.02G167000-1	-2.771	0.01	-5.077	NA
Glyma.03G052100-1	-2.629	0.009	-5.307	NA
Glyma.17G138300-3	-2.624	0.577	-5.517	PF00394.20 Cu-oxidase Domain
Glyma.08G222300-1	-2.575	0.456	-4.989	PF10250.7 O-FucT Family
Glyma.07G004200-1	-2.69	0.345	-5.282	PF10250.7 O-FucT Family
Glyma.04G055900-1	-2.611	0.181	-5.06	NA
Glyma.13G148900-1	-2.593	0.026	-5.269	PF03016.13 Exostosin Family
Glyma.05G044000-1	-2.575	-0.8	-5.198	PF00544.17 Pec_lyase_C Domain
Glyma.19G000900-1	-2.783	-0.759	-5.604	PF00022.17 Actin Family
Glyma.08G098400-1	-2.033	-1.099	-5.774	PF00083.22 Sugar_tr Family
Glyma.20G210400-1	-2.108	-0.705	-5.864	PF02309.14 AUX_IAA Family
Glyma.14G086300-3	-2.064	-0.983	-5.565	PF01112.16 Asparaginase_2 Domain
Glyma.11G254900-1	-2.41	-0.674	-5.803	PF01370.19 Epimerase Family
Glyma.03G172900-1	-2.148	-0.556	-6.574	PF00892.18 EamA Family
Glyma.04G243800-1	-2.321	-0.772	-6.068	PF12638.5 Staygreen Domain
Glyma.10G180100-1	-2.349	-0.742	-6.395	PF02309.14 AUX_IAA Family
Glyma.17G138900-1	-3.573	-0.168	-5.794	NA
Glyma.07G156100-1	-3.205	-0.946	-5.464	PF01554.16 MatE Family
Glyma.06G241300-1	-3.374	-1.082	-5.444	PF13962.4 PGG Domain
Glyma.19G202900-1	-3.114	-0.733	-5.205	PF07859.11 Abhydrolase_3 Domain
Glyma.10G025300-1	-3.015	-0.325	-5.691	PF01715.15 IPPT Domain
Glyma.05G137500-1	-3.138	-0.707	-5.691	PF03171.18 2OG-FeII_Oxy Domain
Glyma.05G210900-1	-2.863	0.283	-5.811	PF00295.15 Glyco_hydro_28 Domain
Glyma.12G035300-1	-2.127	-0.124	-6.185	PF02519.12 Auxin_inducible Family
Glyma.04G215800-2	-2.11	-0.259	-6.273	PF05479.9 PsaN Family
Glyma.19G173800-1	-2.423	-0.007	-5.459	PF00892.18 EamA Family
Glyma.10G061300-1	-2.256	0.083	-5.588	PF02458.13 Transferase Family
Glyma.10G060700-1	-2.195	0.04	-5.768	PF02458.13 Transferase Family
Glyma.18G065900-2	-2.534	-0.253	-5.538	PF11493.6 TSP9 Family
Glyma.02G149700-1	-2.561	-0.525	-5.304	NA
Glyma.07G068300-1	-2.646	-0.516	-5.324	PF02152.16 FolB Domain
Glyma.11G146500-1	-2.677	-0.899	-5.679	PF00230.18 MIP Family
Glyma.09G276600-1	-2.176	-0.771	-5.505	PF00069.23 Pkinase Domain
Glyma.02G002000-1	-2.255	-0.646	-5.62	PF08241.10 Methyltransf_11 Domain
Glyma.16G029300-2	-2.615	-0.542	-5.603	PF14159.4 CAAD Domain
Glyma.13G333200-4	-2.989	-0.125	-5.777	PF00249.29 Myb_DNA-binding Domain
Glyma.06G105800-1	-3.007	-0.743	-6.132	PF04570.12 zf-FLZ Family
Glyma.14G150600-1	-2.719	-0.491	-6.065	PF00355.24 Rieske Domain
Glyma.11G176000-1	-2.737	-0.427	-6.282	PF11493.6 TSP9 Family
Glyma.02G064700-2	-2.306	-0.499	-5.911	PF00504.19 Chloroa_b-bind Family
Glyma.11G060200-1	-2.583	-0.371	-6.07	PF00067.20 p450 Domain
Glyma.10G024900-1	-2.423	-0.415	-6.154	PF08137.10 DVL Family
Glyma.13G357300-2	-2.024	-0.618	-5.995	PF03244.12 PSI_PsaH Family
Glyma.02G000300-1	-2.287	-0.621	-5.834	NA
Glyma.04G191700-1	-2.059	-0.535	-5.593	PF13419.4 HAD_2 Family
Glyma.11G118700-1	-2.193	-0.549	-5.566	PF00456.19 Transketolase_N Domain
Glyma.08G297400-1	-2.132	-0.826	-5.391	PF00069.23 Pkinase Domain
Glyma.12G091900-7	-2.125	-0.346	-5.456	NA
Glyma.06G022300-1	-2.291	-0.471	-5.366	PF00170.19 bZIP_1 Family
Glyma.15G169200-1	-2.07	-0.341	-5.229	NA
Glyma.01G033800-1	-2.196	-0.164	-5.479	PF00892.18 EamA Family
Glyma.04G215800-1	-2.061	-0.374	-5.707	PF05479.9 PsaN Family
Glyma.11G227100-1	-2.032	-0.53	-5.659	PF00316.18 FBPase Domain
Glyma.06G032100-1	-2.063	-0.515	-6.029	PF04072.12 LCM Family
Glyma.19G261400-1	-2.025	-0.588	-6.68	NA
Glyma.08G213900-1	-2.101	-0.745	-6.368	PF12697.5 Abhydrolase_6 Domain
Glyma.18G257300-1	-2.044	-0.732	-6.218	PF04770.10 ZF-HD_dimer Family
Glyma.07G028900-1	-2.169	-0.785	-6.364	PF12697.5 Abhydrolase_6 Domain
Glyma.06G267100-1	-2.257	-0.789	-6.438	NA
Glyma.12G059600-1	-2.56	-1.016	-6.393	PF13460.4 NAD_binding_10 Domain
Glyma.11G135900-1	-2.525	-0.972	-6.513	PF13460.4 NAD_binding_10 Domain
Glyma.15G052300-2	-2.21	-0.789	-6.553	PF07228.10 SpoIIE Family
Glyma.05G177000-1	-2.19	-1.118	-6.53	PF13419.4 HAD_2 Family
Glyma.20G073800-1	-2.641	-0.93	-6.531	PF11965.6 DUF3479 Family
Glyma.17G084300-1	-2.575	-0.931	-6.316	PF00581.18 Rhodanese Domain
Glyma.17G084300-2	-2.819	-1.15	-6.204	PF00581.18 Rhodanese Domain
Glyma.13G075200-1	-2.038	-0.237	-6.212	PF00450.20 Peptidase_S10 Domain
Glyma.18G065900-1	-2.124	-0.129	-6.318	PF11493.6 TSP9 Family
Glyma.08G333200-1	-2.436	-0.136	-6.066	PF00069.23 Pkinase Domain
Glyma.11G196400-1	-2.457	-0.28	-6.353	NA
Glyma.12G091900-1	-2.255	-0.904	-5.857	NA
Glyma.08G134300-1	-2.047	-1.057	-6.057	PF13419.4 HAD_2 Family
Glyma.05G016000-2	-2.379	-1.085	-6.075	PF00581.18 Rhodanese Domain
Glyma.18G270600-1	-2.554	-0.694	-5.738	PF07714.15 Pkinase_Tyr Domain
Glyma.09G230500-1	-2.345	-0.849	-5.822	PF00875.16 DNA_photolyase Domain
Glyma.16G044700-1	-2.446	-0.842	-5.804	PF13041.4 PPR_2 Repeat
Glyma.05G016000-1	-2.175	-0.845	-6.432	PF00581.18 Rhodanese Domain
Glyma.01G182600-1	-2.117	-0.342	-5.902	NA
Glyma.19G224800-1	-2.079	-0.485	-5.999	NA
Glyma.19G126700-1_UE	-2.034	-0.771	-6.214	PF01789.14 PsbP Domain
Glyma.03G097300-1	-2.093	-0.762	-6.07	PF00561.18 Abhydrolase_1 Domain
Glyma.07G019400-1	-2.102	-0.603	-6.114	PF14159.4 CAAD Domain
Glyma.10G000900-1_UE	-2.257	-0.719	-6.382	NA
Glyma.10G000900-1	-2.382	-0.657	-6.249	NA
Glyma.04G035900-1	-2.052	-0.347	-6.222	PF08041.9 PetM Family
Glyma.07G128600-1	-2.069	-0.365	-6.281	PF14432.4 DYW_deaminase Family
Glyma.19G145800-1	-2.202	-0.406	-6.459	PF00581.18 Rhodanese Domain
Glyma.03G180000-1	-2.629	-1.661	-5.162	PF02469.20 Fasciclin Family
Glyma.13G229000-3	-2.01	-1.236	-5.523	PF05097.10 DUF688 Family
Glyma.10G183900-1	-2.348	-0.939	-5.237	PF00854.19 PTR2 Family
Glyma.01G132000-1	-2.207	-1.022	-5.451	PF00069.23 Pkinase Domain
Glyma.02G154500-2	-2.454	-0.974	-5.393	NA
Glyma.08G263200-1	-2.761	-1.365	-4.365	PF03352.11 Adenine_glyco Family
Glyma.07G065600-1	-2.291	-1.3	-5.065	PF00931.20 NB-ARC Domain
Glyma.01G082000-1	-2.506	-1.314	-4.882	PF03352.11 Adenine_glyco Family
Glyma.11G121100-1	-2.343	-1.057	-5.044	PF13460.4 NAD_binding_10 Domain
Glyma.11G121100-1_UE	-2.602	-0.943	-5.115	PF13460.4 NAD_binding_10 Domain
Glyma.07G063100-1	-2.015	-1.267	-4.704	NA
Glyma.07G062900-1	-2.108	-1.11	-4.686	PF00931.20 NB-ARC Domain
Glyma.07G063700-1	-2.243	-1.196	-4.694	NA
Glyma.07G065500-1	-2.197	-1.144	-4.732	PF00931.20 NB-ARC Domain
Glyma.02G064200-1	-2.059	-1.441	-5.21	PF00445.16 Ribonuclease_T2 Domain
Glyma.13G169400-1	-2.24	-1.05	-4.866	NA
Glyma.09G252100-1	-2.293	-1.074	-4.988	PF13419.4 HAD_2 Family
Glyma.01G191200-1	-2.057	-1.112	-4.532	PF12697.5 Abhydrolase_6 Domain
Glyma.02G064300-1	-2.036	-1.189	-4.857	PF00445.16 Ribonuclease_T2 Domain
Glyma.02G064100-1	-2.024	-1.253	-4.644	PF00445.16 Ribonuclease_T2 Domain
Glyma.02G064400-1	-2.096	-1.25	-4.836	PF00445.16 Ribonuclease_T2 Domain
Glyma.13G306600-1	-2.087	-0.305	-4.646	PF08613.9 Cyclin Family
Glyma.15G079300-1	-2.004	-0.388	-4.572	PF00657.20 Lipase_GDSL Family
Glyma.05G030200-1	-2.517	-0.598	-4.577	NA
Glyma.11G014800-1	-2.5	-0.266	-4.844	PF00847.18 AP2 Domain
Glyma.01G181900-1	-2.49	-0.617	-5.15	PF00067.20 p450 Domain
Glyma.02G217000-1	-2.692	-0.655	-4.939	NA
Glyma.04G227600-1	-2.481	-0.905	-4.764	NA
Glyma.19G051000-1	-2.278	-1.114	-4.749	PF00657.20 Lipase_GDSL Family
Glyma.16G168000-1	-2.564	-0.751	-4.42	PF00316.18 FBPase Domain
Glyma.09G054500-1	-2.126	-0.551	-4.456	PF13962.4 PGG Domain
Glyma.09G186200-1	-2.251	-0.562	-4.537	PF00067.20 p450 Domain
Glyma.02G049200-1	-2.447	-0.427	-4.665	PF02519.12 Auxin_inducible Family
Glyma.08G232400-1	-2.481	-0.663	-4.627	PF13499.4 EF-hand_7 Domain
Glyma.07G089700-1	-2.594	-0.547	-4.667	PF00067.20 p450 Domain
Glyma.09G186400-1	-2.479	-0.589	-4.701	PF00067.20 p450 Domain
Glyma.02G154500-1	-2.505	-0.93	-5.112	NA
Glyma.12G009700-1	-2.288	-0.976	-4.801	PF11891.6 RETICULATA-like Family
Glyma.12G191900-1	-2.255	-0.701	-4.855	PF08519.10 RFC1 Domain
Glyma.16G197400-1	-2.073	-0.836	-4.527	NA
Glyma.01G076100-3	-2.03	-0.997	-4.763	PF04755.10 PAP_fibrillin Family
Glyma.U022200-1	-2.185	-0.963	-4.86	NA
Glyma.10G178600-1	-2.024	-0.695	-5.371	PF08241.10 Methyltransf_11 Domain
Glyma.18G001800-1	-2.132	-0.911	-5.125	PF00581.18 Rhodanese Domain
Glyma.11G255300-1	-2.015	-0.894	-5.223	PF00581.18 Rhodanese Domain
Glyma.13G055100-1	-2.088	-0.464	-4.977	NA
Glyma.14G108200-1	-2.247	-0.653	-4.97	NA
Glyma.18G240500-1_UE	-2.5	-0.554	-5.038	PF13419.4 HAD_2 Family
Glyma.10G024200-1	-2.479	-0.787	-4.892	NA
Glyma.19G032500-1	-2.379	-0.793	-5.174	NA
Glyma.09G209700-1	-2.562	-0.813	-5.145	PF14432.4 DYW_deaminase Family
Glyma.08G225000-1	-3.01	-0.272	-5.244	PF00153.25 Mito_carr Family
Glyma.17G154800-2	-2.998	-0.051	-5.26	PF06943.10 zf-LSD1 Domain
Glyma.03G149200-1	-3.212	0.068	-5.527	PF00083.22 Sugar_tr Family
Glyma.17G154800-1_UE	-3.25	0	-5.678	PF06943.10 zf-LSD1 Domain
Glyma.16G021200-1	-2.655	0.61	-5.287	PF00067.20 p450 Domain
Glyma.11G227200-1	-2.807	0.079	-5.044	PF00249.29 Myb_DNA-binding Domain
Glyma.09G154100-1	-2.824	0.126	-4.751	NA
Glyma.19G032100-1	-2.649	0.112	-5.432	NA
Glyma.10G021300-1	-2.792	-0.078	-5.705	PF00462.22 Glutaredoxin Domain
Glyma.09G211400-1	-2.772	-0.527	-5.506	PF14379.4 Myb_CC_LHEQLE Family
Glyma.02G015000-1	-2.613	-0.941	-5.942	NA
Glyma.19G009700-1	-2.923	-0.891	-6.208	PF00160.19 Pro_isomerase Domain
Glyma.13G351600-1	-2.553	-1.132	-5.134	PF06888.10 Put_Phosphatase Family
Glyma.10G094600-1	-2.511	-1.353	-5.322	NA
Glyma.02G197600-1	-2.361	-0.959	-5.306	PF03168.11 LEA_2 Domain
Glyma.10G026600-1	-2.472	-0.811	-5.64	PF01370.19 Epimerase Family
Glyma.12G109200-1	-2.494	-0.947	-5.758	NA
Glyma.05G195500-1	-2.961	-0.693	-5.276	PF01425.19 Amidase Family
Glyma.13G169500-1	-2.859	-0.901	-5.497	PF00160.19 Pro_isomerase Domain
Glyma.12G046100-1	-2.933	-1.254	-5.483	PF13460.4 NAD_binding_10 Domain
Glyma.12G046200-1	-2.8	-1.185	-5.668	PF13460.4 NAD_binding_10 Domain
Glyma.11G121100-2	-2.863	-1.235	-5.676	PF13460.4 NAD_binding_10 Domain
Glyma.04G179500-1	-2.529	0.364	-4.535	PF02704.12 GASA Family
Glyma.07G022400-1	-2.623	0.121	-4.635	PF03254.11 XG_FTase Family
Glyma.16G041700-1	-2.254	-0.292	-4.415	NA
Glyma.19G205500-1	-2.273	-0.587	-4.637	PF00620.25 RhoGAP Domain
Glyma.08G067900-1	-2.798	-0.394	-4.679	PF12689.5 Acid_PPase Family
Glyma.08G132800-1	-2.553	-0.261	-4.833	PF00046.27 Homeobox Domain
Glyma.15G069600-1	-2.608	-0.459	-4.751	NA
Glyma.07G022300-1_UE	-2.816	0.001	-4.991	PF03254.11 XG_FTase Family
Glyma.06G068800-1	-2.69	-0.42	-4.737	PF00847.18 AP2 Domain
Glyma.18G002200-1	-2.809	-0.515	-5.111	PF01370.19 Epimerase Family
Glyma.07G181900-1	-2.716	-0.412	-4.958	PF12689.5 Acid_PPase Family
Glyma.05G000900-1	-2.641	-0.477	-5.146	PF00022.17 Actin Family
Glyma.08G193100-1	-2.861	-0.5	-5.314	PF00732.17 GMC_oxred_N Domain
Glyma.13G267100-1	-2.755	-0.392	-5.13	NA
Glyma.07G181900-1_UE	-2.687	-0.476	-5.2	PF12689.5 Acid_PPase Family
Glyma.14G019800-1	-2.293	-0.387	-5.431	NA
Glyma.06G014500-2	-2.068	-0.49	-5.141	PF01789.14 PsbP Domain
Glyma.02G302600-1	-2.322	-0.509	-5.169	PF00069.23 Pkinase Domain
Glyma.07G055800-1	-2.561	-0.234	-4.653	PF03351.15 DOMON Domain
Glyma.16G024500-1	-2.535	-0.237	-5.054	PF03351.15 DOMON Domain
Glyma.18G025600-1	-2.439	-0.626	-5.169	PF03195.12 DUF260 Family
Glyma.11G231500-1	-2.431	-0.573	-4.941	PF03195.12 DUF260 Family
Glyma.09G054800-1	-2.388	-0.547	-5.099	PF13962.4 PGG Domain
Glyma.07G129200-1_UE	-2.197	-0.213	-4.973	PF08241.10 Methyltransf_11 Domain
Glyma.19G110700-1	-2.148	-0.468	-4.876	NA
Glyma.02G094900-1	-2.185	-0.319	-4.9	PF01789.14 PsbP Domain
Glyma.06G014500-1	-2.08	-0.458	-4.948	PF01789.14 PsbP Domain
Glyma.15G080500-1	-2.231	-0.185	-5.312	PF13472.4 Lipase_GDSL_2 Domain
Glyma.05G045400-1	-2.17	-0.218	-5.03	NA
Glyma.17G127600-1	-2.202	-0.276	-5.283	NA
Glyma.06G128500-1	-2.459	-0.413	-5.488	PF01095.17 Pectinesterase Family
Glyma.19G186100-1	-2.737	-0.059	-5.168	PF00230.18 MIP Family
Glyma.03G185900-1	-2.752	-0.077	-5.357	PF00230.18 MIP Family
Glyma.10G064300-1	-2.771	-0.053	-5.213	PF03016.13 Exostosin Family
Glyma.12G010100-1	-2.605	-0.118	-5.388	PF00450.20 Peptidase_S10 Domain
Glyma.08G020800-1	-2.491	-0.44	-5.303	PF00069.23 Pkinase Domain
Glyma.02G182200-1	-2.407	-0.646	-5.055	PF01453.22 B_lectin Domain
Glyma.05G203000-1	-2.686	-0.482	-5.458	PF02458.13 Transferase Family
Glyma.07G096800-1	-2.635	-0.462	-5.107	PF12740.5 Chlorophyllase2 Family
Glyma.08G139100-1	-2.672	-0.489	-5.335	PF00254.26 FKBP_C Domain
Glyma.05G181400-1	-2.604	-0.46	-5.372	PF00254.26 FKBP_C Domain
Glyma.12G035700-1	-4.502	0.674	-3.194	PF02519.12 Auxin_inducible Family
Glyma.04G098400-1	-4.804	-0.215	-3.73	PF00010.24 HLH Domain
Glyma.13G002000-1	-5.092	0.395	-4.715	PF02298.15 Cu_bind_like Domain
Glyma.02G228100-1	-4.837	-1.305	-3.748	PF00733.19 Asn_synthase Domain
Glyma.14G195000-1	-5.656	-1.39	-4.619	PF00733.19 Asn_synthase Domain
Glyma.15G228400-1	-5.11	-0.892	-4.265	NA
Glyma.03G247000-1	-4.685	-1.638	-4.322	PF01370.19 Epimerase Family
Glyma.04G031700-1	-5.077	-1.634	-4.888	PF00249.29 Myb_DNA-binding Domain
Glyma.07G155500-1	-4.681	-0.039	-2.017	PF10604.7 Polyketide_cyc2 Family
Glyma.02G261900-1	-3.93	0.334	-1.624	PF10604.7 Polyketide_cyc2 Family
Glyma.04G226100-1	-6.007	-1.538	-1.644	PF05978.14 UNC-93 Family
Glyma.13G084000-1	-3.356	-0.793	-3.032	PF00174.17 Oxidored_molyb Domain
Glyma.19G146900-1	-4.716	-1.75	-2.969	PF05553.9 DUF761 Family
Glyma.03G165200-1	-4.418	-1.177	-2.756	PF00732.17 GMC_oxred_N Domain
Glyma.19G166500-1	-4.082	-1.324	-2.07	PF00732.17 GMC_oxred_N Domain
Glyma.18G145900-1	-4.145	-1.181	-2.373	PF05199.11 GMC_oxred_C Domain
Glyma.04G042400-1	-4.192	-0.897	-0.379	PF00069.23 Pkinase Domain
Glyma.06G139300-1	-4.022	-0.151	0.358	NA
Glyma.02G140400-1	-3.696	-0.446	-0.382	NA
Glyma.02G140300-1	-3.196	-0.663	-0.892	NA
Glyma.10G033700-1	-3.29	-0.474	-0.784	NA
Glyma.07G165900-1	-2.858	0.569	-1.613	NA
Glyma.09G119900-1	-3.668	0.529	-1.354	NA
Glyma.06G125800-1	-3.912	-0.041	-2.276	PF03083.14 MtN3_slv Family
Glyma.20G208400-1	-2.907	-0.543	-2.637	PF14547.4 Hydrophob_seed Domain
Glyma.20G222000-1	-3.372	-0.464	-2.686	PF03479.13 DUF296 Domain
Glyma.10G167100-1	-3.368	-0.418	-3.1	PF03479.13 DUF296 Domain
Glyma.07G236800-1	-2.529	-3.043	-1.55	PF13668.4 Ferritin_2 Domain
Glyma.09G038600-1	-2.234	-2.245	-0.171	PF01915.20 Glyco_hydro_3_C Domain
Glyma.09G038600-1_UE	-2.322	-2.155	-0.378	PF01915.20 Glyco_hydro_3_C Domain
Glyma.16G150300-2	-3.066	-1.846	-3.601	PF00722.19 Glyco_hydro_16 Domain
Glyma.01G107400-1	-3.377	-3.523	-3.261	PF14223.4 Retrotran_gag_2 Family
Glyma.13G287600-1	-3.903	-1.788	-2.559	PF03171.18 2OG-FeII_Oxy Domain
Glyma.13G091500-1	-3.95	-1.591	-3.343	NA
Glyma.12G214000-1	-4.071	-1.769	-3.576	PF03171.18 2OG-FeII_Oxy Domain
Glyma.12G042400-1	-3.181	-0.928	-3.791	PF00483.21 NTP_transferase Family
Glyma.13G249100-1	-3.4	-1.886	-3.445	NA
Glyma.09G062600-1	-2.721	-2.095	-4.439	PF00722.19 Glyco_hydro_16 Domain
Glyma.07G091400-2	-3.231	-1.586	-4.137	PF06203.12 CCT Motif
Glyma.10G281300-1	-3.137	-1.905	-4.57	PF02362.19 B3 Family
Glyma.13G191900-1	-2.971	-0.644	-2.829	NA
Glyma.15G142100-1	-2.385	-1.486	-1.162	NA
Glyma.15G229400-1	-2.645	-0.959	-1.793	NA
Glyma.02G091400-1	-2.708	-1.368	-2.175	PF00403.24 HMA Domain
Glyma.18G291700-1	-2.411	-1.437	-2.003	PF00403.24 HMA Domain
Glyma.07G091400-1_UE	-2.668	-1.568	-2.409	PF06203.12 CCT Motif
Glyma.02G061300-1	-3.241	-2.656	-3.005	PF05562.9 WCOR413 Family
Glyma.15G143700-1_UE	-2.514	-2.015	-2.998	PF01915.20 Glyco_hydro_3_C Domain
Glyma.15G143700-1	-2.356	-1.938	-2.543	PF01915.20 Glyco_hydro_3_C Domain
Glyma.05G057200-1	-2.537	-2.49	-2.543	PF14547.4 Hydrophob_seed Domain
Glyma.13G207200-1	-2.964	-1.927	-2.798	PF00106.23 adh_short Domain
Glyma.08G178000-1	-2.819	-2.141	-1.908	PF04674.10 Phi_1 Family
Glyma.19G135100-1	-2.954	-2.175	-2.43	PF09265.8 Cytokin-bind Domain
Glyma.06G058000-3	-2.311	-2.526	-3.038	PF00636.24 Ribonuclease_3 Family
Glyma.16G107200-1	-2.373	-2.38	-2.861	PF00112.21 Peptidase_C1 Domain
Glyma.04G141400-1_UE	-3.012	-2.03	-3.046	NA
Glyma.06G115400-1	-2.828	-2.14	-2.842	PF01301.17 Glyco_hydro_35 Domain
Glyma.14G056300-1	-4.682	1.567	-1.128	PF10604.7 Polyketide_cyc2 Family
Glyma.02G109100-1	-5.099	0.697	-3.798	PF01357.19 Pollen_allerg_1 Domain
Glyma.01G050100-1_UE	-5.631	0.692	-3.98	PF01357.19 Pollen_allerg_1 Domain
Glyma.15G062700-1	-2.272	2.338	0.634	PF00188.24 CAP Domain
Glyma.03G202600-1	-3.079	-0.409	0.475	PF04564.13 U-box Domain
Glyma.04G153400-1	-2.82	-1.412	0.645	PF13639.4 zf-RING_2 Domain
Glyma.01G093800-1	-3.125	-1.489	0.311	PF13639.4 zf-RING_2 Domain
Glyma.16G162500-1	-2.497	0.505	1.079	PF04864.11 Alliinase_C Domain
Glyma.18G137500-1	-3.003	-0.315	0.999	PF00722.19 Glyco_hydro_16 Domain
Glyma.13G294200-1	-2.602	0.054	0.074	NA
Glyma.12G206700-1	-2.533	0.025	0.179	NA
Glyma.10G060800-1	-2.119	0.89	2.1	PF00314.15 Thaumatin Domain
Glyma.10G061800-1	-2.176	0.918	2.113	PF00314.15 Thaumatin Domain
Glyma.15G079100-1	-2.259	1.248	1.021	PF00847.18 AP2 Domain
Glyma.03G148100-1	-2.641	0.646	1.155	PF16211.3 Histone_H2A_C Family
Glyma.08G169000-1	-3.138	0.517	1.599	PF03195.12 DUF260 Family
Glyma.15G258100-1	-3.325	0.539	1.478	PF03195.12 DUF260 Family
Glyma.15G222200-1	-2.026	1.114	-0.108	PF00125.22 Histone Domain
Glyma.19G151400-1	-2.2	0.93	0.259	PF16211.3 Histone_H2A_C Family
Glyma.07G197600-1	-2.379	-0.398	0.025	PF00226.29 DnaJ Domain
Glyma.20G195900-1	-2.421	0.288	-0.621	PF00847.18 AP2 Domain
Glyma.15G011200-1	-2.695	0.164	0.026	PF00955.19 HCO3_cotransp Family
Glyma.13G362600-1	-2.155	-0.105	-0.084	PF00955.19 HCO3_cotransp Family
Glyma.10G212300-1	-2.045	-0.745	0.216	PF03094.13 Mlo Family
Glyma.13G120500-1	-2.005	-0.986	0.254	PF00067.20 p450 Domain
Glyma.16G010900-1	-2.14	-0.746	0.11	PF06075.10 DUF936 Family
Glyma.06G127400-1	-2.257	-0.66	-0.413	PF00310.19 GATase_2 Domain
Glyma.12G192100-1	-2.237	0.144	-0.983	PF03552.12 Cellulose_synt Family
Glyma.08G306200-1	-2.018	-0.151	-0.011	PF00494.17 SQS_PSY Domain
Glyma.20G224200-1	-2.083	-0.373	-1.287	NA
Glyma.17G060200-1	-3.129	0.468	0.961	PF14009.4 DUF4228 Family
Glyma.03G247500-1	-2.651	1.011	1.365	PF00967.15 Barwin Domain
Glyma.19G245600-1	-2.269	0.602	1.023	PF00967.15 Barwin Domain
Glyma.05G043800-1	-2.109	-0.037	1.423	NA
Glyma.05G204800-1	-2.286	0.294	1.785	PF00314.15 Thaumatin Domain
Glyma.07G261500-1	-2.409	0.015	1.386	PF01507.17 PAPS_reduct Family
Glyma.15G248900-1	-2.085	0.403	0.908	NA
Glyma.10G052500-1	-2.108	-0.201	1.49	PF07714.15 Pkinase_Tyr Domain
Glyma.10G012400-1	-2.438	-0.771	1.285	NA
Glyma.19G231000-1	-2.765	-0.247	1.367	PF14299.4 PP2 Family
Glyma.03G224100-1	-2.61	-0.343	1.041	PF00664.21 ABC_membrane Family
Glyma.13G302700-1	-2.624	-0.833	1.144	PF02458.13 Transferase Family
Glyma.13G358700-1	-2.147	-1.175	0.977	PF00225.21 Kinesin Domain
Glyma.18G199000-1	-2.129	-0.458	1.155	PF00069.23 Pkinase Domain
Glyma.08G324700-1	-2.031	-0.244	0.8	PF02678.14 Pirin Family
Glyma.18G199100-1	-2.058	-0.389	0.674	PF00069.23 Pkinase Domain
Glyma.09G281900-1	-2.192	-0.681	0.615	PF00891.16 Methyltransf_2 Family
Glyma.02G003700-1	-2.661	-1.209	-0.094	PF03124.12 EXS Family
Glyma.10G004800-1	-2.998	-1.362	-0.036	PF03124.12 EXS Family
Glyma.16G099800-1	-2.091	-1.314	-1.065	PF07859.11 Abhydrolase_3 Domain
Glyma.03G143800-1	-2.301	-1.182	-0.597	PF05553.9 DUF761 Family
Glyma.10G062600-1	-2.319	-0.802	-0.849	PF00201.16 UDPGT Family
Glyma.11G123200-1	-2.425	-1.387	-0.484	PF00503.18 G-alpha Domain
Glyma.10G192800-1	-2.403	-1.525	-0.617	PF14868.4 DUF4487 Family
Glyma.06G112000-1	-2.088	-1.279	-0.717	PF00892.18 EamA Family
Glyma.14G143700-1_UE	-2.195	-1.713	-0.326	PF08777.9 RRM_3 Domain
Glyma.16G089900-1	-2.87	-0.83	0.913	PF00067.20 p450 Domain
Glyma.05G182600-1	-2.577	-1.374	0.371	PF00202.19 Aminotran_3 Domain
Glyma.05G182600-1_UE	-2.566	-1.489	0.619	PF00202.19 Aminotran_3 Domain
Glyma.17G056300-1	-2.037	-0.526	0.83	PF00046.27 Homeobox Domain
Glyma.12G077700-1_UE	-2.68	-0.392	0.346	NA
Glyma.06G132700-1	-2.039	-0.445	0.398	PF00004.27 AAA Domain
Glyma.12G064500-1	-2.24	-0.691	0.099	PF12681.5 Glyoxalase_2 Domain
Glyma.11G141000-1	-2.281	-0.756	0.006	NA
Glyma.06G272900-1	-2.399	-0.81	0.325	PF00112.21 Peptidase_C1 Domain
Glyma.06G273600-1	-2.477	-0.863	-0.016	PF00112.21 Peptidase_C1 Domain
Glyma.12G130500-1	-2.427	-0.991	-0.075	PF00112.21 Peptidase_C1 Domain
Glyma.13G280500-1	-2.305	-0.63	0.256	PF00149.26 Metallophos Domain
Glyma.09G280700-1	-2.472	-0.151	0.556	PF00481.19 PP2C Family
Glyma.U038300-1	-2.058	-0.356	0.435	PF08491.8 SE Family
Glyma.14G090400-1	-2.122	-0.398	0.329	PF08491.8 SE Family
Glyma.04G225300-1	-3.268	-0.987	-0.928	NA
Glyma.18G134600-1	-3.484	-1.073	-1.38	PF01202.20 SKI Domain
Glyma.05G140900-1	-2.112	-1.297	-1.366	PF03055.13 RPE65 Family
Glyma.12G194600-1	-2.227	-0.788	-1.304	NA
Glyma.09G242600-1	-2.613	-0.956	-1.188	PF00847.18 AP2 Domain
Glyma.11G244900-1	-2.214	0.368	-0.873	PF00544.17 Pec_lyase_C Domain
Glyma.13G034500-1_UE	-2.411	0.164	-0.812	PF00069.23 Pkinase Domain
Glyma.13G034500-1	-2.5	0.156	-1.42	PF00069.23 Pkinase Domain
Glyma.06G307500-1	-2.684	-0.04	-1.551	PF03595.15 SLAC1 Family
Glyma.18G038500-1	-2.895	-0.307	-0.954	PF07714.15 Pkinase_Tyr Domain
Glyma.05G119800-1	-2.903	-0.333	-1.458	PF00933.19 Glyco_hydro_3 Domain
Glyma.09G004400-1	-2.554	0.096	-0.89	PF01507.17 PAPS_reduct Family
Glyma.15G108700-1	-2.435	0.023	-0.841	PF01507.17 PAPS_reduct Family
Glyma.18G038500-1_UE	-2.147	-0.479	-1.038	PF07714.15 Pkinase_Tyr Domain
Glyma.11G119200-1	-2.037	-0.549	-1.145	PF10950.6 Organ_specific Family
Glyma.08G017900-1	-2.042	0.237	-1.617	PF00403.24 HMA Domain
Glyma.18G130900-1	-2.16	-0.135	-1.488	PF00072.22 Response_reg Domain
Glyma.16G176500-1	-2.04	-0.316	-1.374	PF00004.27 AAA Domain
Glyma.18G199000-1_UE	-2.342	-0.309	-0.714	PF00069.23 Pkinase Domain
Glyma.11G218900-1	-2.367	-0.39	-0.761	PF00069.23 Pkinase Domain
Glyma.08G017600-1	-2.23	-0.567	-0.789	PF00249.29 Myb_DNA-binding Domain
Glyma.18G081800-1	-2.142	0.093	-0.586	PF16095.3 COR Family
Glyma.13G230100-1	-2.058	-0.175	-0.532	PF13839.4 PC-Esterase Family
Glyma.13G087200-1	-2.062	0.095	-0.83	PF00916.18 Sulfate_transp Family
Glyma.15G009500-1	-2.031	0.025	-0.637	PF00903.23 Glyoxalase Domain
Glyma.10G033700-1_UE	-2.035	-0.488	0.015	NA
Glyma.02G160600-1	-2.512	-1.225	-0.023	NA
Glyma.08G256800-1	-2.382	0.354	-2.357	NA
Glyma.16G062500-1	-2.029	-0.339	-1.55	PF01490.16 Aa_trans Family
Glyma.11G042100-1	-2.067	-0.891	-1.502	NA
Glyma.07G058600-2	-2.191	-0.83	-1.43	NA
Glyma.06G160200-1_UE	-2.15	-0.531	-0.729	PF00650.18 CRAL_TRIO Domain
Glyma.14G176000-1	-2.279	-0.599	-1.03	NA
Glyma.16G188700-1	-2.12	-0.478	-1.173	PF08263.10 LRRNT_2 Family
Glyma.04G205300-1	-2.454	-0.444	-1.027	PF00650.18 CRAL_TRIO Domain
Glyma.14G216100-1	-2.039	-0.712	-3.111	PF00069.23 Pkinase Domain
Glyma.11G167600-1	-2.625	-1.016	-2.831	PF07716.13 bZIP_2 Family
Glyma.11G079400-1_UE	-2.96	-0.998	-2.377	PF00657.20 Lipase_GDSL Family
Glyma.16G185400-1	-2.123	-0.422	-1.734	PF08263.10 LRRNT_2 Family
Glyma.02G293000-1	-2.021	-0.363	-2.041	NA
Glyma.02G278700-1	-2.012	-0.578	-2.153	PF05627.9 AvrRpt-cleavage Domain
Glyma.18G273600-1	-2.151	-0.48	-2.542	PF00319.16 SRF-TF Domain
Glyma.12G042400-1_UE	-2.265	-0.431	-2.033	PF00483.21 NTP_transferase Family
Glyma.17G042300-1	-2.273	-0.118	-2.303	PF03106.13 WRKY Domain
Glyma.07G186300-1	-2.231	-0.559	-2.265	PF00188.24 CAP Domain
Glyma.20G074700-1	-2.155	-1.668	-1.052	NA
Glyma.07G236900-1	-2.113	-2.278	-0.936	PF13668.4 Ferritin_2 Domain
Glyma.09G118900-1	-2.313	-1.588	-2.018	PF13520.4 AA_permease_2 Family
Glyma.15G218800-1	-2.1	-1.434	-2.218	PF05699.12 Dimer_Tnp_hAT Domain
Glyma.10G085200-1	-2.871	-0.951	-1.409	NA
Glyma.02G187300-1	-3.523	-1.063	-1.38	NA
Glyma.13G344800-1	-2.582	-1.222	-1.674	NA
Glyma.09G188700-1	-2.399	-1.376	-1.261	PF00916.18 Sulfate_transp Family
Glyma.06G029900-1	-2.99	-1.231	-1.393	PF02458.13 Transferase Family
Glyma.07G103900-1	-2.685	-2.002	-0.602	PF03168.11 LEA_2 Domain
Glyma.09G062900-1	-2.501	-1.318	-0.642	PF01301.17 Glyco_hydro_35 Domain
Glyma.09G062900-2	-2.634	-1.446	-0.536	PF01301.17 Glyco_hydro_35 Domain
Glyma.02G027900-1	-2.684	-1.747	-0.808	PF00413.22 Peptidase_M10 Domain
Glyma.03G119600-1	-2.453	-1.752	-1.074	NA
Glyma.01G006700-1	-2.543	-1.647	-1.228	PF04253.13 TFR_dimer Domain
Glyma.07G019000-2	-2.44	-0.947	-1.26	PF06068.11 TIP49 Family
Glyma.06G013300-1	-2.243	-0.73	-1.699	PF10950.6 Organ_specific Family
Glyma.05G121300-1	-2.414	-1.1	-1.604	PF01988.17 VIT1 Family
Glyma.10G153900-1_UE	-2.498	-1.18	-1.159	PF00305.17 Lipoxygenase Domain
Glyma.02G179800-1	-2.422	-1.105	-1.289	NA
Glyma.16G053000-1	-2.871	-1.503	-1.468	PF03514.12 GRAS Family
Glyma.20G234400-1	-2.801	-1.239	-1.336	PF00305.17 Lipoxygenase Domain
Glyma.10G153900-1	-3.017	-1.266	-1.62	PF00305.17 Lipoxygenase Domain
Glyma.U035800-1	-2.299	-0.688	-0.818	PF00010.24 HLH Domain
Glyma.U034800-1	-2.1	-0.388	-0.987	NA
Glyma.09G049100-1	-2.497	-0.365	-1.716	PF00067.20 p450 Domain
Glyma.09G049200-1	-2.049	-0.586	-1.694	PF00067.20 p450 Domain
Glyma.16G131200-1	-2.072	-1.271	-1.484	PF00067.20 p450 Domain
Glyma.14G095400-1_UE	-2.059	-0.579	-0.582	PF00487.22 FA_desaturase Domain
Glyma.06G050500-1	-2.245	-0.567	-0.443	NA
Glyma.12G066500-1	-2.13	-1.004	-0.663	PF07795.9 DUF1635 Family
Glyma.10G274100-1	-2.971	0.716	-0.845	NA
Glyma.18G206000-1	-3.554	0.119	-0.933	PF10604.7 Polyketide_cyc2 Family
Glyma.10G227700-1	-3.141	-0.057	-0.464	PF00704.26 Glyco_hydro_18 Domain
Glyma.14G092500-1	-2.763	0.289	-0.315	NA
Glyma.08G147900-1	-2.729	0.159	-0.487	PF01095.17 Pectinesterase Family
Glyma.20G164600-1	-2.843	-0.046	-0.334	PF00704.26 Glyco_hydro_18 Domain
Glyma.10G250200-1	-2.491	1.042	-0.143	PF07859.11 Abhydrolase_3 Domain
Glyma.17G159600-1	-2.541	0.434	0.2	PF05678.12 VQ Motif
Glyma.19G255100-1	-2.628	0.487	0.049	PF01764.23 Lipase_3 Family
Glyma.11G117200-1	-2.771	1.369	-0.831	PF00249.29 Myb_DNA-binding Domain
Glyma.15G032300-1	-2.165	0.752	-0.201	PF00125.22 Histone Domain
Glyma.17G176600-1	-2.215	0.668	-0.433	PF00125.22 Histone Domain
Glyma.20G056700-1	-2.486	0.703	-0.536	PF00125.22 Histone Domain
Glyma.20G140200-1	-2.346	0.486	-0.479	PF07714.15 Pkinase_Tyr Domain
Glyma.12G055200-1	-2.776	0.702	-0.719	PF00125.22 Histone Domain
Glyma.16G067000-1	-2.01	0.012	0.489	PF06203.12 CCT Motif
Glyma.08G083300-1	-2.163	-0.116	0.214	PF00069.23 Pkinase Domain
Glyma.16G214500-1	-2.338	0.041	0.123	PF01582.18 TIR Family
Glyma.14G060700-1	-2.362	-0.251	0.488	PF01490.16 Aa_trans Family
Glyma.17G166100-1	-2.003	-0.045	-0.317	PF00657.20 Lipase_GDSL Family
Glyma.20G100500-1	-2.295	0	-0.548	PF08263.10 LRRNT_2 Family
Glyma.13G259200-1	-2.265	0.438	-0.263	NA
Glyma.16G154200-1	-2.144	0.303	-0.255	PF00804.23 Syntaxin Domain
Glyma.10G269700-1	-2.251	0.252	-0.212	PF13520.4 AA_permease_2 Family
Glyma.16G070000-1	-2.541	1.278	-1.966	PF04525.10 LOR Domain
Glyma.20G033900-1	-2.934	0.786	-1.739	PF01357.19 Pollen_allerg_1 Domain
Glyma.03G080600-1	-2.015	0.476	-1.784	PF03000.12 NPH3 Family
Glyma.02G095700-1	-2.092	0.654	-1.953	PF09713.8 A_thal_3526 Domain
Glyma.19G070000-1	-2.497	0.81	-2.244	PF00929.22 RNase_T Family
Glyma.20G241600-1	-2.613	0.759	-2.045	PF02431.13 Chalcone Domain
Glyma.06G195000-1	-3.393	-0.25	-0.793	PF01357.19 Pollen_allerg_1 Domain
Glyma.02G177700-1	-3.036	-0.186	-0.902	PF08613.9 Cyclin Family
Glyma.03G107800-1	-3.092	-0.381	-1.241	PF08613.9 Cyclin Family
Glyma.20G210800-1	-2.343	-0.646	-0.64	PF00069.23 Pkinase Domain
Glyma.19G008600-1	-2.571	-1.068	-1.078	PF13602.4 ADH_zinc_N_2 Domain
Glyma.01G136300-1	-2.013	-0.633	-1.25	PF03514.12 GRAS Family
Glyma.16G048800-1	-2.09	-0.892	-1.383	PF01301.17 Glyco_hydro_35 Domain
Glyma.03G031800-1	-2.488	-0.731	-1.402	PF03514.12 GRAS Family
Glyma.13G345100-1	-2.165	0.063	-0.677	PF03088.14 Str_synth Family
Glyma.04G152000-1	-2.663	0.081	-0.636	PF00194.19 Carb_anhydrase Domain
Glyma.07G119100-1	-2.686	-0.173	-0.401	PF08613.9 Cyclin Family
Glyma.07G187700-1	-2.629	-0.471	-0.333	PF03936.14 Terpene_synth_C Domain
Glyma.04G086300-1	-2.111	-0.207	-0.339	PF03949.13 Malic_M Domain
Glyma.17G209300-1	-2.44	-0.548	-0.217	NA
Glyma.03G233800-1	-2.503	-0.431	-0.351	PF14299.4 PP2 Family
Glyma.08G360200-1	-2.619	0.275	-1.877	PF02365.13 NAM Family
Glyma.13G069900-1	-2.089	0.027	-1.538	PF02704.12 GASA Family
Glyma.08G360200-1_UE	-2.521	0.209	-1.261	PF02365.13 NAM Family
Glyma.04G175800-1	-2.486	0.2	-1.271	PF02365.13 NAM Family
Glyma.03G106600-1	-2.042	0.121	-1.19	PF00067.20 p450 Domain
Glyma.13G056000-1	-2.085	0.175	-0.85	NA
Glyma.18G298000-1	-2.16	0.411	-0.956	PF07859.11 Abhydrolase_3 Domain
Glyma.U003600-3	-2.094	-0.262	-0.974	PF13520.4 AA_permease_2 Family
Glyma.13G051800-1	-2.232	-0.141	-1.068	PF00201.16 UDPGT Family
Glyma.13G029500-1	-2.25	-0.174	-1.075	PF00201.16 UDPGT Family
Glyma.13G029900-1	-2.283	-0.184	-1.18	PF00201.16 UDPGT Family
Glyma.12G234200-3	-2.781	0.372	-1.972	PF00982.19 Glyco_transf_20 Family
Glyma.18G259500-3	-2.669	-0.09	-2.438	PF00230.18 MIP Family
Glyma.09G103800-1	-2.029	0.354	-1.048	PF00280.16 potato_inhibit Domain
Glyma.13G035600-1_UE	-2.093	0.143	-1.475	PF03171.18 2OG-FeII_Oxy Domain
Glyma.08G159300-1	-2.073	0.276	-1.556	PF06101.9 DUF946 Family
Glyma.08G146900-1	-2.103	0.524	-1.94	PF03514.12 GRAS Family
Glyma.18G153500-1_UE	-2.303	0.524	-1.581	PF01357.19 Pollen_allerg_1 Domain
Glyma.05G188700-1	-2.573	0.84	-1.889	PF00125.22 Histone Domain
Glyma.16G115500-1	-2.527	0.827	-1.383	PF03547.16 Mem_trans Family
Glyma.09G195600-1	-2.7	0.828	-1.329	PF03547.16 Mem_trans Family
Glyma.20G141800-1	-2.072	0.596	-1.391	PF00722.19 Glyco_hydro_16 Domain
Glyma.05G225300-1	-2.475	0.062	-1.159	PF13855.4 LRR_8 Repeat
Glyma.15G197800-1	-2.129	0.433	-1.259	PF03662.12 Glyco_hydro_79n Domain
Glyma.11G174100-1	-2.119	0.577	-1.269	PF00487.22 FA_desaturase Domain
Glyma.09G013800-1	-2.465	0.938	-1.982	PF00403.24 HMA Domain
Glyma.18G062000-2	-2.528	0.669	-1.881	PF00487.22 FA_desaturase Domain
Glyma.08G132700-1	-2.2	0.46	-1.934	PF00926.17 DHBP_synthase Family
Glyma.18G116400-1_UE	-2.377	0.513	-2.274	PF00295.15 Glyco_hydro_28 Domain
Glyma.01G124700-1	-3.217	0.336	-1.399	PF10604.7 Polyketide_cyc2 Family
Glyma.13G271900-1	-2.843	0.032	-1.057	NA
Glyma.12G228100-1	-2.836	0.007	-1.46	NA
Glyma.13G104000-1_UE	-2.815	-0.7	-1.777	PF01301.17 Glyco_hydro_35 Domain
Glyma.17G105200-1	-2.448	-0.732	-1.912	NA
Glyma.06G033600-1	-2.949	-0.057	-1.864	PF14541.4 TAXi_C Domain
Glyma.05G204500-1	-2.798	-0.306	-1.25	PF00564.22 PB1 Domain
Glyma.13G308400-1_UE	-2.872	-0.073	-1.337	PF01094.26 ANF_receptor Family
Glyma.15G015300-1	-2.176	-0.806	-0.699	PF00225.21 Kinesin Domain
Glyma.03G115300-2	-2.311	-1.543	-1.334	PF00067.20 p450 Domain
Glyma.19G091300-1	-2.019	-0.902	-1.442	NA
Glyma.08G236300-1	-2.051	-1.109	-1.238	PF02519.12 Auxin_inducible Family
Glyma.02G171900-1	-2.787	-0.562	-1.478	PF08879.8 WRC Domain
Glyma.12G042800-5	-2.142	-0.749	-1.227	NA
Glyma.14G208500-1	-2.201	-0.472	-1.339	PF06507.11 Auxin_resp Family
Glyma.14G002200-1	-2.239	-0.435	-1.257	NA
Glyma.17G055100-1	-2.24	-0.452	-1.452	PF01301.17 Glyco_hydro_35 Domain
Glyma.05G188000-1	-2.227	-0.437	-1.216	NA
Glyma.02G031800-1_UE	-2.183	-0.632	-1.229	PF13839.4 PC-Esterase Family
Glyma.13G350300-1	-2.29	-0.383	-1.754	PF00732.17 GMC_oxred_N Domain
Glyma.13G151800-1	-2.116	-0.408	-1.388	PF00274.17 Glycolytic Domain
Glyma.07G008400-1	-2.373	-0.645	-1.46	PF00612.25 IQ Motif
Glyma.08G044200-1	-2.271	-0.622	-1.504	PF00069.23 Pkinase Domain
Glyma.10G163300-1	-2.117	-0.554	-1.234	PF00538.17 Linker_histone Domain
Glyma.06G305200-1	-2.226	-0.462	-1.838	PF01554.16 MatE Family
Glyma.13G223000-2	-2.159	-0.048	-1.525	PF00657.20 Lipase_GDSL Family
Glyma.06G111900-1	-2.153	-0.102	-1.557	PF00892.18 EamA Family
Glyma.14G069200-1	-2.053	0.094	-1.139	PF14009.4 DUF4228 Family
Glyma.16G008500-1	-2.032	-0.083	-1.415	PF07714.15 Pkinase_Tyr Domain
Glyma.03G217600-1	-2.236	-0.356	-1.396	PF01501.18 Glyco_transf_8 Family
Glyma.10G036700-1	-2.206	-0.502	-1.582	PF00847.18 AP2 Domain
Glyma.20G018100-1	-2.058	0.179	-1.531	PF00168.28 C2 Domain
Glyma.19G170700-1	-2.005	-0.06	-1.727	PF00063.19 Myosin_head Domain
V1_YP_538799.1_0	-2.15	0.056	-2.11	NA
Glyma.15G144100-1	-2.18	0.134	-1.872	PF14309.4 DUF4378 Family
Glyma.13G248400-1	-2.065	0.068	-1.962	PF07714.15 Pkinase_Tyr Domain
Glyma.14G062700-1	-2.051	-0.298	-1.018	PF00412.20 LIM Domain
Glyma.08G011800-3	-2.275	-0.199	-0.724	PF16363.3 GDP_Man_Dehyd Domain
Glyma.08G011700-1	-2.194	-0.256	-1.107	PF00564.22 PB1 Domain
Glyma.18G208100-1	-2.684	0.002	-1.071	PF00481.19 PP2C Family
Glyma.03G258900-1	-2.121	-0.042	-1.305	PF04970.11 LRAT Domain
Glyma.10G288400-1	-2.403	0.032	-1.533	PF13855.4 LRR_8 Repeat
Glyma.14G065900-1	-2.258	0.117	-1.658	PF00483.21 NTP_transferase Family
Glyma.02G224000-1	-2.17	0.251	-1.789	PF07714.15 Pkinase_Tyr Domain
Glyma.02G250800-1	-2.208	0.297	-1.715	PF00483.21 NTP_transferase Family
Glyma.04G091600-1	-2.493	0.196	-0.989	PF03479.13 DUF296 Domain
Glyma.15G051900-2	-2.127	0.275	-1.235	PF00403.24 HMA Domain
Glyma.05G015400-1_UE	-2.199	-0.078	-1.346	PF16212.3 PhoLip_ATPase_C Family
Glyma.U003600-1	-2.38	-0.049	-1.317	PF13520.4 AA_permease_2 Family
Glyma.19G155100-1	-2.419	0.734	-1.431	PF01657.15 Stress-antifung Family
Glyma.09G245400-1	-2.381	0.389	-1.475	PF08613.9 Cyclin Family
Glyma.08G180900-1	-2.471	0.553	-1.476	PF01915.20 Glyco_hydro_3_C Domain
Glyma.13G142400-1	-2.647	-0.064	-1.647	PF00403.24 HMA Domain
Glyma.17G189400-1	-2.511	0.032	-1.466	PF07714.15 Pkinase_Tyr Domain
Glyma.07G173000-1	-2.647	-0.006	-1.681	PF00069.23 Pkinase Domain
Glyma.07G229000-1	-2.936	2.118	-1.84	PF01357.19 Pollen_allerg_1 Domain
Glyma.16G069700-1	-3.556	1.556	-2.777	PF04525.10 LOR Domain
Glyma.16G069500-1	-3.184	1.294	-2.7	PF04525.10 LOR Domain
Glyma.16G070100-1	-3.396	1.496	-2.933	PF04525.10 LOR Domain
Glyma.17G066000-1	-3.12	0.955	-2.663	PF00188.24 CAP Domain
Glyma.19G029200-1	-3.027	0.583	-3.319	NA
Glyma.04G132200-1	-3.375	0.922	-2.665	PF00249.29 Myb_DNA-binding Domain
Glyma.01G095500-1	-3.302	0.505	-3.048	PF00010.24 HLH Domain
Glyma.19G030800-1	-2.77	1.633	-3.407	PF02458.13 Transferase Family
Glyma.13G112500-1	-2.162	1.957	-4.038	PF00166.19 Cpn10 Domain
Glyma.17G047200-2	-2.796	2.114	-4.193	PF00166.19 Cpn10 Domain
Glyma.17G047200-1	-2.766	1.852	-4.173	PF00166.19 Cpn10 Domain
Glyma.13G255800-1	-2.588	1.336	-3.522	PF00201.16 UDPGT Family
Glyma.10G189400-1	-3.158	0.851	-3.846	PF02353.18 CMAS Family
Glyma.03G070600-1	-2.205	0.808	-3.524	PF00425.16 Chorismate_bind Family
Glyma.10G125000-1	-2.748	0.691	-3.371	PF00544.17 Pec_lyase_C Domain
Glyma.07G254600-1	-2.54	1.158	-3.919	PF00201.16 UDPGT Family
Glyma.19G144500-1	-2.865	1.855	-3.984	NA
Glyma.17G132900-1	-2.915	1.128	-3.844	PF12638.5 Staygreen Domain
Glyma.18G152800-1	-3.245	1.445	-4.174	PF16851.3 Stomagen Domain
Glyma.08G271000-1	-2.499	0.671	-2.354	PF00010.24 HLH Domain
Glyma.02G083600-1	-2.39	0.884	-1.831	NA
Glyma.13G094200-1	-2.492	0.82	-2.069	PF00188.24 CAP Domain
Glyma.19G014400-1	-2.01	0.637	-3.866	PF00413.22 Peptidase_M10 Domain
Glyma.08G366600-1	-2.107	1.296	-2.97	PF14309.4 DUF4378 Family
Glyma.17G098700-1	-2.303	1.479	-3.21	PF03271.15 EB1 Family
Glyma.10G194000-1	-2.132	1.548	-3.694	PF00201.16 UDPGT Family
Glyma.20G196000-1	-2.009	1.391	-3.6	PF00201.16 UDPGT Family
Glyma.04G004500-1	-2.281	0.626	-3.501	PF06813.11 Nodulin-like Family
Glyma.13G075700-1	-2.24	0.722	-3.229	PF14368.4 LTP_2 Family
Glyma.01G054400-1	-2.26	0.626	-3.322	PF04398.10 DUF538 Family
Glyma.17G042900-1	-2.219	1.103	-3.169	PF03283.11 PAE Family
Glyma.16G131800-1	-2.148	0.884	-3.221	PF01301.17 Glyco_hydro_35 Domain
Glyma.18G101700-1_UE	-2.113	0.959	-3.252	NA
Glyma.19G222600-1	-2.198	0.961	-3.457	PF00160.19 Pro_isomerase Domain
Glyma.03G225600-1	-2.245	0.995	-3.344	PF00160.19 Pro_isomerase Domain
Glyma.02G213000-1	-2.557	0.076	-1.785	PF14543.4 TAXi_N Domain
Glyma.15G263600-1	-2.866	-0.017	-1.592	PF06101.9 DUF946 Family
Glyma.01G234500-1	-2.13	0.356	-2.707	NA
Glyma.08G102500-1	-2.466	0.235	-2.411	PF03763.11 Remorin_C Family
Glyma.05G158800-1	-2.618	-0.232	-2.482	PF07714.15 Pkinase_Tyr Domain
Glyma.08G116600-1	-2.527	-0.239	-2.386	PF07714.15 Pkinase_Tyr Domain
Glyma.15G083800-1	-2.119	-0.303	-2.195	PF07714.15 Pkinase_Tyr Domain
Glyma.13G228700-1	-2.342	-0.128	-2.424	PF07714.15 Pkinase_Tyr Domain
Glyma.07G266000-1	-2.227	0.852	-2.385	PF16845.3 SQAPI Domain
Glyma.15G058800-1	-2.297	1.172	-2.388	PF00201.16 UDPGT Family
Glyma.10G277700-1	-2.658	0.532	-2.718	PF13520.4 AA_permease_2 Family
Glyma.16G160600-1	-2.661	0.503	-3.07	PF04864.11 Alliinase_C Domain
Glyma.18G062000-1_UE	-3.256	0.888	-2.789	PF00487.22 FA_desaturase Domain
Glyma.12G062700-1_UE	-2.725	0.341	-2.804	PF01357.19 Pollen_allerg_1 Domain
Glyma.10G021100-1	-2.912	0.599	-2.906	PF00462.22 Glutaredoxin Domain
Glyma.13G038600-1	-2.899	1.311	-2.378	PF03405.12 FA_desaturase_2 Domain
Glyma.14G041300-1	-2.96	0.545	-2.031	PF00394.20 Cu-oxidase Domain
Glyma.07G255800-1	-2.209	0.724	-2.02	PF01738.16 DLH Domain
Glyma.02G186000-1	-2.442	0.494	-1.826	PF00201.16 UDPGT Family
Glyma.16G180200-1	-2.53	0.951	-2.264	PF01554.16 MatE Family
Glyma.02G093100-1	-2.186	0.779	-2.457	NA
Glyma.10G108400-1	-2.525	0.691	-2.643	PF00201.16 UDPGT Family
Glyma.07G219600-1	-2.854	0.62	-2.426	NA
Glyma.10G242300-1	-2.096	0.773	-2.963	PF00069.23 Pkinase Domain
Glyma.20G136000-1	-2.269	0.714	-2.721	PF00091.23 Tubulin Domain
Glyma.14G215600-1	-2.413	0.813	-2.606	PF02704.12 GASA Family
Glyma.10G255500-1	-2.371	0.64	-2.556	PF00091.23 Tubulin Domain
Glyma.13G090300-1	-2.252	0.6	-2.463	PF00201.16 UDPGT Family
Glyma.11G139100-1_UE	-2.26	0.374	-2.633	PF01357.19 Pollen_allerg_1 Domain
Glyma.20G145200-1	-2.018	0.266	-2.476	PF01179.18 Cu_amine_oxid Domain
Glyma.15G026700-1	-2.204	0.457	-2.518	PF03330.16 DPBB_1 Domain
Glyma.03G170700-1	-2.131	0.304	-2.46	NA
Glyma.12G044700-1_UE	-2.21	0.411	-2.641	PF00083.22 Sugar_tr Family
Glyma.14G178500-1	-2.517	-0.003	-2.688	PF14226.4 DIOX_N Family
Glyma.13G200000-2	-2.27	-0.487	-2.704	PF00191.18 Annexin Family
Glyma.03G189800-1	-2.024	-0.067	-2.707	PF00069.23 Pkinase Domain
Glyma.15G267200-1	-2.308	0.014	-2.152	PF06101.9 DUF946 Family
Glyma.03G151900-1	-2.386	-0.215	-2.259	PF14541.4 TAXi_C Domain
Glyma.11G119500-1	-2.722	0.091	-2.395	PF00083.22 Sugar_tr Family
Glyma.06G131300-1_UE	-2.18	0.179	-2.615	PF00805.20 Pentapeptide Repeat
Glyma.15G089100-1	-2.187	0.212	-2.647	PF00657.20 Lipase_GDSL Family
Glyma.04G174600-1	-2.281	0.11	-2.386	PF13561.4 adh_short_C2 Domain
Glyma.14G149900-1	-2.342	0.18	-2.24	PF00411.17 Ribosomal_S11 Family
Glyma.13G123100-1	-2.164	0.117	-2.35	PF00847.18 AP2 Domain
Glyma.12G197200-1	-2.098	0.225	-2.325	NA
V1_YP_538798.1_0	-2.214	0.141	-2.582	NA
Glyma.10G245100-1	-3.494	-2.028	-4.807	PF08263.10 LRRNT_2 Family
Glyma.06G026300-1	-4.196	-2.178	-4.246	PF07250.9 Glyoxal_oxid_N Family
Glyma.19G008500-1	-3.605	-1.458	-3.638	PF13602.4 ADH_zinc_N_2 Domain
Glyma.02G210000-3	-3.203	-0.916	-3.986	NA
Glyma.05G007800-1	-3.591	-0.905	-4.346	PF13424.4 TPR_12 Repeat
Glyma.13G233900-1	-4.575	0.823	-3.611	PF00847.18 AP2 Domain
Glyma.08G055200-1	-4.15	-0.224	-3.792	PF14009.4 DUF4228 Family
Glyma.13G358000-1	-4.468	0.061	-4.072	NA
Glyma.13G257400-1	-4.644	-0.206	-4.171	NA
Glyma.10G079900-1	-4.556	-0.361	-3.384	PF03168.11 LEA_2 Domain
Glyma.20G121200-1	-3.84	-0.376	-3.181	PF01569.19 PAP2 Family
Glyma.18G123100-1	-4.138	-0.226	-3.73	PF00010.24 HLH Domain
Glyma.03G127800-1	-3.978	-0.516	-3.418	PF05678.12 VQ Motif
Glyma.19G130400-1	-4.141	-0.518	-3.48	PF05678.12 VQ Motif
Glyma.04G080100-1	-3.479	-0.778	-3.444	PF00069.23 Pkinase Domain
Glyma.04G199200-2	-3.927	-0.882	-3.303	PF00179.24 UQ_con Domain
Glyma.19G038400-1	-3.588	-0.65	-2.997	PF00393.17 6PGD Domain
Glyma.02G028300-1	-3.953	0.074	-3.139	PF00413.22 Peptidase_M10 Domain
Glyma.07G021700-1_UE	-3.978	-0.443	-2.938	PF00481.19 PP2C Family
Glyma.15G108800-1	-3.225	-0.864	-2.709	NA
Glyma.13G171100-1	-3.161	-0.804	-2.544	NA
Glyma.15G108800-1_UE	-3.172	-1.134	-2.963	NA
Glyma.08G107500-1	-3.248	-0.583	-3.288	PF00201.16 UDPGT Family
Glyma.13G055700-1	-2.985	-0.622	-3.128	PF14309.4 DUF4378 Family
Glyma.02G150700-1	-2.873	-0.949	-2.892	PF00069.23 Pkinase Domain
Glyma.02G028900-1	-4.019	0.163	-3.391	PF00413.22 Peptidase_M10 Domain
Glyma.17G165200-1	-3.037	0.26	-3.86	PF01566.16 Nramp Family
Glyma.08G248700-1	-3.459	-0.102	-4.016	NA
Glyma.18G260900-1	-3.685	0.642	-3.236	PF01357.19 Pollen_allerg_1 Domain
Glyma.20G135400-1	-3.107	0.608	-3.413	PF00134.21 Cyclin_N Domain
Glyma.18G152600-1	-3.353	0.431	-3.217	PF01657.15 Stress-antifung Family
Glyma.07G033800-1	-3.068	-0.186	-2.873	PF03171.18 2OG-FeII_Oxy Domain
Glyma.11G080300-1	-3.167	-0.258	-3.285	PF00141.21 peroxidase Domain
Glyma.19G134800-1	-3.381	0.102	-3.305	PF00332.16 Glyco_hydro_17 Domain
Glyma.20G058000-1	-3.073	-0.169	-3.763	PF00368.16 HMG-CoA_red Family
Glyma.19G112700-1	-3.413	0.204	-3.639	NA
Glyma.18G247800-1	-3.494	0.396	-2.774	PF08613.9 Cyclin Family
Glyma.18G116400-1	-3.199	0.481	-3.167	PF00295.15 Glyco_hydro_28 Domain
Glyma.20G069900-1	-3.556	0.523	-3.477	PF13456.4 RVT_3 Domain
Glyma.09G212800-1	-3.746	0.241	-3.648	PF08381.9 BRX Domain
Glyma.20G158800-1	-3.21	0.228	-3.107	NA
Glyma.09G067900-1	-3.243	-0.116	-3.388	PF13639.4 zf-RING_2 Domain
Glyma.10G043700-1	-3.438	-0.335	-3.232	PF00106.23 adh_short Domain
Glyma.09G271500-1	-2.694	-0.15	-4.196	PF06697.10 DUF1191 Family
Glyma.04G038100-1	-2.539	-0.354	-4.906	NA
Glyma.19G198500-1	-2.433	-0.147	-4.65	PF14541.4 TAXi_C Domain
Glyma.06G039100-1	-2.669	-0.403	-4.855	NA
Glyma.06G186400-1	-2.032	0.81	-4.465	PF00483.21 NTP_transferase Family
Glyma.04G178400-1	-2.328	0.688	-4.213	PF00483.21 NTP_transferase Family
Glyma.07G014600-1	-2.011	0.729	-4.604	PF03767.12 Acid_phosphat_B Family
Glyma.14G194300-1	-2.1	0.963	-4.337	PF00487.22 FA_desaturase Domain
Glyma.02G227200-1	-2.183	0.923	-4.532	PF00487.22 FA_desaturase Domain
Glyma.01G189500-1	-2.151	0.137	-4.303	PF00782.18 DSPc Domain
Glyma.10G238800-1	-2.039	0.468	-4.69	PF05173.12 DapB_C Domain
Glyma.08G268200-1	-2.167	0.307	-4.493	PF05173.12 DapB_C Domain
Glyma.16G018900-1	-2.061	0.014	-5.1	PF00082.20 Peptidase_S8 Domain
Glyma.05G056100-1	-2.289	0.879	-5.014	PF07732.13 Cu-oxidase_3 Domain
Glyma.15G185000-1	-2.123	0.619	-5.059	PF00861.20 Ribosomal_L18p Family
Glyma.20G149200-1_UE	-2.207	0.617	-5.02	PF07765.10 KIP1 Family
Glyma.04G196500-1	-2.146	0.316	-4.802	NA
Glyma.10G238800-2	-2.389	0.333	-5.019	PF01113.18 DapB_N Domain
Glyma.08G105700-1	-2.826	0.536	-4.358	PF02115.15 Rho_GDI Domain
Glyma.20G224100-1	-2.67	0.575	-4.753	PF00069.23 Pkinase Domain
Glyma.10G161400-1	-2.613	0.618	-4.826	PF00069.23 Pkinase Domain
Glyma.08G161400-5	-2.748	0.699	-4.359	NA
Glyma.16G068900-1	-2.716	0.807	-4.482	PF00657.20 Lipase_GDSL Family
Glyma.08G161400-8	-2.609	0.646	-4.69	NA
Glyma.04G087700-1	-2.309	0.875	-4.735	PF03694.11 Erg28 Family
Glyma.10G245400-1	-2.474	0.491	-4.337	PF07765.10 KIP1 Family
Glyma.02G274100-1	-2.556	0.696	-4.339	PF08240.10 ADH_N Domain
Glyma.13G115300-1	-2.387	0.755	-3.215	PF01095.17 Pectinesterase Family
Glyma.17G044600-1	-2.542	0.728	-3.305	PF01095.17 Pectinesterase Family
Glyma.02G146700-1	-2.403	0.228	-3.771	PF05910.10 DUF868 Family
Glyma.15G005000-3	-2.301	0.61	-4.034	PF00010.24 HLH Domain
Glyma.17G234000-1	-2.149	0.498	-3.792	NA
Glyma.02G225600-1	-2.361	0.324	-3.843	NA
Glyma.18G266800-1	-2.413	-0.051	-3.328	NA
Glyma.15G118500-1	-2.861	0.316	-3.692	PF00403.24 HMA Domain
Glyma.05G017300-1	-2.668	-0.04	-3.669	PF13456.4 RVT_3 Domain
Glyma.08G109000-1	-2.676	-0.032	-3.655	PF00082.20 Peptidase_S8 Domain
Glyma.18G103400-1	-2.932	0.719	-4.05	PF02458.13 Transferase Family
Glyma.20G077300-1	-3.212	0.651	-4.297	PF00544.17 Pec_lyase_C Domain
Glyma.11G073100-1	-3.411	0.553	-4.484	PF01301.17 Glyco_hydro_35 Domain
Glyma.20G212800-1	-3.122	0.4	-4.271	PF07714.15 Pkinase_Tyr Domain
Glyma.13G223000-1_UE	-3.456	0.145	-4.342	PF00657.20 Lipase_GDSL Family
Glyma.02G252200-1	-2.655	0.693	-3.916	PF00082.20 Peptidase_S8 Domain
Glyma.06G084500-1	-2.439	0.497	-4.016	PF00903.23 Glyoxalase Domain
Glyma.07G237600-1	-2.75	0.563	-3.783	NA
Glyma.08G113900-1	-3.032	0.595	-3.678	PF00332.16 Glyco_hydro_17 Domain
Glyma.05G156000-1	-2.942	0.569	-3.842	PF00332.16 Glyco_hydro_17 Domain
Glyma.18G016900-1	-2.332	0.514	-4.264	NA
Glyma.18G295800-1	-2.65	0.34	-4.229	PF14309.4 DUF4378 Family
Glyma.06G322800-1	-2.439	0.293	-4.458	NA
Glyma.20G154700-1	-2.414	-0.002	-4.43	PF00266.17 Aminotran_5 Domain
Glyma.06G023900-1	-2.316	-0.064	-4.648	PF00314.15 Thaumatin Domain
Glyma.07G002100-1	-2.118	0.052	-4.535	PF04755.10 PAP_fibrillin Family
Glyma.02G274000-1_UE	-2.249	-0.077	-4.619	PF08240.10 ADH_N Domain
Glyma.12G225700-1	-2.085	0.354	-4.707	NA
Glyma.19G030200-1	-2.273	0.26	-5.059	PF12095.6 CRR7 Family
Glyma.11G049600-1	-2.418	0.239	-4.469	PF00141.21 peroxidase Domain
Glyma.01G028200-1	-2.502	0.115	-4.868	PF01209.16 Ubie_methyltran Family
Glyma.02G037000-1	-2.358	0.117	-4.672	PF01209.16 Ubie_methyltran Family
Glyma.04G202500-1	-2.416	0.089	-4.731	NA
Glyma.11G238400-1	-3.212	-0.182	-3.682	PF00916.18 Sulfate_transp Family
Glyma.06G009100-1	-3.377	-0.515	-4.043	PF00643.22 zf-B_box Domain
Glyma.08G220600-1	-3.595	0.04	-3.872	PF14543.4 TAXi_N Domain
Glyma.U041200-1	-3.376	-0.012	-3.772	NA
Glyma.15G221300-1	-2.719	-0.418	-4.237	PF00201.16 UDPGT Family
Glyma.09G120500-2	-2.916	-0.608	-4.299	NA
Glyma.17G228400-1	-3.027	-0.505	-4.015	PF00487.22 FA_desaturase Domain
Glyma.02G099900-1	-3.076	-0.277	-3.99	PF01501.18 Glyco_transf_8 Family
Glyma.04G088500-1	-2.748	-0.53	-3.926	PF00091.23 Tubulin Domain
Glyma.17G176400-1	-3.092	-0.073	-4.331	PF04784.12 DUF547 Family
Glyma.14G060500-1	-2.732	-0.139	-4.271	NA
Glyma.11G097400-1	-2.807	-0.248	-4.316	PF03759.11 PRONE Family
Glyma.06G054400-1	-2.949	0.3	-4.142	PF02353.18 CMAS Family
Glyma.07G225700-1	-2.876	0.237	-4.427	NA
Glyma.13G035900-1	-2.806	-0.203	-4.174	PF00069.23 Pkinase Domain
[truncated: 981 more rows]

## Sheet: 2D-DIMTs
Supplementary Table 2D. List of drought-induced memory transcripts (DIMTs).
[truncated: 393 more rows]

[truncated: 1 more sheets: 2E-DRMTs]
