# Supplementary material for: Recurrent Drought Conditions Enhance the Induction of Drought Stress Memory Genes in Glycine max L
Source: Front Genet. 2020 Oct 9;11:576086. doi: 10.3389/fgene.2020.576086 (PMC7581891; doi:10.3389/fgene.2020.576086)
Supplement: Supplementary file 4 [file Table_3.XLSX]

## Sheet: 3A-GO terms
Supplementary Table 3A. Gene ontology terms enriched with DITs, DRTs, DIMTs and DRMTs.
ID		DIT	DRT	DIMT	DRMT
GO:0000023_maltose metabolic process		0	0	0	-1.05
GO:0000413_protein peptidyl-prolyl isomerization		0	0	0	-1
GO:0001666_response to hypoxia		1.23	0	0	0
GO:0003871_5-methyltetrahydropteroyltriglutamate-homocysteine S-methyltransferase activity		1.09	0	0	0
GO:0005992_trehalose biosynthetic process		0	0	1.58	0
GO:0006012_galactose metabolic process		1.33	0	1.48	0
GO:0006067_ethanol metabolic process		0	0	1.15	0
GO:0006069_ethanol oxidation		1.09	0	1.7	0
GO:0006364_rRNA processing		0	-1.37	0	-5
GO:0006541_glutamine metabolic process		1.04	0	1.1	0
GO:0006561_proline biosynthetic process		1.02	0	0	0
GO:0006569_tryptophan catabolic process		0	-1.07	0	0
GO:0006595_polyamine metabolic process		1.04	0	0	0
GO:0006636_unsaturated fatty acid biosynthetic process		0	-5	0	-5
GO:0006654_phosphatidic acid biosynthetic process		1.09	0	0	0
GO:0006655_phosphatidylglycerol biosynthetic process		0	-1.05	0	-1
GO:0006782_protoporphyrinogen IX biosynthetic process		0	-1.11	0	-1.36
GO:0006826_iron ion transport		0	-1.26	0	0
GO:0006833_water transport		0	-2	0	-1
GO:0006865_amino acid transport		1.85	0	0.69	0
GO:0006949_syncytium formation		0	-5	0	-1.34
GO:0007169_transmembrane receptor protein tyrosine kinase signaling pathway		0	-5	0	-1.37
GO:0008361_regulation of cell size		0	-1.25	0	-2
GO:0008705_methionine synthase activity		1.09	0	0	0
GO:0008898_S-adenosylmethionine-homocysteine S-methyltransferase activity		1.09	0	0.78	0
GO:0009052_pentose-phosphate shunt, non-oxidative branch		0	-1.38	0	0
GO:0009269_response to desiccation		5	0	0	-0.84
GO:0009407_toxin catabolic process		1.5	0	5	0
GO:0009409_response to cold		5	0	5	0
GO:0009595_detection of biotic stimulus		0	-1.37	0	-0.78
GO:0009611_response to wounding		5	0	1.58	0
GO:0009637_response to blue light		0	-5	0	-5
GO:0009684_indoleacetic acid biosynthetic process		0	-1.58	0	0
GO:0009695_jasmonic acid biosynthetic process		0	0	1.19	0
GO:0009697_salicylic acid biosynthetic process		0	-1.55	0	-1.09
GO:0009736_cytokinin-activated signaling pathway		0	-1.02	0	0
GO:0009740_gibberellic acid mediated signaling pathway		0	-5	0	-1.61
GO:0009744_response to sucrose		0.95	-1.03	0.74	-1
GO:0009750_response to fructose		0	-1.25	0.67	0
GO:0009765_photosynthesis, light harvesting		0	-5	0	-5
GO:0009773_photosynthetic electron transport in photosystem I		0	-5	0	-5
GO:0009788_negative regulation of abscisic acid-activated signaling pathway		1.04	0	1.31	0
GO:0009809_lignin biosynthetic process		1.26	0	0	0
GO:0009823_cytokinin catabolic process		0	-5	0	-0.85
GO:0009828_plant-type cell wall loosening		0	-5	0.91	-1.03
GO:0009831_plant-type cell wall modification involved in multidimensional cell growth		0	-5	0	-1.33
GO:0009867_jasmonic acid mediated signaling pathway		0	-1.05	0	0
GO:0009873_ethylene-activated signaling pathway		5	0	5	0
GO:0009926_auxin polar transport		0	-1.85	0	-1.37
GO:0009932_cell tip growth		0	-1.58	0	-0.79
GO:0009965_leaf morphogenesis		0	-0.84	0	-1.7
GO:0010027_thylakoid membrane organization		0	0	0	-1.06
GO:0010072_primary shoot apical meristem specification		0	0	1.07	0
GO:0010075_regulation of meristem growth		0	-5	0	-5
GO:0010103_stomatal complex morphogenesis		0	-5	0	-5
GO:0010106_cellular response to iron ion starvation		0	-1.58	0	0
GO:0010114_response to red light		0	-5	0	-5
GO:0010119_regulation of stomatal movement		1.5	0	0	0
GO:0010155_regulation of proton transport		0	-5	0	-5
GO:0010167_response to nitrate		0.83	-1	0	-0.7
GO:0010200_response to chitin		1.85	0	5	0
GO:0010207_photosystem II assembly		0	-1.65	0	-5
GO:0010218_response to far red light		0	-5	0	-5
GO:0010260_organ senescence		1.28	0	0	0
GO:0010275_NAD(P)H dehydrogenase complex assembly		0	-1.11	0	-1.41
GO:0010286_heat acclimation		5	0	5	0
GO:0010310_regulation of hydrogen peroxide metabolic process		0	-1.5	0	-0.79
GO:0010363_regulation of plant-type hypersensitive response		0	-1.58	0	-1.09
GO:0010411_xyloglucan metabolic process		0.69	-5	0.68	-1.24
GO:0010583_response to cyclopentenone		0	0	1.65	0
GO:0015085_calcium ion transmembrane transporter activity		1.24	0	1.05	0
GO:0015172_acidic amino acid transmembrane transporter activity		0	-1.02	0	0
GO:0015204_urea transmembrane transporter activity		0	-1.07	0	-1.61
GO:0015295_solute:proton symporter activity		1.32	0	0	0
GO:0015770_sucrose transport		5	0	0	0
GO:0015992_proton transport		0	0	0	-1.33
GO:0015995_chlorophyll biosynthetic process		0	-5	0	-5
GO:0016036_cellular response to phosphate starvation		1.08	0	0	0
GO:0016117_carotenoid biosynthetic process		0	-1.04	0	-5
GO:0016132_brassinosteroid biosynthetic process		0	-2	0	-0.88
GO:0016556_mRNA modification		0	-1.05	0	-5
GO:0018298_protein-chromophore linkage		0	-1.55	0	-5
GO:0019252_starch biosynthetic process		0	0	0	-1.85
GO:0019253_reductive pentose-phosphate cycle		0	-5	0	-1.37
GO:0019288_isopentenyl diphosphate biosynthetic process, methylerythritol 4-phosphate pathway		0	-5	0	-5
GO:0019310_inositol catabolic process		0.89	0	1.44	0
GO:0019344_cysteine biosynthetic process		0	-5	0	-5
GO:0019375_galactolipid biosynthetic process		5	0	0	0
GO:0019419_sulfate reduction		0	-1.07	0	0
GO:0019464_glycine decarboxylation via glycine cleavage system		0	0	0	-1.03
GO:0019755_one-carbon compound transport		0	0	0	-1.17
GO:0019761_glucosinolate biosynthetic process		0	-0.97	0	-1.09
GO:0030104_water homeostasis		0	-1.44	0	-0.81
GO:0031348_negative regulation of defense response		0	-1.03	0	0
GO:0031408_oxylipin biosynthetic process		0	-1.58	0	0
GO:0032570_response to progesterone		1.09	0	1.7	0
GO:0034660_ncRNA metabolic process		0	0	0	-5
GO:0035304_regulation of protein dephosphorylation		0	-1.58	0	-1.76
GO:0042254_ribosome biogenesis		0	0	0	-5
GO:0042538_hyperosmotic salinity response		5	0	5	0
GO:0042542_response to hydrogen peroxide		5	0	0.68	0
GO:0042742_defense response to bacterium		0.71	-5	0	-1.35
GO:0042761_very long-chain fatty acid biosynthetic process		1.4	0	0	0
GO:0043481_anthocyanin accumulation in tissues in response to UV light		0	-1.85	0	-1.55
GO:0044210_'de novo' CTP biosynthetic process		2	0	0	0
GO:0045901_positive regulation of translational elongation		1.09	0	0	0
GO:0045905_positive regulation of translational termination		1.09	0	0	0
GO:0046345_abscisic acid catabolic process		1.34	0	0	0
GO:0046482_para-aminobenzoic acid metabolic process		0.72	0	1.22	0
GO:0046777_protein autophosphorylation		0	-1.44	0	0
GO:0048653_anther development		0	-1.37	0	-0.76
GO:0048767_root hair elongation		0	-5	0	-0.84
GO:0048838_release of seed from dormancy		1.09	0	0.78	0
GO:0070838_divalent metal ion transport		0	-1.55	0	-1.43
GO:0070981_L-asparagine biosynthetic process		1.09	0	1.7	0
GO:0071258_cellular response to gravity		0	-1.11	0	0
GO:0080036_regulation of cytokinin-activated signaling pathway		1.27	0	0	0
GO:0080167_response to karrikin		1.5	-0.99	0.66	0
GO:0080170_hydrogen peroxide transmembrane transport		0	-5	0	-1.11
GO:0089711_L-glutamate transmembrane transport		0	-1.07	0	0
GO:1901657_glycosyl compound metabolic process		0	0	0	-1.09
GO:1901959_positive regulation of cutin biosynthetic process		1.09	0	0	0
GO:1902358_sulfate transmembrane transport		0	-5	0	0

## Sheet: 3B-MapMan-DIMT
Supplementary Table 3B. List of genes based on metabolism analysis among DIMTs in MapMan
BinCode	BinName	ID	type	description	GmaxID
27.3.3	RNA.regulation of transcription.AP2/EREBP, APETALA2/Ethylene-responsive element binding protein family	AT5G50080	Transcript	Symbols: ERF110 | DNA binding / transcription factor | chr5:20365722-20366835 FORWARD	Glyma.02G080200-1, Glyma.16G164800-1
27.3.3	RNA.regulation of transcription.AP2/EREBP, APETALA2/Ethylene-responsive element binding protein family	AT2G20880	Transcript	AP2 domain-containing transcription factor, putative | chr2:8985973-8987263 FORWARD	Glyma.13G298600-1
27.3.3	RNA.regulation of transcription.AP2/EREBP, APETALA2/Ethylene-responsive element binding protein family	AT2G40340	Transcript	AP2 domain-containing transcription factor, putative (DRE2B) | chr2:16848438-16850487 REVERSE	Glyma.14G056200-2, Glyma.14G056200-1
27.3.3	RNA.regulation of transcription.AP2/EREBP, APETALA2/Ethylene-responsive element binding protein family	AT5G67190	Transcript	AP2 domain-containing transcription factor, putative | chr5:26809135-26809689 REVERSE	Glyma.06G042100-1
27.3.3	RNA.regulation of transcription.AP2/EREBP, APETALA2/Ethylene-responsive element binding protein family	AT4G25480	Transcript	Symbols: DREB1A, CBF3, ATCBF3 | DREB1A (DEHYDRATION RESPONSE ELEMENT B1A); DNA binding / transcription activator/ transcription factor | chr4:13018214-13019121 REVERSE	Glyma.20G155100-1
27.3.3	RNA.regulation of transcription.AP2/EREBP, APETALA2/Ethylene-responsive element binding protein family	AT1G46768	Transcript	Symbols: RAP2.1 | RAP2.1 (related to AP2 1); DNA binding / transcription factor | chr1:17265701-17266536 REVERSE	Glyma.17G240100-1
27.3.8	RNA.regulation of transcription.C2C2(Zn) DOF zinc finger family	AT5G39660	Transcript	Symbols: CDF2 | CDF2 (CYCLING DOF FACTOR 2); DNA binding / protein binding / transcription factor | chr5:15878699-15881023 FORWARD	Glyma.09G237000-1, Glyma.13G062500-1
27.3.11	RNA.regulation of transcription.C2H2 zinc finger family	AT3G19580	Transcript	Symbols: AZF2 | AZF2 (ARABIDOPSIS ZINC-FINGER PROTEIN 2); DNA binding / nucleic acid binding / transcription factor/ transcription repressor/ zinc ion binding | chr3:6803166-6804233 REVERSE	Glyma.20G133200-1
27.3.11	RNA.regulation of transcription.C2H2 zinc finger family	AT3G53600	Transcript	zinc finger (C2H2 type) family protein | chr3:19875532-19876059 FORWARD	Glyma.13G133000-1
27.3.11	RNA.regulation of transcription.C2H2 zinc finger family	AT5G67450	Transcript	Symbols: AZF1 | AZF1 (ARABIDOPSIS ZINC-FINGER PROTEIN 1); DNA binding / nucleic acid binding / transcription factor/ transcription repressor/ zinc ion binding | chr5:26918793-26919949 REVERSE	Glyma.10G257900-1
27.3.24	RNA.regulation of transcription.MADS box transcription factor family	AT1G24260	Transcript	Symbols: SEP3, AGL9 | SEP3 (SEPALLATA3); DNA binding / protein binding / transcription factor | chr1:8593642-8596098 REVERSE	Glyma.18G004700-1, Glyma.11G252300-1
27.3.25	RNA.regulation of transcription.MYB domain transcription factor family	AT4G37260	Transcript	Symbols: MYB73, ATMYB73 | MYB73 (MYB DOMAIN PROTEIN 73); DNA binding / transcription factor | chr4:17540490-17541799 FORWARD	Glyma.04G042300-1, Glyma.17G245200-1
27.3.25	RNA.regulation of transcription.MYB domain transcription factor family	AT4G21440	Transcript	Symbols: ATMYB102, ATM4 | ATMYB102 (ARABIDOPSIS MYB-LIKE 102); DNA binding / transcription factor | chr4:11418246-11419760 REVERSE	Glyma.08G059900-1
27.3.25	RNA.regulation of transcription.MYB domain transcription factor family	AT2G36960	Transcript	Symbols: TKI1 | TKI1 (TSL-kinase interacting protein 1); DNA binding / transcription factor | chr2:15522920-15527477 FORWARD	Glyma.05G186000-1
27.3.25	RNA.regulation of transcription.MYB domain transcription factor family	AT1G68320	Transcript	Symbols: MYB62, AtMYB62, BW62B, BW62C | MYB62 (myb domain protein 62); DNA binding / transcription factor | chr1:25603842-25605096 FORWARD	Glyma.10G273000-1
27.3.25	RNA.regulation of transcription.MYB domain transcription factor family	AT4G28110	Transcript	Symbols: AtMYB41 | AtMYB41 (myb domain protein 41); DNA binding / transcription factor | chr4:13968029-13969384 REVERSE	Glyma.13G302400-1
27.3.25	RNA.regulation of transcription.MYB domain transcription factor family	AT1G25340	Transcript	Symbols: MYB116, AtMYB116 | MYB116 (myb domain protein 116); DNA binding / transcription factor | chr1:8885081-8886398 FORWARD	Glyma.08G042100-1, Glyma.05G234600-1
27.3.26	RNA.regulation of transcription.MYB-related transcription factor family	AT5G04760	Transcript	myb family transcription factor | chr5:1373530-1374787 REVERSE	Glyma.20G111800-1
27.3.27	RNA.regulation of transcription.NAC domain transcription factor family	AT3G15500	Transcript	Symbols: ATNAC3, ANAC055 | ANAC055 (ARABIDOPSIS NAC DOMAIN CONTAINING PROTEIN 55); transcription factor | chr3:5234617-5236088 FORWARD	Glyma.12G221500-1, Glyma.13G279900-1
27.3.27	RNA.regulation of transcription.NAC domain transcription factor family	AT3G04070	Transcript	Symbols: anac047 | anac047 (Arabidopsis NAC domain containing protein 47); transcription factor | chr3:1061526-1063103 REVERSE	Glyma.02G070000-1, Glyma.16G151500-1
27.3.30	RNA.regulation of transcription.Trihelix, Triple-Helix transcription factor family	AT5G01380	Transcript	transcription factor | chr5:155639-157601 REVERSE	Glyma.03G056900-1
27.3.32	RNA.regulation of transcription.WRKY domain transcription factor family	AT1G80840	Transcript	Symbols: WRKY40, ATWRKY40 | WRKY40; transcription factor | chr1:30383691-30385499 FORWARD	Glyma.04G061300-1, Glyma.06G212900-1, Glyma.06G061900-1
27.3.35	RNA.regulation of transcription.bZIP transcription factor family	AT4G38900	Transcript	bZIP protein | chr4:18139295-18141950 REVERSE	Glyma.14G217200-1
27.3.39	RNA.regulation of transcription.AtSR Transcription Factor family	AT5G09410	Transcript	Symbols: EICBP.B | EICBP.B (ETHYLENE INDUCED CALMODULIN BINDING PROTEIN); calmodulin binding / transcription activator/ transcription regulator | chr5:2921268-2927416 FORWARD	Glyma.17G038800-1
27.3.40	RNA.regulation of transcription.Aux/IAA family	AT3G16500	Transcript	Symbols: PAP1, IAA26 | PAP1 (PHYTOCHROME-ASSOCIATED PROTEIN 1); transcription factor | chr3:5612500-5614410 REVERSE	Glyma.07G015200-1
27.3.99	RNA.regulation of transcription.unclassified	AT4G21790	Transcript	Symbols: TOM1, ATTOM1 | TOM1 (TOBAMOVIRUS MULTIPLICATION 1); protein binding | chr4:11569765-11572549 FORWARD	Glyma.08G072000-6
26.1	misc.misc2	AT5G64250	Transcript	2-nitropropane dioxygenase family / NPD family | chr5:25697354-25699212 REVERSE	Glyma.08G178100-1
26.1	misc.misc2	AT3G05600	Transcript	epoxide hydrolase, putative | chr3:1623244-1624763 REVERSE	Glyma.19G231900-1
26.2	misc.UDP glucosyl and glucoronyl transferases	AT4G15480	Transcript	Symbols: UGT84A1 | UGT84A1; UDP-glycosyltransferase/ sinapate 1-glucosyltransferase/ transferase, transferring glycosyl groups | chr4:8848801-8850516 REVERSE	Glyma.20G128100-1
26.3	misc.gluco-, galacto- and mannosidases	AT1G09010	Transcript	glycoside hydrolase family 2 protein | chr1:2895166-2899384 REVERSE	Glyma.03G238100-1
26.4.1	misc.beta 1,3 glucan hydrolases.glucan endo-1,3-beta-glucosidase	AT3G55780	Transcript	glycosyl hydrolase family 17 protein | chr3:20705627-20707021 FORWARD	Glyma.02G253800-1
26.4.1	misc.beta 1,3 glucan hydrolases.glucan endo-1,3-beta-glucosidase	AT3G07320	Transcript	glycosyl hydrolase family 17 protein | chr3:2332022-2334074 REVERSE	Glyma.18G158200-1
26.5	misc.acyl transferases	AT4G01130	Transcript	acetylesterase, putative | chr4:485833-488007 FORWARD	Glyma.03G254900-1
26.9	misc.glutathione S transferases	AT3G09270	Transcript	Symbols: ATGSTU8 | ATGSTU8 (GLUTATHIONE S-TRANSFERASE TAU 8); glutathione transferase | chr3:2848289-2849289 REVERSE	Glyma.07G139800-1, Glyma.07G140100-1, Glyma.07G139900-1, Glyma.07G139700-1, Glyma.18G190200-1
26.9	misc.glutathione S transferases	AT1G78380	Transcript	Symbols: ATGSTU19, GST8 | ATGSTU19 (GLUTATHIONE S-TRANSFERASE TAU 19); glutathione binding / glutathione transferase | chr1:29486413-29487906 REVERSE	Glyma.15G252000-1
26.9	misc.glutathione S transferases	AT2G29420	Transcript	Symbols: ATGSTU7, GST25 | ATGSTU7 (ARABIDOPSIS THALIANA GLUTATHIONE S-TRANSFERASE TAU 7); glutathione transferase | chr2:12617936-12618899 REVERSE	Glyma.05G161600-1, Glyma.05G161300-1, Glyma.08G118900-1
26.1	misc.cytochrome P450	AT5G63450	Transcript	Symbols: CYP94B1 | CYP94B1; electron carrier/ heme binding / iron ion binding / monooxygenase/ oxygen binding | chr5:25408895-25410573 REVERSE	Glyma.19G162100-1
26.1	misc.cytochrome P450	AT3G14610	Transcript	Symbols: CYP72A7 | CYP72A7; electron carrier/ heme binding / iron ion binding / monooxygenase/ oxygen binding | chr3:4912466-4914652 FORWARD	Glyma.03G226800-2, Glyma.03G226800-1
26.1	misc.cytochrome P450	AT5G06900	Transcript	Symbols: CYP93D1 | CYP93D1; electron carrier/ heme binding / iron ion binding / monooxygenase/ oxygen binding | chr5:2136160-2137925 REVERSE	Glyma.12G067000-1
26.1	misc.cytochrome P450	AT4G37340	Transcript	Symbols: CYP81D3 | CYP81D3; electron carrier/ heme binding / iron ion binding / monooxygenase/ oxygen binding | chr4:17564850-17566787 REVERSE	Glyma.11G051800-1
26.1	misc.cytochrome P450	AT4G37370	Transcript	Symbols: CYP81D8 | CYP81D8; electron carrier/ heme binding / iron ion binding / monooxygenase/ oxygen binding | chr4:17569828-17571704 REVERSE	Glyma.08G089400-1
26.12	misc.peroxidases	AT4G25980	Transcript	cationic peroxidase, putative | chr4:13189393-13191507 FORWARD	Glyma.08G181500-1, Glyma.15G050800-1
26.16	misc.myrosinases-lectin-jacalin	AT1G78860	Transcript	curculin-like (mannose-binding) lectin family protein | chr1:29646168-29647499 REVERSE	Glyma.13G270100-1
26.21	misc.protease inhibitor/seed storage/lipid transfer protein (LTP) family protein	AT3G22620	Transcript	protease inhibitor/seed storage/lipid transfer protein (LTP) family protein | chr3:8008534-8009590 FORWARD	Glyma.10G246800-1
26.21	misc.protease inhibitor/seed storage/lipid transfer protein (LTP) family protein	AT5G64080	Transcript	protease inhibitor/seed storage/lipid transfer protein (LTP) family protein | chr5:25645263-25646735 REVERSE	Glyma.05G119100-1
26.21	misc.protease inhibitor/seed storage/lipid transfer protein (LTP) family protein	AT3G22600	Transcript	protease inhibitor/seed storage/lipid transfer protein (LTP) family protein | chr3:8006508-8007471 REVERSE	Glyma.01G234900-1, Glyma.11G008000-1
26.22	misc.short chain dehydrogenase/reductase (SDR)	AT1G54870	Transcript	binding / catalytic/ oxidoreductase | chr1:20459006-20460647 FORWARD	Glyma.03G238900-1, Glyma.19G238900-1, Glyma.10G155300-1, Glyma.03G241400-1
33.1	development.storage proteins	AT3G22640	Transcript	Symbols: PAP85 | PAP85; nutrient reservoir | chr3:8011724-8013902 REVERSE	Glyma.10G246500-1, Glyma.10G028300-1, Glyma.20G146300-1, Glyma.10G028300-1
33.1	development.storage proteins	AT2G28490	Transcript	cupin family protein | chr2:12178597-12181012 REVERSE	Glyma.U020300-1
33.2	development.late embryogenesis abundant	AT5G06760	Transcript	late embryogenesis abundant group 1 domain-containing protein / LEA group 1 domain-containing protein | chr5:2089492-2090430 REVERSE	Glyma.03G144400-1, Glyma.19G147200-1
33.2	development.late embryogenesis abundant	AT2G36640	Transcript	Symbols: ATECP63 | ATECP63 (EMBRYONIC CELL PROTEIN 63) | chr2:15356834-15358612 REVERSE	Glyma.13G149000-1
33.99	development.unspecified	AT2G35980	Transcript	Symbols: YLS9, NHL10, ATNHL10 | YLS9 (YELLOW-LEAF-SPECIFIC GENE 9) | chr2:15110588-15111471 FORWARD	Glyma.03G201200-1, Glyma.03G201400-1
33.99	development.unspecified	AT5G03840	Transcript	Symbols: TFL1, TFL-1 | TFL1 (TERMINAL FLOWER 1); phosphatidylethanolamine binding | chr5:1024641-1025812 REVERSE	Glyma.16G196300-1
33.99	development.unspecified	AT3G04070	Transcript	Symbols: anac047 | anac047 (Arabidopsis NAC domain containing protein 47); transcription factor | chr3:1061526-1063103 REVERSE	Glyma.02G070000-1, Glyma.16G151500-1
33.99	development.unspecified	AT4G27410	Transcript	Symbols: RD26 | RD26 (RESPONSIVE TO DESICCATION 26); transcription activator/ transcription factor | chr4:13707900-13709013 REVERSE	Glyma.12G149100-1, Glyma.06G248900-1
33.99	development.unspecified	AT3G15880	Transcript	Symbols: WSIP2, TPR4 | protein binding | chr3:5364081-5372289 REVERSE	Glyma.13G158800-1, Glyma.17G112500-2
33.99	development.unspecified	AT1G69490	Transcript	Symbols: NAP, ANAC029, ATNAP | NAP (NAC-like, activated by AP3/PI); transcription factor | chr1:26122139-26123421 FORWARD	Glyma.20G033300-1, Glyma.07G229100-1
33.99	development.unspecified	AT5G22380	Transcript	Symbols: anac090 | anac090 (Arabidopsis NAC domain containing protein 90); transcription factor | chr5:7408777-7410102 REVERSE	Glyma.11G182000-1
33.99	development.unspecified	AT4G35985	Transcript	senescence/dehydration-associated protein-related | chr4:17032268-17033862 REVERSE	Glyma.12G031900-1
33.99	development.unspecified	AT1G01720	Transcript	Symbols: ATAF1, ANAC002 | ATAF1; transcription activator/ transcription factor | chr1:268330-269819 FORWARD	Glyma.06G157400-1, Glyma.04G208300-1, Glyma.14G152700-1, Glyma.13G030900-1
33.99	development.unspecified	AT1G03120	Transcript	Symbols: ATRAB28 | ATRAB28 | chr1:752271-753140 FORWARD	Glyma.U018200-1
29.4	protein.postranslational modification	AT2G29380	Transcript	protein phosphatase 2C, putative / PP2C, putative | chr2:12608702-12610167 FORWARD	Glyma.01G225100-1, Glyma.11G018000-1, Glyma.11G018000-1
29.4	protein.postranslational modification	AT5G22470	Transcript	NAD+ ADP-ribosyltransferase | chr5:7446974-7451049 FORWARD	Glyma.11G184100-1, Glyma.12G088300-1
29.4	protein.postranslational modification	AT3G15260	Transcript	protein phosphatase 2C, putative / PP2C, putative | chr3:5138686-5140375 FORWARD	Glyma.U025900-1, Glyma.U025900-1
29.4	protein.postranslational modification	AT4G28400	Transcript	protein phosphatase 2C, putative / PP2C, putative | chr4:14048292-14050335 FORWARD	Glyma.12G116800-1
29.4	protein.postranslational modification	AT1G07160	Transcript	protein phosphatase 2C, putative / PP2C, putative | chr1:2197908-2199748 REVERSE	Glyma.14G195200-1, Glyma.14G195200-1, Glyma.02G228200-1, Glyma.02G228200-1
29.4.1.57	protein.postranslational modification.kinase.receptor like cytoplasmatic kinase VII	AT5G47070	Transcript	protein kinase, putative | chr5:19118543-19120909 REVERSE	Glyma.05G067800-1, Glyma.17G149900-1
29.5.3	protein.degradation.cysteine protease	AT3G54940	Transcript	cysteine-type endopeptidase/ cysteine-type peptidase | chr3:20354351-20356318 FORWARD	Glyma.20G183700-1, Glyma.10G207100-1
29.5.4	protein.degradation.aspartate protease	AT1G03220	Transcript	extracellular dermal glycoprotein, putative / EDGP, putative | chr1:787122-788651 FORWARD	Glyma.03G239700-1, Glyma.19G236600-1, Glyma.02G148200-1
29.5.5	protein.degradation.serine protease	AT5G51070	Transcript	Symbols: ERD1, CLPD | ERD1 (EARLY RESPONSIVE TO DEHYDRATION 1); ATP binding / ATPase/ nucleoside-triphosphatase/ nucleotide binding / protein binding | chr5:20764315-20768681 FORWARD	Glyma.04G203300-1, Glyma.06G162200-1
29.5.11	protein.degradation.ubiquitin	AT4G24690	Transcript	ubiquitin-associated (UBA)/TS-N domain-containing protein / octicosapeptide/Phox/Bemp1 (PB1) domain-containing protein | chr4:12741033-12744533 FORWARD	Glyma.05G041600-1
29.5.11.4.2	protein.degradation.ubiquitin.E3.RING	AT5G55970	Transcript	zinc finger (C3HC4-type RING finger) family protein | chr5:22667906-22669545 FORWARD	Glyma.02G302400-2, Glyma.02G302400-1
29.5.11.4.2	protein.degradation.ubiquitin.E3.RING	AT4G28890	Transcript	protein binding / ubiquitin-protein ligase/ zinc ion binding | chr4:14256333-14257735 REVERSE	Glyma.01G146500-1
29.5.11.4.3.2	protein.degradation.ubiquitin.E3.SCF.FBOX	AT2G25490	Transcript	Symbols: EBF1, FBL6 | EBF1 (EIN3-BINDING F BOX PROTEIN 1); protein binding / ubiquitin-protein ligase | chr2:10847375-10850532 REVERSE	Glyma.04G147000-1
30.2.2	signalling.receptor kinases.leucine rich repeat II	AT1G71830	Transcript	Symbols: SERK1, ATSERK1 | SERK1 (SOMATIC EMBRYOGENESIS RECEPTOR-LIKE KINASE 1); kinase/ transmembrane receptor protein serine/threonine kinase | chr1:27018158-27022117 FORWARD	Glyma.11G180700-4
30.2.8.2	signalling.receptor kinases.leucine rich repeat VIII-2	AT1G16670	Transcript	protein kinase family protein | chr1:5697324-5699769 FORWARD	Glyma.15G253500-1
30.2.11	signalling.receptor kinases.leucine rich repeat XI	AT5G25930	Transcript	leucine-rich repeat family protein / protein kinase family protein | chr5:9050794-9054143 FORWARD	Glyma.04G086700-1, Glyma.06G088400-1
30.2.16	signalling.receptor kinases.Catharanthus roseus-like RLK1	AT5G28680	Transcript	protein kinase family protein | chr5:10719437-10722013 REVERSE	Glyma.18G273100-1
30.2.24	signalling.receptor kinases.S-locus glycoprotein like	AT5G24080	Transcript	protein kinase family protein | chr5:8139253-8141122 REVERSE	Glyma.10G228900-1, Glyma.20G164200-1, Glyma.10G228900-1
30.3	signalling.calcium	AT2G27480	Transcript	calcium ion binding | chr2:11746720-11748051 FORWARD	Glyma.13G316100-1, Glyma.12G185400-1
30.3	signalling.calcium	AT3G63380	Transcript	calcium-transporting ATPase, plasma membrane-type, putative / Ca(2+)-ATPase, putative (ACA12) | chr3:23406611-23410360 REVERSE	Glyma.03G157700-1
30.3	signalling.calcium	AT1G76650	Transcript	Symbols: CML38 | calcium-binding EF hand family protein | chr1:28766750-28767517 REVERSE	Glyma.04G194800-1
30.3	signalling.calcium	AT3G22930	Transcript	calmodulin, putative | chr3:8124083-8125931 REVERSE	Glyma.10G002200-1
30.5	signalling.G-proteins	AT5G03530	Transcript	Symbols: ATRAB ALPHA, ATRAB, ATRAB18B, ATRABC2A, RABC2A | RABC2A (RAB GTPASE HOMOLOG C2A); GTP binding / GTP-dependent protein binding / myosin XI tail binding | chr5:885522-887390 REVERSE	Glyma.20G192600-1, Glyma.10G197400-1
17.1.1.1.10	hormone metabolism.abscisic acid.synthesis-degradation.synthesis.9-cis-epoxycarotenoid dioxygenase	AT3G14440	Transcript	Symbols: NCED3, ATNCED3, STO1, SIS7 | NCED3 (NINE-CIS-EPOXYCAROTENOID DIOXYGENASE 3); 9-cis-epoxycarotenoid dioxygenase | chr3:4831288-4833599 REVERSE	Glyma.08G176300-1
17.1.1.1.10	hormone metabolism.abscisic acid.synthesis-degradation.synthesis.9-cis-epoxycarotenoid dioxygenase	AT1G30100	Transcript	Symbols: NCED5, ATNCED5 | NCED5 (NINE-CIS-EPOXYCAROTENOID DIOXYGENASE 5); 9-cis-epoxycarotenoid dioxygenase | chr1:10571340-10573365 FORWARD	Glyma.08G255400-1
17.1.1.1.11	hormone metabolism.abscisic acid.synthesis-degradation.synthesis.short chain alcohol dehydrogenmase (ABA2)	AT1G52340	Transcript	Symbols: ABA2, SIS4, GIN1, SDR1, ISI4, SRE1, ATABA2, ATSDR1 | ABA2 (ABA DEFICIENT 2); alcohol dehydrogenase/ oxidoreductase/ xanthoxin dehydrogenase | chr1:19489794-19491648 REVERSE	Glyma.11G180800-1
17.1.1.2.1	hormone metabolism.abscisic acid.synthesis-degradation.degradation.8-hydroxylase	AT4G19230	Transcript	Symbols: CYP707A1 | CYP707A1; (+)-abscisic acid 8'-hydroxylase/ oxygen binding | chr4:10521379-10523961 FORWARD	Glyma.16G109300-1
17.1.3	hormone metabolism.abscisic acid.induced-regulated-responsive-activated	AT5G13200	Transcript	GRAM domain-containing protein / ABA-responsive protein-related | chr5:4207004-4208289 FORWARD	Glyma.19G100000-1
17.5.1	hormone metabolism.ethylene.synthesis-degradation	AT1G03400	Transcript	2-oxoglutarate-dependent dioxygenase, putative | chr1:842747-844190 REVERSE	Glyma.02G084400-1
17.5.1.1	hormone metabolism.ethylene.synthesis-degradation.1-aminocyclopropane-1-carboxylate synthase	AT3G61510	Transcript	Symbols: ACS1, AT-ACS1 | ACS1 (ACC SYNTHASE 1); 1-aminocyclopropane-1-carboxylate synthase | chr3:22763495-22765730 REVERSE	Glyma.05G211700-1
17.5.2	hormone metabolism.ethylene.signal transduction	AT3G23240	Transcript	Symbols: ERF1, ATERF1 | ERF1 (ETHYLENE RESPONSE FACTOR 1); DNA binding / transcription activator/ transcription factor | chr3:8295644-8296604 FORWARD	Glyma.10G007000-1
17.6.1.13	hormone metabolism.gibberelin.synthesis-degradation.GA2 oxidase	AT1G30040	Transcript	Symbols: ATGA2OX2 | ATGA2OX2 (GIBBERELLIN 2-OXIDASE); gibberellin 2-beta-dioxygenase | chr1:10537648-10539831 FORWARD	Glyma.13G218200-1
17.7.1.2	hormone metabolism.jasmonate.synthesis-degradation.lipoxygenase	AT3G45140	Transcript	Symbols: LOX2, ATLOX2 | LOX2 (LIPOXYGENASE 2); lipoxygenase | chr3:16525410-16529352 FORWARD	Glyma.13G030300-1, Glyma.13G030300-1
11.1.8	lipid metabolism.FA synthesis and FA elongation.acyl coa ligase	AT3G48990	Transcript	AMP-dependent synthetase and ligase family protein | chr3:18158747-18161379 REVERSE	Glyma.09G138100-1, Glyma.11G198300-1, Glyma.11G198300-1
11.3.5	lipid metabolism.Phospholipid synthesis.diacylglycerol kinase	AT2G20900	Transcript	Symbols: DGK5, ATDGK5 | diacylglycerol kinase, putative | chr2:8989275-8993114 REVERSE	Glyma.06G254900-1
11.6	lipid metabolism.lipid transfer proteins etc	AT2G44300	Transcript	lipid transfer protein-related | chr2:18307309-18308349 REVERSE	Glyma.16G188200-1
11.8.1	lipid metabolism.''exotics'' (steroids, squalene etc).sphingolipids	AT4G21540	Transcript	Symbols: SPHK1 | SPHK1 (SPHINGOSINE KINASE 1); D-erythro-sphingosine kinase/ diacylglycerol kinase/ sphinganine kinase | chr4:11454775-11462606 FORWARD	Glyma.08G058400-1, Glyma.08G058400-1
11.9.2.1	lipid metabolism.lipid degradation.lipases.triacylglycerol lipase	AT1G02660	Transcript	lipase class 3 family protein | chr1:571955-574981 REVERSE	Glyma.02G013700-1, Glyma.10G014400-1
11.9.4.13	lipid metabolism.lipid degradation.beta-oxidation.acyl CoA reductase	AT4G33790	Transcript	Symbols: CER4, G7, FAR3 | CER4 (ECERIFERUM 4); fatty acyl-CoA reductase (alcohol-forming)/ oxidoreductase, acting on the CH-CH group of donors | chr4:16204157-16207947 REVERSE	Glyma.11G185100-1
16.2	secondary metabolism.phenylpropanoids	AT5G42830	Transcript	transferase family protein | chr5:17176384-17178018 FORWARD	Glyma.04G040000-1
16.2.1.10	secondary metabolism.phenylpropanoids.lignin biosynthesis.CAD	AT4G37990	Transcript	Symbols: ELI3-2, ELI3, ATCAD8, CAD-B2 | ELI3-2 (ELICITOR-ACTIVATED GENE 3-2); aryl-alcohol dehydrogenase/ mannitol dehydrogenase | chr4:17855876-17857639 FORWARD	Glyma.07G175200-1, Glyma.16G096300-1, Glyma.01G021000-1, Glyma.08G280500-1
16.8.3	secondary metabolism.flavonoids.dihydroflavonols	AT5G24530	Transcript	Symbols: DMR6 | DMR6 (DOWNY MILDEW RESISTANT 6); oxidoreductase/ oxidoreductase, acting on paired donors, with incorporation or reduction of molecular oxygen, 2-oxoglutarate as one donor, and incorporation of one atom each of oxygen into both donors | chr5:8378833-8383401 FORWARD	Glyma.18G273200-1
16.8.3	secondary metabolism.flavonoids.dihydroflavonols	AT5G54010	Transcript	glycosyltransferase family protein | chr5:21919781-21921189 REVERSE	Glyma.12G132500-1
10.1.2	cell wall.precursor synthesis.UGE	AT4G10960	Transcript	Symbols: UGE5 | UGE5 (UDP-D-glucose/UDP-D-galactose 4-epimerase 5); UDP-glucose 4-epimerase/ protein dimerization | chr4:6713557-6718550 REVERSE	Glyma.05G217100-1
10.1.2	cell wall.precursor synthesis.UGE	AT4G23920	Transcript	Symbols: UGE2 | UGE2 (UDP-D-glucose/UDP-D-galactose 4-epimerase 2); UDP-glucose 4-epimerase/ protein dimerization | chr4:12431277-12433864 FORWARD	Glyma.08G023100-2, Glyma.08G023100-1
10.2.1	cell wall.cellulose synthesis.cellulose synthase	AT2G32540	Transcript	Symbols: ATCSLB04, CSLB04, ATCSLB4 | ATCSLB04; cellulose synthase/ transferase/ transferase, transferring glycosyl groups | chr2:13814686-13818289 FORWARD	Glyma.06G307900-1
10.7	cell wall.modification	AT1G14720	Transcript	Symbols: XTR2, EXGT-A2, ATXTH28 | XTR2 (XYLOGLUCAN ENDOTRANSGLYCOSYLASE RELATED 2); hydrolase, acting on glycosyl bonds / xyloglucan:xyloglucosyl transferase | chr1:5066636-5068645 REVERSE	Glyma.05G138700-1, Glyma.05G138700-2, Glyma.08G093900-2, Glyma.05G138700-1
20.1	stress.biotic	AT4G19810	Transcript	glycosyl hydrolase family 18 protein | chr4:10763934-10765753 REVERSE	Glyma.15G206800-1
20.1.7	stress.biotic.PR-proteins	AT5G66900	Transcript	disease resistance protein (CC-NBS-LRR class), putative | chr5:26714764-26717788 REVERSE	Glyma.05G082200-2, Glyma.05G082400-1
20.1.7	stress.biotic.PR-proteins	AT5G17680	Transcript	disease resistance protein (TIR-NBS-LRR class), putative | chr5:5822999-5827153 FORWARD	Glyma.11G153000-1, Glyma.16G214200-1
20.2	stress.abiotic	AT4G11650	Transcript	Symbols: ATOSM34 | ATOSM34 (osmotin 34) | chr4:7024856-7026146 REVERSE	Glyma.11G025600-1
13	amino acid metabolism	AT5G65890	Transcript	Symbols: ACR1 | ACR1 (ACT Domain Repeat 1); amino acid binding | chr5:26354909-26357866 FORWARD	Glyma.05G107600-1, Glyma.17G159500-1
13.1.4.1.4	amino acid metabolism.synthesis.branched chain group.common.branched-chain amino acid aminotransferase	AT1G10070	Transcript	Symbols: ATBCAT-2 | ATBCAT-2 (ARABIDOPSIS THALIANA BRANCHED-CHAIN AMINO ACID TRANSAMINASE 2); branched-chain-amino-acid transaminase/ catalytic | chr1:3288087-3290471 FORWARD	Glyma.06G050100-1, Glyma.04G049200-1, Glyma.04G049200-2
13.2.3.5	amino acid metabolism.degradation.aspartate family.lysine	AT4G33150	Transcript	lysine-ketoglutarate reductase/saccharopine dehydrogenase bifunctional enzyme | chr4:15985189-15991536 REVERSE	Glyma.13G115500-1, Glyma.17G044300-1, Glyma.13G115500-1
13.2.4.1	amino acid metabolism.degradation.branched-chain group.shared	AT3G08860	Transcript	alanine--glyoxylate aminotransferase, putative / beta-alanine-pyruvate aminotransferase, putative / AGT, putative | chr3:2696559-2699158 REVERSE	Glyma.18G210500-1

## Sheet: 3C-MapMan-DRMT
Supplementary Table 3C. List of genes based on metabolism analysis among DRMTs in MapMan
BinCode	BinName	ID	type	description	GmaxID
26.1	misc.misc2	AT1G35420	Transcript	dienelactone hydrolase family protein | chr1:13026289-13027667 FORWARD	Glyma.06G325100-1, Glyma.04G256500-1
26.3	misc.gluco-, galacto- and mannosidases	AT2G44450	Transcript	Symbols: BGLU15 | BGLU15 (BETA GLUCOSIDASE 15); catalytic/ cation binding / hydrolase, hydrolyzing O-glycosyl compounds | chr2:18340921-18343849 FORWARD	Glyma.15G031400-1
26.3.4	misc.gluco-, galacto- and mannosidases.endoglucanase	AT1G75680	Transcript	Symbols: AtGH9B7 | AtGH9B7 (Arabidopsis thaliana glycosyl hydrolase 9B7); catalytic/ hydrolase, hydrolyzing O-glycosyl compounds | chr1:28417052-28419529 REVERSE	Glyma.06G025100-1, Glyma.04G025000-1
26.3.4	misc.gluco-, galacto- and mannosidases.endoglucanase	AT1G64390	Transcript	Symbols: AtGH9C2 | AtGH9C2 (Arabidopsis thaliana glycosyl hydrolase 9C2); carbohydrate binding / catalytic/ hydrolase, hydrolyzing O-glycosyl compounds | chr1:23911119-23915229 FORWARD	Glyma.05G216400-1, Glyma.08G022300-1
26.4	misc.beta 1,3 glucan hydrolases	AT1G18650	Transcript	Symbols: PDCB3 | PDCB3 (PLASMODESMATA CALLOSE-BINDING PROTEIN 3); callose binding / polysaccharide binding | chr1:6418858-6420557 REVERSE	Glyma.05G021500-1
26.4.1	misc.beta 1,3 glucan hydrolases.glucan endo-1,3-beta-glucosidase	AT2G05790	Transcript	glycosyl hydrolase family 17 protein | chr2:2199219-2201486 FORWARD	Glyma.02G269000-1
26.5	misc.acyl transferases	AT1G65450	Transcript	transferase family protein | chr1:24317864-24319064 FORWARD	Glyma.18G166000-1
26.6	misc.O-methyl transferases	AT5G42760	Transcript	INVOLVED IN: biological_process unknown; LOCATED IN: cellular_component unknown; EXPRESSED IN: 21 plant structures; EXPRESSED DURING: 13 growth stages; CONTAINS InterPro DOMAIN/s: Conserved hypothetical protein CHP00027, methylltransferase (InterPro:IPR011610), O-methyltransferase, N-terminal (InterPro:IPR003455); Has 888 Blast hits to 888 proteins in 139 species: Archae - 36; Bacteria - 741; Met…	Glyma.06G032100-1
26.7	misc.oxidases - copper, flavone etc.	AT4G29720	Transcript	Symbols: ATPAO5 | ATPAO5 (Polyamine oxidase 5); amine oxidase/ electron carrier/ oxidoreductase | chr4:14553315-14555167 REVERSE	Glyma.15G169600-1
26.8	misc.nitrilases, *nitrile lyases, berberine bridge enzymes, reticuline oxidases, troponine reductases	AT1G72970	Transcript	Symbols: HTH, EDA17 | HTH (HOTHEAD); FAD binding / aldehyde-lyase/ mandelonitrile lyase | chr1:27452766-27455964 FORWARD	Glyma.08G193100-1
26.8	misc.nitrilases, *nitrile lyases, berberine bridge enzymes, reticuline oxidases, troponine reductases	AT5G64440	Transcript	Symbols: AtFAAH | AtFAAH (Arabidopsis thaliana fatty acid amide hydrolase); N-(long-chain-acyl)ethanolamine deacylase/ amidase | chr5:25765750-25770500 FORWARD	Glyma.05G195500-1
26.8	misc.nitrilases, *nitrile lyases, berberine bridge enzymes, reticuline oxidases, troponine reductases	AT1G30760	Transcript	FAD-binding domain-containing protein | chr1:10918278-10920677 FORWARD	Glyma.08G080600-1
26.9	misc.glutathione S transferases	AT1G10360	Transcript	Symbols: ATGSTU18, GST29 | ATGSTU18 (GLUTATHIONE S-TRANSFERASE TAU 18); glutathione transferase | chr1:3395558-3396849 REVERSE	Glyma.01G040200-1, Glyma.02G024600-1
26.1	misc.cytochrome P450	AT4G31940	Transcript	Symbols: CYP82C4 | CYP82C4; electron carrier/ heme binding / iron ion binding / monooxygenase/ oxygen binding | chr4:15451988-15454160 FORWARD	Glyma.11G060200-1, Glyma.01G181900-1
26.1	misc.cytochrome P450	AT3G26300	Transcript	Symbols: CYP71B34 | CYP71B34; electron carrier/ heme binding / iron ion binding / monooxygenase/ oxygen binding | chr3:9639199-9640866 REVERSE	Glyma.20G007200-1, Glyma.20G007000-1
26.1	misc.cytochrome P450	AT2G46660	Transcript	Symbols: CYP78A6 | CYP78A6; electron carrier/ heme binding / iron ion binding / monooxygenase/ oxygen binding | chr2:19153328-19155489 REVERSE	Glyma.16G021200-1
26.1	misc.cytochrome P450	AT2G45970	Transcript	Symbols: CYP86A8, LCR | CYP86A8; fatty acid (omega-1)-hydroxylase/ oxygen binding | chr2:18912260-18914739 REVERSE	Glyma.08G015600-1, Glyma.05G208900-1
26.1	misc.cytochrome P450	AT4G12320	Transcript	Symbols: CYP706A6 | CYP706A6; electron carrier/ heme binding / iron ion binding / monooxygenase/ oxygen binding | chr4:7314778-7316669 REVERSE	Glyma.07G218200-1
26.1	misc.cytochrome P450	AT3G48320	Transcript	Symbols: CYP71A21 | CYP71A21; electron carrier/ heme binding / iron ion binding / monooxygenase/ oxygen binding | chr3:17891134-17892847 FORWARD	Glyma.09G186400-1
26.1	misc.cytochrome P450	AT4G15440	Transcript	Symbols: HPL1, CYP74B2 | HPL1 (HYDROPEROXIDE LYASE 1); electron carrier/ heme binding / iron ion binding / monooxygenase | chr4:8835495-8838676 FORWARD	Glyma.12G191400-1
26.1	misc.cytochrome P450	AT3G26330	Transcript	Symbols: CYP71B37 | CYP71B37; electron carrier/ heme binding / iron ion binding / monooxygenase/ oxygen binding | chr3:9646805-9648584 REVERSE	Glyma.07G089700-1
26.1	misc.cytochrome P450	AT3G48310	Transcript	Symbols: CYP71A22 | CYP71A22; electron carrier/ heme binding / iron ion binding / monooxygenase/ oxygen binding | chr3:17888101-17889814 FORWARD	Glyma.20G008200-1
26.11.1	misc.alcohol dehydrogenases	AT5G42250	Transcript	alcohol dehydrogenase, putative | chr5:16894009-16897620 FORWARD	Glyma.02G274000-1, Glyma.02G274000-1
26.12	misc.peroxidases	AT4G37530	Transcript	peroxidase, putative | chr4:17634784-17636288 FORWARD	Glyma.11G049600-1
26.12	misc.peroxidases	AT5G67400	Transcript	peroxidase 73 (PER73) (P73) (PRXR11) | chr5:26894856-26896488 FORWARD	Glyma.05G103600-1
26.12	misc.peroxidases	AT4G32320	Transcript	Symbols: APX6 | APX6; L-ascorbate peroxidase/ heme binding / peroxidase | chr4:15602721-15605400 FORWARD	Glyma.06G068200-1
26.13	misc.acid and other phosphatases	AT1G17710	Transcript	phosphatase | chr1:6090560-6092027 REVERSE	Glyma.13G351600-1
26.13	misc.acid and other phosphatases	AT4G25150	Transcript	acid phosphatase, putative | chr4:12901534-12903125 REVERSE	Glyma.07G014600-1
26.13	misc.acid and other phosphatases	AT5G51260	Transcript	acid phosphatase, putative | chr5:20832025-20833782 REVERSE	Glyma.08G200200-1
26.16	misc.myrosinases-lectin-jacalin	AT2G41890	Transcript	curculin-like (mannose-binding) lectin family protein / PAN domain-containing protein | chr2:17478058-17480352 REVERSE	Glyma.02G182200-1
26.18	misc.invertase/pectin methylesterase inhibitor family protein	AT5G62360	Transcript	invertase/pectin methylesterase inhibitor family protein | chr5:25040649-25041462 FORWARD	Glyma.09G231900-1
26.21	misc.protease inhibitor/seed storage/lipid transfer protein (LTP) family protein	AT4G00165	Transcript	protease inhibitor/seed storage/lipid transfer protein (LTP) family protein | chr4:69273-69875 REVERSE	Glyma.01G078800-1
26.21	misc.protease inhibitor/seed storage/lipid transfer protein (LTP) family protein	AT2G10940	Transcript	protease inhibitor/seed storage/lipid transfer protein (LTP) family protein | chr2:4310412-4312103 REVERSE	Glyma.13G160400-1, Glyma.17G111100-1
26.21	misc.protease inhibitor/seed storage/lipid transfer protein (LTP) family protein	AT2G45180	Transcript	protease inhibitor/seed storage/lipid transfer protein (LTP) family protein | chr2:18626320-18626997 FORWARD	Glyma.17G140200-1, Glyma.06G067000-1, Glyma.17G140400-1, Glyma.17G140300-1, Glyma.05G057700-1, Glyma.04G065600-1
26.21	misc.protease inhibitor/seed storage/lipid transfer protein (LTP) family protein	AT1G62510	Transcript	protease inhibitor/seed storage/lipid transfer protein (LTP) family protein | chr1:23136369-23137191 REVERSE	Glyma.15G163000-1
26.22	misc.short chain dehydrogenase/reductase (SDR)	AT5G50700	Transcript	short-chain dehydrogenase/reductase (SDR) family protein | chr5:20623024-20625034 REVERSE	Glyma.05G203300-1
26.22	misc.short chain dehydrogenase/reductase (SDR)	AT3G50560	Transcript	short-chain dehydrogenase/reductase (SDR) family protein | chr3:18761088-18764016 REVERSE	Glyma.11G057800-1
26.23	misc.rhodanese	AT4G27700	Transcript	rhodanese-like domain-containing protein | chr4:13826374-13827823 REVERSE	Glyma.04G232400-1, Glyma.06G132600-1
26.23	misc.rhodanese	AT2G42220	Transcript	rhodanese-like domain-containing protein | chr2:17592038-17593500 FORWARD	Glyma.19G145800-1, Glyma.03G142800-1
26.23	misc.rhodanese	AT3G08920	Transcript	rhodanese-like domain-containing protein | chr3:2712236-2713269 FORWARD	Glyma.03G057800-1, Glyma.01G121700-1, Glyma.01G121700-1
26.24	misc.GCN5-related N-acetyltransferase	AT3G22560	Transcript	GCN5-related N-acetyltransferase (GNAT) family protein | chr3:7998857-7999533 REVERSE	Glyma.18G290000-1
26.28	misc.GDSL-motif lipase	AT3G48460	Transcript	GDSL-motif lipase/hydrolase family protein | chr3:17949445-17951195 FORWARD	Glyma.05G044600-1, Glyma.17G127000-1
26.28	misc.GDSL-motif lipase	AT2G42990	Transcript	GDSL-motif lipase/hydrolase family protein | chr2:17879031-17880563 FORWARD	Glyma.14G051000-1, Glyma.08G307200-1
26.28	misc.GDSL-motif lipase	AT5G45920	Transcript	carboxylesterase/ hydrolase/ hydrolase, acting on ester bonds | chr5:18622759-18624785 FORWARD	Glyma.15G080500-1
26.28	misc.GDSL-motif lipase	AT5G45960	Transcript	GDSL-motif lipase/hydrolase family protein | chr5:18637023-18640361 REVERSE	Glyma.15G079300-1
1.1.1.1	PS.lightreaction.photosystem II.LHC-II	AT2G34430	Transcript	Symbols: LHB1B1, LHCB1.4 | LHB1B1; chlorophyll binding | chr2:14524756-14525763 FORWARD	Glyma.16G162600-1, Glyma.16G165200-1, Glyma.16G165800-1, Glyma.16G165500-1
1.1.1.1	PS.lightreaction.photosystem II.LHC-II	AT3G27690	Transcript	Symbols: LHCB2.4, LHCB2.3, LHCB2 | LHCB2.3; chlorophyll binding | chr3:10255947-10257011 FORWARD	Glyma.02G305400-2
1.1.1.1	PS.lightreaction.photosystem II.LHC-II	AT2G05100	Transcript	Symbols: LHCB2.1, LHCB2 | LHCB2.1; chlorophyll binding | chr2:1823240-1824425 REVERSE	Glyma.02G305400-1
1.1.1.1	PS.lightreaction.photosystem II.LHC-II	AT2G40100	Transcript	Symbols: LHCB4.3 | LHCB4.3 (light harvesting complex PSII); chlorophyll binding | chr2:16745803-16747400 FORWARD	Glyma.18G028400-1
1.1.1.1	PS.lightreaction.photosystem II.LHC-II	AT1G15820	Transcript	Symbols: LHCB6, CP24 | LHCB6 (LIGHT HARVESTING COMPLEX PSII SUBUNIT 6); chlorophyll binding | chr1:5446462-5447859 REVERSE	Glyma.05G119000-1, Glyma.08G074000-1
1.1.1.2	PS.lightreaction.photosystem II.PSII polypeptide subunits	AT1G76450	Transcript	oxygen-evolving complex-related | chr1:28684551-28686244 FORWARD	Glyma.06G014500-1, Glyma.06G014500-2
1.1.1.2	PS.lightreaction.photosystem II.PSII polypeptide subunits	AT4G15510	Transcript	photosystem II reaction center PsbP family protein | chr4:8860616-8862665 FORWARD	Glyma.03G230300-1, Glyma.19G227400-1
1.1.1.2	PS.lightreaction.photosystem II.PSII polypeptide subunits	AT3G56650	Transcript	thylakoid lumenal 20 kDa protein | chr3:20984752-20986131 FORWARD	Glyma.19G126700-1
1.1.1.2	PS.lightreaction.photosystem II.PSII polypeptide subunits	AT3G55330	Transcript	Symbols: PPL1 | PPL1 (PsbP-like protein 1); calcium ion binding | chr3:20513825-20515351 REVERSE	Glyma.18G286500-1, Glyma.02G094900-1
1.1.1.2	PS.lightreaction.photosystem II.PSII polypeptide subunits	AT3G01440	Transcript	oxygen evolving enhancer 3 (PsbQ) family protein | chr3:168435-169618 FORWARD	Glyma.13G286500-1, Glyma.12G215100-1
1.1.2.1	PS.lightreaction.photosystem I.LHC-I	AT3G54890	Transcript	Symbols: LHCA1 | LHCA1; chlorophyll binding | chr3:20339504-20341103 REVERSE	Glyma.02G064700-2, Glyma.02G064700-3
1.1.2.1	PS.lightreaction.photosystem I.LHC-I	AT1G19150	Transcript	Symbols: LHCA6, LHCA2*1 | LHCA6; chlorophyll binding | chr1:6612749-6613972 FORWARD	Glyma.15G179400-1
1.1.2.2	PS.lightreaction.photosystem I.PSI polypeptide subunits	AT5G64040	Transcript	Symbols: PSAN | PSAN; calmodulin binding | chr5:25628588-25629615 REVERSE	Glyma.04G215800-2, Glyma.04G215800-1
1.1.2.2	PS.lightreaction.photosystem I.PSI polypeptide subunits	AT2G46820	Transcript	Symbols: PTAC8, TMP14, PSAP, PSI-P | PSI-P (PHOTOSYSTEM I P SUBUNIT); DNA binding | chr2:19243589-19245141 FORWARD	Glyma.07G049000-1, Glyma.16G017600-1
1.1.2.2	PS.lightreaction.photosystem I.PSI polypeptide subunits	AT3G16140	Transcript	Symbols: PSAH-1 | PSAH-1 (photosystem I subunit H-1) | chr3:5468509-5469481 REVERSE	Glyma.13G357300-2
1.1.3	PS.lightreaction.cytochrome b6/f	AT2G26500	Transcript	cytochrome b6f complex subunit (petM), putative | chr2:11270218-11270874 FORWARD	Glyma.07G163600-1, Glyma.20G008600-1, Glyma.07G163600-1
1.1.4.4	PS.lightreaction.ATP synthase.gamma chain	AT4G04640	Transcript	Symbols: ATPC1 | ATPC1; enzyme regulator | chr4:2350498-2352018 REVERSE	Glyma.13G204800-2
1.1.5.2	PS.lightreaction.other electron carrier (ox/red).ferredoxin	AT3G16250	Transcript	Symbols: NDF4 | NDF4 (NDH-DEPENDENT CYCLIC ELECTRON FLOW 1); electron carrier/ iron-sulfur cluster binding | chr3:5506931-5508414 REVERSE	Glyma.15G018000-1, Glyma.13G356100-1, Glyma.15G018000-1
1.1.5.2	PS.lightreaction.other electron carrier (ox/red).ferredoxin	AT1G02180	Transcript	ferredoxin-related | chr1:413522-414645 REVERSE	Glyma.04G055900-1
1.1.5.2	PS.lightreaction.other electron carrier (ox/red).ferredoxin	AT1G60950	Transcript	Symbols: FED A, ATFD2 | FED A; 2 iron, 2 sulfur cluster binding / electron carrier/ iron-sulfur cluster binding | chr1:22444520-22445161 FORWARD	Glyma.12G169500-1
1.1.6	PS.lightreaction.NADH DH	AT2G01590	Transcript	Symbols: CRR3 | CRR3 (CHLORORESPIRATORY REDUCTION 3) | chr2:266630-267798 FORWARD	Glyma.07G166400-1
1.2.4.2	PS.photorespiration.glycine cleavage.T subunit	AT1G11860	Transcript	aminomethyltransferase, putative | chr1:4001280-4003442 FORWARD	Glyma.17G012000-1, Glyma.07G262100-1
1.2.4.4	PS.photorespiration.glycine cleavage.H protein	AT2G35370	Transcript	Symbols: GDCH | GDCH; glycine dehydrogenase (decarboxylating) | chr2:14891102-14892218 FORWARD	Glyma.11G042200-1, Glyma.01G199700-1, Glyma.01G199700-2, Glyma.11G042200-1, Glyma.01G199700-1
1.3.2	PS.calvin cyle.rubisco small subunit	AT5G38410	Transcript	ribulose bisphosphate carboxylase small chain 3B / RuBisCO small subunit 3B (RBCS-3B) (ATS3B) | chr5:15377173-15378416 REVERSE	Glyma.08G365300-1
1.3.4	PS.calvin cyle.GAP	AT3G26650	Transcript	Symbols: GAPA, GAPA-1 | GAPA (GLYCERALDEHYDE 3-PHOSPHATE DEHYDROGENASE A SUBUNIT); glyceraldehyde-3-phosphate dehydrogenase/ protein binding | chr3:9795071-9797045 FORWARD	Glyma.16G150200-1
1.3.5	PS.calvin cycle.TPI	AT2G21170	Transcript	Symbols: TIM | TIM (TRIOSEPHOSPHATE ISOMERASE); catalytic/ triose-phosphate isomerase | chr2:9070754-9073233 REVERSE	Glyma.13G146200-1
1.3.7	PS.calvin cyle.FBPase	AT3G54050	Transcript	fructose-1,6-bisphosphatase, putative / D-fructose-1,6-bisphosphate 1-phosphohydrolase, putative / FBPase, putative | chr3:20016905-20018780 FORWARD	Glyma.18G193600-1, Glyma.07G142700-1
1.3.8	PS.calvin cyle.transketolase	AT3G60750	Transcript	transketolase, putative | chr3:22453719-22457152 FORWARD	Glyma.11G118700-1
1.3.9	PS.calvin cyle.seduheptulose bisphosphatase	AT3G55800	Transcript	Symbols: SBPASE | SBPASE (sedoheptulose-bisphosphatase); phosphoric ester hydrolase/ sedoheptulose-bisphosphatase | chr3:20709386-20711640 FORWARD	Glyma.11G227100-1
29.2.1.1.1.1.13	protein.synthesis.ribosomal protein.prokaryotic.chloroplast.30S subunit.S13	AT5G14320	Transcript	30S ribosomal protein S13, chloroplast (CS13) | chr5:4617650-4618912 REVERSE	Glyma.06G109300-1
29.2.1.1.1.2.18	protein.synthesis.ribosomal protein.prokaryotic.chloroplast.50S subunit.L18	AT1G48350	Transcript	ribosomal protein L18 family protein | chr1:17867204-17868342 FORWARD	Glyma.09G077600-1, Glyma.15G185000-1
29.4	protein.postranslational modification	AT2G25620	Transcript	protein phosphatase 2C, putative / PP2C, putative | chr2:10902943-10905245 REVERSE	Glyma.17G105800-1
29.4	protein.postranslational modification	AT3G22790	Transcript	kinase interacting family protein | chr3:8052446-8058757 REVERSE	Glyma.20G149200-1
29.4	protein.postranslational modification	AT3G04810	Transcript	Symbols: ATNEK2 | ATNEK2 (NIMA-RELATED KINASE 2); ATP binding / kinase/ protein kinase/ protein serine/threonine kinase | chr3:1317336-1321269 FORWARD	Glyma.20G224100-1
29.4	protein.postranslational modification	AT1G54510	Transcript	Symbols: ATNEK1 | ATNEK1 (ARABIDOPSIS THALIANA NIMA-RELATED SERINE/THREONINE KINASE 1); ATP binding / kinase/ protein kinase/ protein serine/threonine kinase | chr1:20358336-20362545 REVERSE	Glyma.10G161400-1
29.4	protein.postranslational modification	AT4G33500	Transcript	protein phosphatase 2C-related / PP2C-related | chr4:16112658-16116348 REVERSE	Glyma.15G052300-2
29.4	protein.postranslational modification	AT3G19420	Transcript	Symbols: ATPEN2 | ATPEN2 (ARABIDOPSIS THALIANA PTEN 2); phosphatase/ protein tyrosine phosphatase | chr3:6731376-6735623 FORWARD	Glyma.01G189500-1
29.4	protein.postranslational modification	AT2G30360	Transcript	Symbols: CIPK11, PKS5, SIP4, SNRK3.22 | SIP4 (SOS3-INTERACTING PROTEIN 4); kinase/ protein kinase | chr2:12936979-12938834 REVERSE	Glyma.09G276600-1
29.4	protein.postranslational modification	AT4G03230	Transcript	ATP binding / kinase/ protein kinase/ protein serine/threonine kinase/ protein tyrosine kinase/ sugar binding | chr4:1419278-1422804 REVERSE	Glyma.12G198100-1
29.4.1.56	protein.postranslational modification.kinase.receptor like cytoplasmatic kinase VI	AT5G18910	Transcript	protein kinase family protein | chr5:6306828-6309419 REVERSE	Glyma.13G212600-1
29.5	protein.degradation	AT1G78660	Transcript	Symbols: ATGGH1 | gamma-glutamyl hydrolase, putative / gamma-Glu-X carboxypeptidase, putative / conjugase, putative | chr1:29585811-29588302 FORWARD	Glyma.13G267900-1
29.5	protein.degradation	AT3G52500	Transcript	aspartyl protease family protein | chr3:19465499-19467386 REVERSE	Glyma.19G198500-1
29.5.1	protein.degradation.subtilases	AT5G67360	Transcript	Symbols: ARA12 | ARA12; serine-type endopeptidase | chr5:26871891-26874579 REVERSE	Glyma.04G044600-1, Glyma.06G045100-1, Glyma.14G087500-1, Glyma.17G236800-1
29.5.1	protein.degradation.subtilases	AT5G67090	Transcript	subtilase family protein | chr5:26774018-26776391 REVERSE	Glyma.16G018900-1, Glyma.07G050200-1
29.5.1	protein.degradation.subtilases	AT2G04160	Transcript	Symbols: AIR3 | AIR3; serine-type endopeptidase | chr2:1401268-1407745 REVERSE	Glyma.05G152200-1
29.5.4	protein.degradation.aspartate protease	AT5G10080	Transcript	aspartyl protease family protein | chr5:3150843-3153380 FORWARD	Glyma.11G237900-1
29.5.5	protein.degradation.serine protease	AT1G33540	Transcript	Symbols: scpl18 | scpl18 (serine carboxypeptidase-like 18); serine-type carboxypeptidase | chr1:12162349-12164700 REVERSE	Glyma.13G075200-1
29.5.5	protein.degradation.serine protease	AT3G63470	Transcript	Symbols: scpl40 | scpl40 (serine carboxypeptidase-like 40); serine-type carboxypeptidase | chr3:23438474-23441060 FORWARD	Glyma.12G010100-1
29.5.9	protein.degradation.AAA type	AT5G22010	Transcript	Symbols: AtRFC1 | AtRFC1 (replication factor C 1); ATP binding / DNA binding / DNA clamp loader/ nucleoside-triphosphatase/ nucleotide binding | chr5:7280389-7287364 REVERSE	Glyma.12G191900-1
29.5.11.4.2	protein.degradation.ubiquitin.E3.RING	AT2G15580	Transcript	zinc finger (C3HC4-type RING finger) family protein | chr2:6797638-6798939 FORWARD	Glyma.15G201800-1, Glyma.09G096300-1
29.5.11.4.2	protein.degradation.ubiquitin.E3.RING	AT1G23980	Transcript	zinc finger (C3HC4-type RING finger) family protein | chr1:8484703-8486002 REVERSE	Glyma.18G135300-1
29.6	protein.folding	AT4G39710	Transcript	immunophilin, putative / FKBP-type peptidyl-prolyl cis-trans isomerase, putative | chr4:18427039-18428375 REVERSE	Glyma.08G139100-1, Glyma.05G181400-1, Glyma.08G139100-1
29.6	protein.folding	AT1G75690	Transcript	chaperone protein dnaJ-related | chr1:28422110-28423285 REVERSE	Glyma.14G218200-1
29.6	protein.folding	AT3G01480	Transcript	Symbols: CYP38 | CYP38 (cyclophilin 38); peptidyl-prolyl cis-trans isomerase | chr3:188384-190851 FORWARD	Glyma.13G169500-1, Glyma.19G009700-1
29.6	protein.folding	AT1G20810	Transcript	immunophilin / FKBP-type peptidyl-prolyl cis-trans isomerase family protein | chr1:7232006-7233566 FORWARD	Glyma.04G015400-1
29.8	protein.assembly and cofactor ligation	AT5G45680	Transcript	Symbols: ATFKBP13, FKBP13 | FK506-binding protein 1 (FKBP13) | chr5:18530880-18532337 FORWARD	Glyma.08G089700-1
27.1	RNA.processing	AT2G45350	Transcript	Symbols: CRR4 | CRR4 (CHLORORESPIRATORY REDUCTION 4) | chr2:18694816-18696636 REVERSE	Glyma.03G026700-1
27.3.3	RNA.regulation of transcription.AP2/EREBP, APETALA2/Ethylene-responsive element binding protein family	AT5G11190	Transcript	Symbols: SHN3 | SHN3 (shine3); DNA binding / transcription factor | chr5:3564976-3566051 FORWARD	Glyma.06G068800-1
27.3.3	RNA.regulation of transcription.AP2/EREBP, APETALA2/Ethylene-responsive element binding protein family	AT1G71520	Transcript	AP2 domain-containing transcription factor, putative | chr1:26938525-26939106 FORWARD	Glyma.11G014800-1
27.3.3	RNA.regulation of transcription.AP2/EREBP, APETALA2/Ethylene-responsive element binding protein family	AT1G01180	Transcript	unknown protein | chr1:75633-77446 FORWARD	Glyma.07G051400-1
27.3.4	RNA.regulation of transcription.ARF, Auxin Response Factor family	AT2G33860	Transcript	Symbols: ETT, ARF3 | ETT (ETTIN); DNA binding / transcription factor | chr2:14325269-14328978 REVERSE	Glyma.15G078800-1, Glyma.13G234200-1
27.3.5	RNA.regulation of transcription.ARR	AT3G57040	Transcript	Symbols: ARR9, ATRR4 | ARR9 (RESPONSE REGULATOR 9); transcription regulator/ two-component response regulator | chr3:21109614-21111432 FORWARD	Glyma.04G247800-1, Glyma.13G077500-2
27.3.6	RNA.regulation of transcription.bHLH,Basic Helix-Loop-Helix family	AT4G37850	Transcript	basic helix-loop-helix (bHLH) family protein | chr4:17796093-17797900 REVERSE	Glyma.15G005000-1
27.3.6	RNA.regulation of transcription.bHLH,Basic Helix-Loop-Helix family	AT5G54680	Transcript	Symbols: ILR3 | ILR3 (iaa-leucine resistant3); DNA binding / transcription factor | chr5:22217055-22219274 FORWARD	Glyma.15G062600-1
27.3.7	RNA.regulation of transcription.C2C2(Zn) CO-like, Constans-like zinc finger family	AT4G27310	Transcript	zinc finger (B-box type) family protein | chr4:13675638-13676910 FORWARD	Glyma.15G065900-1
27.3.7	RNA.regulation of transcription.C2C2(Zn) CO-like, Constans-like zinc finger family	AT1G25440	Transcript	zinc finger (B-box type) family protein | chr1:8933716-8935460 REVERSE	Glyma.07G091400-3
27.3.20	RNA.regulation of transcription.G2-like transcription factor family, GARP	AT5G45580	Transcript	transcription factor | chr5:18481092-18482643 REVERSE	Glyma.09G211400-1
27.3.22	RNA.regulation of transcription.HB,Homeobox transcription factor family	AT2G22430	Transcript	Symbols: ATHB6 | ATHB6; DNA binding / protein binding / sequence-specific DNA binding / transcription activator/ transcription factor | chr2:9526095-9527830 REVERSE	Glyma.11G242200-1, Glyma.18G014900-1
27.3.22	RNA.regulation of transcription.HB,Homeobox transcription factor family	AT4G40060	Transcript	Symbols: ATHB16, ATHB-16 | ATHB16 (ARABIDOPSIS THALIANA HOMEOBOX PROTEIN 16); sequence-specific DNA binding / transcription activator/ transcription factor | chr4:18571359-18573084 REVERSE	Glyma.08G132800-1
27.3.25	RNA.regulation of transcription.MYB domain transcription factor family	AT3G46130	Transcript	Symbols: MYB111, ATMYB48, PFG3, ATMYB48-3 | MYB111 (MYB DOMAIN PROTEIN 111); DNA binding / transcription factor | chr3:16945433-16946376 FORWARD	Glyma.13G333200-4, Glyma.13G333200-1
27.3.25	RNA.regulation of transcription.MYB domain transcription factor family	AT2G31180	Transcript	Symbols: ATMYB14, MYB14AT, MYB14 | MYB14 (MYB DOMAIN PROTEIN 14); DNA binding / transcription factor | chr2:13286721-13288176 REVERSE	Glyma.13G303200-1
27.3.25	RNA.regulation of transcription.MYB domain transcription factor family	AT2G37630	Transcript	Symbols: ATPHAN, AS1, ATMYB91, MYB91 | AS1 (ASYMMETRIC LEAVES 1); DNA binding / protein homodimerization/ transcription factor | chr2:15781615-15783433 REVERSE	Glyma.07G132400-1, Glyma.18G181300-1
27.3.26	RNA.regulation of transcription.MYB-related transcription factor family	AT1G75250	Transcript	Symbols: ATRL6 | ATRL6 (ARABIDOPSIS RAD-LIKE 6); transcription factor | chr1:28245073-28245453 REVERSE	Glyma.14G067100-1
27.3.26	RNA.regulation of transcription.MYB-related transcription factor family	AT2G38090	Transcript	myb family transcription factor | chr2:15944711-15947085 FORWARD	Glyma.11G227200-1
27.3.26	RNA.regulation of transcription.MYB-related transcription factor family	AT2G21650	Transcript	Symbols: MEE3, ATRL2 | MEE3 (MATERNAL EFFECT EMBRYO ARREST 3); DNA binding / transcription factor | chr2:9259583-9260656 FORWARD	Glyma.03G125000-1
27.3.26	RNA.regulation of transcription.MYB-related transcription factor family	AT5G56840	Transcript	DNA-binding family protein | chr5:22980693-22982342 FORWARD	Glyma.05G222600-1, Glyma.08G029400-1
27.3.37	RNA.regulation of transcription.AS2,Lateral Organ Boundaries Gene Family	AT3G11090	Transcript	Symbols: LBD21 | LBD21 (LOB DOMAIN-CONTAINING PROTEIN 21) | chr3:3475002-3475604 FORWARD	Glyma.11G231500-1, Glyma.18G025600-1
27.3.40	RNA.regulation of transcription.Aux/IAA family	AT4G14550	Transcript	Symbols: IAA14, SLR | IAA14 (INDOLE-3-ACETIC ACID INDUCIBLE 14); protein binding / transcription factor/ transcription repressor | chr4:8347822-8350019 REVERSE	Glyma.10G180100-1, Glyma.20G210400-1
27.3.99	RNA.regulation of transcription.unclassified	AT3G63140	Transcript	Symbols: CSP41A | CSP41A (CHLOROPLAST STEM-LOOP BINDING PROTEIN OF 41 KDA); mRNA binding / poly(U) binding | chr3:23326867-23328709 REVERSE	Glyma.02G147300-1, Glyma.10G026600-1
27.3.99	RNA.regulation of transcription.unclassified	AT1G09750	Transcript	chloroplast nucleoid DNA-binding protein-related | chr1:3157501-3159148 FORWARD	Glyma.06G093600-1
27.3.99	RNA.regulation of transcription.unclassified	AT1G32540	Transcript	Symbols: LOL1 | LOL1 (LSD ONE LIKE 1); DNA binding | chr1:11767504-11769880 FORWARD	Glyma.17G154800-2, Glyma.17G154800-1
27.3.99	RNA.regulation of transcription.unclassified	AT3G18870	Transcript	mitochondrial transcription termination factor-related / mTERF-related | chr3:6508385-6509343 REVERSE	Glyma.18G249400-1, Glyma.18G249400-2
30.2.3	signalling.receptor kinases.leucine rich repeat III	AT4G23740	Transcript	leucine-rich repeat transmembrane protein kinase, putative | chr4:12366386-12369338 FORWARD	Glyma.08G020800-1
30.2.6	signalling.receptor kinases.leucine rich repeat VI	AT5G14210	Transcript	leucine-rich repeat transmembrane protein kinase, putative | chr5:4578378-4581374 REVERSE	Glyma.06G171700-1
30.2.6	signalling.receptor kinases.leucine rich repeat VI	AT1G14390	Transcript	leucine-rich repeat transmembrane protein kinase, putative | chr1:4924277-4926794 FORWARD	Glyma.08G297400-1
30.2.7	signalling.receptor kinases.leucine rich repeat VII	AT3G28040	Transcript	leucine-rich repeat transmembrane protein kinase, putative | chr3:10435057-10438391 FORWARD	Glyma.18G284100-1, Glyma.02G097400-1
30.2.11	signalling.receptor kinases.leucine rich repeat XI	AT5G56040	Transcript	leucine-rich repeat protein kinase, putative | chr5:22694878-22698628 FORWARD	Glyma.08G333200-1, Glyma.18G073600-1
30.2.11	signalling.receptor kinases.leucine rich repeat XI	AT4G26540	Transcript	kinase | chr4:13394522-13398112 REVERSE	Glyma.02G302600-1, Glyma.14G011500-1
30.2.11	signalling.receptor kinases.leucine rich repeat XI	AT5G48940	Transcript	leucine-rich repeat transmembrane protein kinase, putative | chr5:19839710-19843807 FORWARD	Glyma.14G124700-1
30.2.13	signalling.receptor kinases.leucine rich repeat XIII	AT5G62710	Transcript	leucine-rich repeat family protein / protein kinase family protein | chr5:25187303-25190600 FORWARD	Glyma.05G030100-1
30.2.16	signalling.receptor kinases.Catharanthus roseus-like RLK1	AT3G51550	Transcript	Symbols: FER | FER (FERONIA); kinase/ protein kinase | chr3:19117584-19120881 REVERSE	Glyma.18G270600-1
30.3	signalling.calcium	AT2G43290	Transcript	Symbols: MSS3 | MSS3 (multicopy suppressors of snf4 deficiency in yeast 3); calcium ion binding | chr2:17991052-17992047 REVERSE	Glyma.17G112000-1
30.3	signalling.calcium	AT1G53210	Transcript	sodium/calcium exchanger family protein / calcium-binding EF hand family protein | chr1:19844632-19847836 FORWARD	Glyma.13G272300-1
30.5	signalling.G-proteins	AT3G07880	Transcript	Rho GDP-dissociation inhibitor family protein | chr3:2513971-2515823 FORWARD	Glyma.05G149100-1
30.5	signalling.G-proteins	AT4G03100	Transcript	rac GTPase activating protein, putative | chr4:1374281-1376231 FORWARD	Glyma.03G208300-1, Glyma.19G205500-1
30.6	signalling.MAP kinases	AT3G51630	Transcript	Symbols: WNK5, ZIK1, ATWNK5 | WNK5 (WITH NO LYSINE (K) KINASE 5); protein kinase | chr3:19148907-19152193 FORWARD	Glyma.01G132000-1
30.8	signalling.misc	AT5G67070	Transcript	Symbols: RALFL34 | RALFL34 (ralf-like 34); signal transducer | chr5:26768020-26768846 FORWARD	Glyma.01G186800-1, Glyma.11G055200-1
30.1	signalling.phosphorelay	AT3G21510	Transcript	Symbols: AHP1 | AHP1 (HISTIDINE-CONTAINING PHOSPHOTRANSMITTER 1); histidine phosphotransfer kinase | chr3:7578175-7579599 REVERSE	Glyma.03G241700-1
30.11	signalling.light	AT2G02950	Transcript	Symbols: PKS1 | PKS1 (PHYTOCHROME KINASE SUBSTRATE 1); protein binding | chr2:854947-856538 REVERSE	Glyma.08G300500-1, Glyma.18G120000-1
30.11	signalling.light	AT5G10250	Transcript	Symbols: DOT3 | DOT3 (DEFECTIVELY ORGANIZED TRIBUTARIES 3); protein binding / signal transducer | chr5:3217028-3219368 REVERSE	Glyma.08G135600-1, Glyma.05G178500-1
30.11	signalling.light	AT3G18890	Transcript	binding / catalytic/ coenzyme binding | chr3:6511023-6514994 FORWARD	Glyma.12G046200-1, Glyma.11G121100-2, Glyma.12G046100-1, Glyma.11G121100-1
34.1	transport.p- and v-ATPases	AT5G62670	Transcript	Symbols: AHA11 | AHA11 (Arabidopsis H(+)-ATPase 11); ATPase | chr5:25159230-25165209 FORWARD	Glyma.05G030700-1
34.2	transporter.sugars	AT3G18830	Transcript	Symbols: ATPLT5 | ATPLT5 (POLYOL TRANSPORTER 5); D-ribose transmembrane transporter/ D-xylose transmembrane transporter/ carbohydrate transmembrane transporter/ galactose transmembrane transporter/ glucose transmembrane transporter/ glycerol transmembrane transporter/ mann | chr3:6488862-6491273 REVERSE	Glyma.11G119600-1, Glyma.12G044700-1
34.2	transporter.sugars	AT2G48020	Transcript	sugar transporter, putative | chr2:19644255-19647180 FORWARD	Glyma.03G149200-1
34.2	transporter.sugars	AT1G30220	Transcript	Symbols: ATINT2, INT2 | INT2 (INOSITOL TRANSPORTER 2); carbohydrate transmembrane transporter/ sugar:hydrogen symporter | chr1:10632821-10635471 REVERSE	Glyma.08G098400-1
34.9	transport.metabolite transporters at the mitochondrial membrane	AT5G24030	Transcript	Symbols: SLAH3 | SLAH3 (SLAC1 HOMOLOGUE 3); transporter | chr5:8118317-8122784 REVERSE	Glyma.16G173500-1, Glyma.09G126500-1, Glyma.09G126900-1
34.9	transport.metabolite transporters at the mitochondrial membrane	AT3G20240	Transcript	mitochondrial substrate carrier family protein | chr3:7057011-7058891 FORWARD	Glyma.08G225000-1
34.13	transport.peptides and oligopeptides	AT5G46050	Transcript	Symbols: ATPTR3, PTR3 | PTR3 (PEPTIDE TRANSPORTER 3); dipeptide transporter/ transporter/ tripeptide transporter | chr5:18675035-18679146 REVERSE	Glyma.10G183900-1
34.16	transport.ABC transporters and multidrug resistance systems	AT2G36380	Transcript	Symbols: PDR6, ATPDR6 | PDR6; ATPase, coupled to transmembrane movement of substances | chr2:15257583-15263766 FORWARD	Glyma.03G192500-1
34.16	transport.ABC transporters and multidrug resistance systems	AT2G13610	Transcript	ABC transporter family protein | chr2:5673688-5675831 REVERSE	Glyma.08G000800-1, Glyma.05G192700-1, Glyma.06G154500-1
34.19.1	transport.Major Intrinsic Proteins.PIP	AT2G37170	Transcript	Symbols: PIP2B, PIP2;2 | PIP2B (PLASMA MEMBRANE INTRINSIC PROTEIN 2); water channel | chr2:15613402-15614857 REVERSE	Glyma.12G075400-1
34.19.1	transport.Major Intrinsic Proteins.PIP	AT5G60660	Transcript	Symbols: PIP2F, PIP2;4 | PIP2;4 (PLASMA MEMBRANE INTRINSIC PROTEIN 2;4); water channel | chr5:24375457-24376989 REVERSE	Glyma.11G146500-1
34.19.2	transport.Major Intrinsic Proteins.TIP	AT2G36830	Transcript	Symbols: GAMMA-TIP, TIP1;1, GAMMA-TIP1 | GAMMA-TIP (GAMMA TONOPLAST INTRINSIC PROTEIN); water channel | chr2:15445425-15446574 FORWARD	Glyma.03G185900-1, Glyma.19G186100-1
34.19.2	transport.Major Intrinsic Proteins.TIP	AT4G17340	Transcript	Symbols: TIP2;2, DELTA-TIP2 | TIP2;2 (TONOPLAST INTRINSIC PROTEIN 2;2); water channel | chr4:9699253-9700410 FORWARD	Glyma.01G208200-1, Glyma.11G034000-1, Glyma.11G034000-1
34.19.3	transport.Major Intrinsic Proteins.NIP	AT1G80760	Transcript	Symbols: NIP6;1, NIP6, NLM7 | NIP6;1 (NOD26-LIKE INTRINSIC PROTEIN 6;1); boron transporter/ glycerol transmembrane transporter/ urea transmembrane transporter/ water channel/ water transporter | chr1:30350539-30352208 REVERSE	Glyma.15G003900-1
34.19.4	transport.Major Intrinsic Proteins.SIP	AT3G04090	Transcript	Symbols: SIP1;1, SIP1A | SIP1A (SMALL AND BASIC INTRINSIC PROTEIN 1A); water channel | chr3:1072092-1074160 REVERSE	Glyma.06G307000-1, Glyma.12G097800-1
34.19.99	transport.Major Intrinsic Proteins.unspecified	AT5G37820	Transcript	Symbols: NIP4;2, NLM5 | NIP4;2 (NOD26-LIKE INTRINSIC PROTEIN 4;2); water channel | chr5:15050261-15051542 FORWARD	Glyma.09G238200-1, Glyma.18G259500-1
34.99	transport.misc	AT2G38330	Transcript	MATE efflux family protein | chr2:16064503-16067437 FORWARD	Glyma.07G156100-1
34.99	transport.misc	AT5G62890	Transcript	permease, putative | chr5:25243417-25247377 FORWARD	Glyma.06G184800-1
10.1.6	cell wall.precursor synthesis.GAE	AT3G23820	Transcript	Symbols: GAE6 | GAE6 (UDP-D-GLUCURONATE 4-EPIMERASE 6); UDP-glucuronate 4-epimerase/ catalytic | chr3:8603444-8605462 FORWARD	Glyma.18G002200-1, Glyma.11G254900-1
10.2	cell wall.cellulose synthesis	AT5G22740	Transcript	Symbols: ATCSLA02, CSLA02, ATCSLA2 | ATCSLA02; mannan synthase/ transferase, transferring glycosyl groups | chr5:7554928-7560073 REVERSE	Glyma.12G084600-1, Glyma.11G189600-1
10.3	cell wall.hemicellulose synthesis	AT3G07620	Transcript	exostosin family protein | chr3:2433267-2434988 REVERSE	Glyma.20G065300-1
10.3	cell wall.hemicellulose synthesis	AT2G03220	Transcript	Symbols: FT1, ATFUT1, ATFT1, MUR2 | FT1 (FUCOSYLTRANSFERASE 1); fucosyltransferase/ transferase, transferring glycosyl groups | chr2:970259-972407 REVERSE	Glyma.07G022400-1, Glyma.07G022300-1, Glyma.07G022300-1
10.5.1	cell wall.cell wall proteins.AGPs	AT5G03170	Transcript	Symbols: FLA11 | FLA11 | chr5:752750-753657 REVERSE	Glyma.13G327100-1, Glyma.19G180700-1, Glyma.03G179900-1
10.5.1	cell wall.cell wall proteins.AGPs	AT1G03870	Transcript	Symbols: FLA9 | FLA9 (FASCICLIN-LIKE ARABINOOGALACTAN 9) | chr1:982506-983540 REVERSE	Glyma.13G293500-1
10.5.1	cell wall.cell wall proteins.AGPs	AT5G44130	Transcript	Symbols: FLA13 | FLA13 (FASCICLIN-LIKE ARABINOGALACTAN PROTEIN 13 PRECURSOR) | chr5:17761090-17762003 FORWARD	Glyma.12G207600-1
10.5.1	cell wall.cell wall proteins.AGPs	AT5G60490	Transcript	Symbols: FLA12 | FLA12 | chr5:24325727-24326702 REVERSE	Glyma.12G173800-1
10.6.3	cell wall.degradation.pectate lyases and polygalacturonases	AT5G63180	Transcript	pectate lyase family protein | chr5:25340954-25343119 REVERSE	Glyma.05G044000-1, Glyma.17G126500-1
10.6.3	cell wall.degradation.pectate lyases and polygalacturonases	AT4G23500	Transcript	glycoside hydrolase family 28 protein / polygalacturonase (pectinase) family protein | chr4:12264590-12267196 FORWARD	Glyma.05G210900-1, Glyma.08G017300-1
10.7	cell wall.modification	AT5G13870	Transcript	Symbols: EXGT-A4 | EXGT-A4 (ENDOXYLOGLUCAN TRANSFERASE A4); hydrolase, acting on glycosyl bonds / hydrolase, hydrolyzing O-glycosyl compounds / xyloglucan:xyloglucosyl transferase | chr5:4474976-4477045 REVERSE	Glyma.02G068900-1
10.7	cell wall.modification	AT4G03210	Transcript	Symbols: XTH9 | XTH9 (XYLOGLUCAN ENDOTRANSGLUCOSYLASE/HYDROLASE 9); hydrolase, acting on glycosyl bonds / xyloglucan:xyloglucosyl transferase | chr4:1415949-1417327 FORWARD	Glyma.06G302300-1
10.7	cell wall.modification	AT5G65730	Transcript	xyloglucan:xyloglucosyl transferase, putative / xyloglucan endotransglycosylase, putative / endo-xyloglucan transferase, putative | chr5:26299032-26300478 FORWARD	Glyma.17G157400-1, Glyma.01G196800-1
10.7	cell wall.modification	AT2G40610	Transcript	Symbols: ATEXPA8, EXP8, ATEXP8, ATHEXP ALPHA 1.11 | ATEXPA8 (ARABIDOPSIS THALIANA EXPANSIN A8) | chr2:16948863-16950557 REVERSE	Glyma.18G054000-1, Glyma.04G222100-1, Glyma.06G143300-1
10.8.99	cell wall.pectin*esterases.misc	AT5G53370	Transcript	Symbols: ATPMEPCRF, PMEPCRF | PMEPCRF (PECTIN METHYLESTERASE PCR FRAGMENT F); pectinesterase | chr5:21649532-21651593 REVERSE	Glyma.06G128500-1
17.2.3	hormone metabolism.auxin.induced-regulated-responsive-activated	AT4G34760	Transcript	auxin-responsive family protein | chr4:16582183-16582879 REVERSE	Glyma.02G049200-1
17.2.3	hormone metabolism.auxin.induced-regulated-responsive-activated	AT4G38840	Transcript	auxin-responsive protein, putative | chr4:18124978-18125559 REVERSE	Glyma.12G035300-1
17.2.3	hormone metabolism.auxin.induced-regulated-responsive-activated	AT3G61750	Transcript	auxin-responsive protein -related | chr3:22857897-22859254 REVERSE	Glyma.07G055800-1, Glyma.16G024500-1
17.4.1	hormone metabolism.cytokinin.synthesis-degradation	AT5G21482	Transcript	Symbols: CKX7, ATCKX5 | CKX7 (CYTOKININ OXIDASE 7); cytokinin dehydrogenase/ oxidoreductase | chr5:7226727-7230210 FORWARD	Glyma.04G055600-1
17.4.1	hormone metabolism.cytokinin.synthesis-degradation	AT3G63110	Transcript	Symbols: ATIPT3, IPT3 | ATIPT3 (ARABIDOPSIS THALIANA ISOPENTENYLTRANSFERASE 3); ATP binding / tRNA isopentenyltransferase/ transferase, transferring alkyl or aryl (other than methyl) groups | chr3:23318076-23319540 REVERSE	Glyma.10G025300-1
17.5.1.2	hormone metabolism.ethylene.synthesis-degradation.1-aminocyclopropane-1-carboxylate oxidase	AT1G77330	Transcript	1-aminocyclopropane-1-carboxylate oxidase, putative / ACC oxidase, putative | chr1:29062990-29064537 REVERSE	Glyma.04G245900-1, Glyma.06G117200-1
17.6.1	hormone metabolism.gibberelin.synthesis-degradation	AT4G21200	Transcript	Symbols: ATGA2OX8, GA2OX8 | GA2OX8 (GIBBERELLIN 2-OXIDASE 8); gibberellin 2-beta-dioxygenase | chr4:11302685-11306601 FORWARD	Glyma.11G003200-1
17.6.3	hormone metabolism.gibberelin.induced-regulated-responsive-activated	AT5G15230	Transcript	Symbols: GASA4 | GASA4 (GAST1 PROTEIN HOMOLOG 4) | chr5:4944900-4946216 FORWARD	Glyma.09G238300-1
17.8.1	hormone metabolism.salicylic acid.synthesis-degradation	AT3G11480	Transcript	Symbols: BSMT1, ATBSMT1 | BSMT1; S-adenosylmethionine-dependent methyltransferase | chr3:3614437-3617314 FORWARD	Glyma.16G134000-1
20.1	stress.biotic	AT1G19670	Transcript	Symbols: ATCLH1, CORI1, ATHCOR1 | ATCLH1 (ARABIDOPSIS THALIANA CORONATINE-INDUCED PROTEIN 1); chlorophyllase | chr1:6803611-6805044 REVERSE	Glyma.07G096900-1
20.1	stress.biotic	AT5G17540	Transcript	transferase family protein | chr5:5781987-5783706 REVERSE	Glyma.03G244400-1
20.1	stress.biotic	AT3G11660	Transcript	Symbols: NHL1 | NHL1 | chr3:3678835-3679943 REVERSE	Glyma.02G197600-1
20.1	stress.biotic	AT1G20030	Transcript	pathogenesis-related thaumatin family protein | chr1:6945425-6947344 FORWARD	Glyma.06G023900-1
20.1.7	stress.biotic.PR-proteins	AT2G34930	Transcript	disease resistance family protein | chr2:14737066-14739904 REVERSE	Glyma.09G272100-1, Glyma.09G272100-2
20.2.1	stress.abiotic.heat	AT5G21430	Transcript	DNAJ heat shock N-terminal domain-containing protein | chr5:7222226-7223621 FORWARD	Glyma.06G055600-1, Glyma.04G055400-1
20.2.4	stress.abiotic.touch/wounding	AT1G19670	Transcript	Symbols: ATCLH1, CORI1, ATHCOR1 | ATCLH1 (ARABIDOPSIS THALIANA CORONATINE-INDUCED PROTEIN 1); chlorophyllase | chr1:6803611-6805044 REVERSE	Glyma.07G096900-1
20.2.99	stress.abiotic.unspecified	AT5G20630	Transcript	Symbols: GLP3, GLP3A, GLP3B, ATGER3, GER3 | GER3 (GERMIN 3); oxalate oxidase | chr5:6975104-6975993 REVERSE	Glyma.15G176900-1
20.2.99	stress.abiotic.unspecified	AT1G24020	Transcript	Symbols: MLP423 | MLP423 (MLP-LIKE PROTEIN 423) | chr1:8500451-8501520 REVERSE	Glyma.01G034000-1, Glyma.02G032300-1
31.1	cell.organisation	AT1G75780	Transcript	Symbols: TUB1 | TUB1; GTP binding / GTPase/ structural molecule | chr1:28451141-28453640 REVERSE	Glyma.04G023900-1, Glyma.06G024100-1
31.1	cell.organisation	AT3G18670	Transcript	ankyrin repeat family protein | chr3:6424135-6426471 REVERSE	Glyma.09G054800-1
31.1	cell.organisation	AT3G12110	Transcript	Symbols: ACT11 | ACT11 (actin-11); structural constituent of cytoskeleton | chr3:3857843-3859798 FORWARD	Glyma.05G000900-1, Glyma.19G000900-1
31.1	cell.organisation	AT1G50010	Transcript	Symbols: TUA2 | TUA2; structural constituent of cytoskeleton | chr1:18517586-18520000 FORWARD	Glyma.01G197500-1
31.1	cell.organisation	AT4G10720	Transcript	ankyrin repeat family protein | chr4:6607851-6609559 FORWARD	Glyma.06G241300-1
31.1	cell.organisation	AT2G46910	Transcript	plastid-lipid associated protein PAP / fibrillin family protein | chr2:19272281-19274002 FORWARD	Glyma.14G134000-1, Glyma.07G002100-1
31.3	cell.cycle	AT3G21870	Transcript	Symbols: CYCP2;1 | CYCP2;1 (cyclin p2;1); cyclin-dependent protein kinase | chr3:7703866-7704829 REVERSE	Glyma.13G306600-1
31.3.1	cell.cycle.peptidylprolyl isomerase	AT1G26940	Transcript	peptidyl-prolyl cis-trans isomerase cyclophilin-type family protein | chr1:9343126-9345145 FORWARD	Glyma.02G105500-1, Glyma.02G105500-2
31.3.1	cell.cycle.peptidylprolyl isomerase	AT1G74070	Transcript	peptidyl-prolyl cis-trans isomerase cyclophilin-type family protein | chr1:27851488-27852976 REVERSE	Glyma.17G122500-1, Glyma.05G014300-1
11.1.1	lipid metabolism.FA synthesis and FA elongation.Acetyl CoA Carboxylation	AT3G15690	Transcript	biotin carboxyl carrier protein of acetyl-CoA carboxylase-related | chr3:5316916-5319613 FORWARD	Glyma.15G010300-1
11.1.12	lipid metabolism.FA synthesis and FA elongation.ACP protein	AT4G25050	Transcript	Symbols: ACP4 | ACP4 (acyl carrier protein 4); acyl carrier | chr4:12870067-12871221 FORWARD	Glyma.05G201300-1
11.2.3	lipid metabolism.FA desaturation.omega 3 desaturase	AT5G05580	Transcript	Symbols: FAD8 | FAD8 (FATTY ACID DESATURASE 8); omega-3 fatty acid desaturase | chr5:1664134-1666527 FORWARD	Glyma.02G227200-1, Glyma.14G194300-1
11.3	lipid metabolism.Phospholipid synthesis	AT2G38110	Transcript	Symbols: ATGPAT6, GPAT6 | GPAT6 (GLYCEROL-3-PHOSPHATE ACYLTRANSFERASE 6); 1-acylglycerol-3-phosphate O-acyltransferase/ acyltransferase | chr2:15952607-15955494 REVERSE	Glyma.01G113200-1, Glyma.18G197800-1, Glyma.U025100-1, Glyma.07G146800-1, Glyma.06G255600-1
11.3	lipid metabolism.Phospholipid synthesis	AT3G18000	Transcript	Symbols: NMT1, XPL1, PEAMT | XPL1 (XIPOTL 1); methyltransferase/ phosphoethanolamine N-methyltransferase | chr3:6154363-6157552 FORWARD	Glyma.07G102700-1
11.3.10	lipid metabolism.Phospholipid synthesis.(S)-coclaurine-N-methyltransferase	AT4G33110	Transcript	coclaurine N-methyltransferase, putative | chr4:15972323-15974613 REVERSE	Glyma.04G054100-1, Glyma.08G243800-1, Glyma.20G088000-1
11.8	lipid metabolism.''exotics'' (steroids, squalene etc)	AT1G10030	Transcript	Symbols: ERG28 | ERG28 (Arabidopsis homolog of yeast ergosterol28) | chr1:3273825-3275837 FORWARD	Glyma.06G089400-1, Glyma.04G087700-1
11.9.3.3	lipid metabolism.lipid degradation.lysophospholipases.glycerophosphodiester phosphodiesterase	AT5G55480	Transcript	Symbols: SVL1 | SVL1 (SHV3-LIKE 1); glycerophosphodiester phosphodiesterase/ phosphoric diester hydrolase | chr5:22474230-22478132 FORWARD	Glyma.18G085400-1
16.1.1	secondary metabolism.isoprenoids.non-mevalonate pathway	AT1G74470	Transcript	geranylgeranyl reductase | chr1:27991165-27993006 FORWARD	Glyma.17G100700-1
16.1.3.3	secondary metabolism.isoprenoids.tocopherol biosynthesis.MPBQ/MSBQ methyltransferase	AT3G63410	Transcript	Symbols: APG1, VTE3, IEP37, E37 | APG1 (ALBINO OR PALE GREEN MUTANT 1); 2-methyl-6-phytyl-1,4-benzoquinone methyltransferase/ S-adenosylmethionine-dependent methyltransferase/ methyltransferase | chr3:23415589-23417119 REVERSE	Glyma.02G002000-1, Glyma.10G178600-1
16.1.5	secondary metabolism.isoprenoids.terpenoids	AT4G16730	Transcript	lyase/ magnesium ion binding | chr4:9402898-9406003 FORWARD	Glyma.06G291800-1
16.1.5	secondary metabolism.isoprenoids.terpenoids	AT4G16740	Transcript	Symbols: ATTPS03 | ATTPS03; (E)-beta-ocimene synthase/ myrcene synthase | chr4:9407768-9410877 FORWARD	Glyma.13G321100-1, Glyma.12G179500-1, Glyma.13G321100-1
16.2	secondary metabolism.phenylpropanoids	AT2G19070	Transcript	Symbols: SHT | SHT (SPERMIDINE HYDROXYCINNAMOYL TRANSFERASE); N-acyltransferase/ hydroxycinnamoyltransferase/ spermidine:caffeoyl CoA N-acyltransferase/ spermidine:coumaroyl CoA N-acyltransferase/ spermidine:feruloyl CoA N-acyltransferase/ spermidine:sinapoyl CoA N-acyl | chr2:8260038-8261985 REVERSE	Glyma.10G060700-1, Glyma.10G061300-1, Glyma.18G103500-1
16.4.1	secondary metabolism.N misc.alkaloid-like	AT2G20340	Transcript	tyrosine decarboxylase, putative | chr2:8779735-8782772 FORWARD	Glyma.03G167900-1
16.8.3	secondary metabolism.flavonoids.dihydroflavonols	AT4G12300	Transcript	Symbols: CYP706A4 | CYP706A4; electron carrier/ heme binding / iron ion binding / monooxygenase/ oxygen binding | chr4:7307737-7309755 REVERSE	Glyma.17G134200-1
16.8.4	secondary metabolism.flavonoids.flavonols	AT1G17020	Transcript	Symbols: SRG1, ATSRG1 | SRG1 (SENESCENCE-RELATED GENE 1); oxidoreductase, acting on diphenols and related substances as donors, oxygen as acceptor / oxidoreductase, acting on paired donors, with incorporation or reduction of molecular oxygen, 2-oxoglutarate as one donor, and inc | chr1:5820206-5822013 FORWARD	Glyma.05G137500-1
33.99	development.unspecified	AT1G75900	Transcript	family II extracellular lipase 3 (EXL3) | chr1:28499060-28501138 FORWARD	Glyma.17G259500-1
33.99	development.unspecified	AT5G40240	Transcript	nodulin MtN21 family protein | chr5:16082125-16084581 REVERSE	Glyma.01G033800-1
33.99	development.unspecified	AT4G32551	Transcript	Symbols: LUG, RON2 | LUG (LEUNIG); protein binding / protein heterodimerization/ transcription repressor | chr4:15707510-15713579 FORWARD	Glyma.05G011800-1
33.99	development.unspecified	AT3G02380	Transcript	Symbols: COL2 | COL2 (constans-like 2); transcription factor/ zinc ion binding | chr3:487236-488693 REVERSE	Glyma.18G278100-1, Glyma.18G278100-2, Glyma.18G278100-1
33.99	development.unspecified	AT4G15920	Transcript	INVOLVED IN: biological_process unknown; LOCATED IN: endomembrane system, integral to membrane, membrane; EXPRESSED IN: 23 plant structures; EXPRESSED DURING: 13 growth stages; CONTAINS InterPro DOMAIN/s: MtN3 and saliva related transmembrane protein, conserved region (InterPro:IPR018169), RAG1-activating protein 1 homologue (InterPro:IPR018179), MtN3 and saliva related transmembrane protein (Int…	Glyma.09G043200-1
33.99	development.unspecified	AT4G12420	Transcript	Symbols: SKU5 | SKU5; copper ion binding / oxidoreductase | chr4:7349662-7353074 REVERSE	Glyma.17G138300-3, Glyma.05G056100-1, Glyma.17G138300-2, Glyma.17G138300-1
33.99	development.unspecified	AT2G37460	Transcript	nodulin MtN21 family protein | chr2:15726448-15729098 REVERSE	Glyma.19G173800-1, Glyma.03G172900-1
33.99	development.unspecified	AT1G78020	Transcript	senescence-associated protein-related | chr1:29338693-29339755 FORWARD	Glyma.06G105800-1
13.1.1.1.1	amino acid metabolism.synthesis.central amino acid metabolism.GABA.Glutamate decarboxylase	AT3G17760	Transcript	Symbols: GAD5 | GAD5 (glutamate decarboxylase 5); calmodulin binding | chr3:6078812-6080877 REVERSE	Glyma.16G218500-1
13.1.3.5.2	amino acid metabolism.synthesis.aspartate family.lysine.dihydrodipicolinate reductase	AT5G52100	Transcript	Symbols: crr1 | crr1 (chlororespiration reduction 1); dihydrodipicolinate reductase | chr5:21170145-21172346 FORWARD	Glyma.10G238800-1, Glyma.08G268200-1, Glyma.20G155600-1, Glyma.10G238800-2
13.2.3.1.1	amino acid metabolism.degradation.aspartate family.asparagine.L-asparaginase	AT3G16150	Transcript	L-asparaginase, putative / L-asparagine amidohydrolase, putative | chr3:5471735-5473276 FORWARD	Glyma.14G086300-3
13.2.5.2	amino acid metabolism.degradation.serine-glycine-cysteine group.glycine	AT1G11860	Transcript	aminomethyltransferase, putative | chr1:4001280-4003442 FORWARD	Glyma.17G012000-1, Glyma.07G262100-1
13.2.7	amino acid metabolism.degradation.histidine	AT1G43710	Transcript	Symbols: emb1075 | emb1075 (embryo defective 1075); carboxy-lyase/ catalytic/ pyridoxal phosphate binding | chr1:16486320-16488384 REVERSE	Glyma.08G076400-1
21.2.1	redox.ascorbate and glutathione.ascorbate	AT4G09010	Transcript	Symbols: APX4 | APX4 (ASCORBATE PEROXIDASE 4); heme binding / peroxidase | chr4:5777397-5779462 REVERSE	Glyma.14G177200-1, Glyma.02G209000-1, Glyma.02G209000-1
21.4	redox.glutaredoxins	AT2G30540	Transcript	glutaredoxin family protein | chr2:13011105-13011784 REVERSE	Glyma.10G021300-1
21.4	redox.glutaredoxins	AT2G47880	Transcript	glutaredoxin family protein | chr2:19605040-19605671 FORWARD	Glyma.02G153000-1
21.5	redox.peroxiredoxin	AT3G52960	Transcript	peroxiredoxin type 2, putative | chr3:19639668-19640619 FORWARD	Glyma.03G190400-1, Glyma.19G190800-2, Glyma.19G190800-1, Glyma.19G190800-1
21.5	redox.peroxiredoxin	AT3G26060	Transcript	Symbols: ATPRX Q | ATPRX Q; antioxidant/ peroxiredoxin | chr3:9524733-9526374 FORWARD	Glyma.17G046500-1, Glyma.13G113200-1
23.2	nucleotide metabolism.degradation	AT4G05090	Transcript	inositol monophosphatase family protein | chr4:2609142-2611762 FORWARD	Glyma.15G066900-1, Glyma.13G247100-1
23.2	nucleotide metabolism.degradation	AT5G18860	Transcript	inosine-uridine preferring nucleoside hydrolase family protein | chr5:6290676-6295811 FORWARD	Glyma.13G212900-1, Glyma.13G213000-1
23.3.1.1	nucleotide metabolism.salvage.phosphoribosyltransferases.aprt	AT4G12440	Transcript	Symbols: APT4 | adenine phosphoribosyltransferase, putative | chr4:7376268-7380151 FORWARD	Glyma.17G138800-1
23.3.3	nucleotide metabolism.salvage.NUDIX hydrolases	AT5G19460	Transcript	Symbols: atnudt20 | atnudt20 (Arabidopsis thaliana Nudix hydrolase homolog 20); hydrolase | chr5:6562971-6565632 FORWARD	Glyma.18G076000-1
23.5.3	nucleotide metabolism.deoxynucleotide metabolism.cytosine deaminase	AT1G48175	Transcript	Symbols: emb2191 | emb2191 (embryo defective 2191); catalytic/ hydrolase/ zinc ion binding | chr1:17790507-17792331 FORWARD	Glyma.13G100600-1

## Sheet: 3D.CoEx-DIMT
Supplementary Table 3D. List of co-expressed genes through network analysis among DIMTs.
#	Probe	TAIR Locus	Description by BLAST Analysis	Cluster	VALUE 1)	GmaxID
1	*246595_at	AT5G14780	FDH (FORMATE DEHYDROGENASE); NAD or NADH binding / binding / catalytic/ cofactor binding / oxidoreductase, acting on the CH-OH group of donors, NAD or NADP as acceptor	1 (1)	2.457	Glyma.13G168700-1, Glyma.19G009100-1
2	*247118_at	AT5G65890	ACR1 (ACT Domain Repeat 1); amino acid binding	1 (2)	2.19	Glyma.05G107600-1, Glyma.17G159500-1
3	*248553_at	AT5G50170	C2 domain-containing protein / GRAM domain-containing protein	1 (3)	5.345	Glyma.04G187900-1, Glyma.06G177800-1
4	*249937_at	AT5G22470	NAD+ ADP-ribosyltransferase	1 (4)	3.793	Glyma.11G184100-1, Glyma.12G088300-1
5	*250648_at	AT5G06760	Late embryogenesis abundant group 1 domain-containing protein / LEA group 1 domain-containing protein	1 (5)	2.027	Glyma.03G144400-1, Glyma.19G147200-1
6	*250858_at	AT5G04760	Myb family transcription factor	1 (6)	2.44	Glyma.20G111800-1
7	*251137_at	AT5G01300	Phosphatidylethanolamine-binding family protein	1 (7)	3.482	Glyma.01G123100-1
8	*251838_at	AT3G54940	Cysteine-type endopeptidase/ cysteine-type peptidase	1 (8)	2.435	Glyma.20G183700-1, Glyma.10G207100-1
9	*253373_at	AT4G33150	Lysine-ketoglutarate reductase/saccharopine dehydrogenase bifunctional enzyme	1 (9)	3.051	Glyma.13G115500-1, Glyma.17G044300-1, Glyma.13G115500-1
10	*253872_at	AT4G27410	RD26 (RESPONSIVE TO DESICCATION 26); transcription activator/ transcription factor	1 (10)	4.248	Glyma.12G149100-1, Glyma.06G248900-1
11	*254036_at	AT4G25980	Cationic peroxidase, putative	1 (11)	4.303	Glyma.08G181500-1, Glyma.15G050800-1
12	*255521_at	AT4G02280	SUS3 (sucrose synthase 3); UDP-glycosyltransferase/ sucrose synthase/ transferase, transferring glycosyl groups	1 (12)	2.387	Glyma.03G216300-2
13	*256061_at	AT1G07040	Unknown protein	1 (13)	2.728	Glyma.02G021600-1, Glyma.01G042500-1
14	*256190_at	AT1G30100	NCED5 (NINE-CIS-EPOXYCAROTENOID DIOXYGENASE 5); 9-cis-epoxycarotenoid dioxygenase	1 (14)	3.157	Glyma.08G255400-1
15	*256354_at	AT1G54870	Binding / catalytic/ oxidoreductase	1 (15)	7.107	Glyma.03G238900-1, Glyma.19G238900-1, Glyma.10G155300-1, Glyma.03G241400-1
16	*257022_at	AT3G19580	AZF2 (ARABIDOPSIS ZINC-FINGER PROTEIN 2); DNA binding / nucleic acid binding / transcription factor/ transcription repressor/ zinc ion binding	1 (16)	3.654	Glyma.20G133200-1
17	*257050_at	AT3G15260	Protein phosphatase 2C, putative / PP2C, putative	1 (17)	2.582	Glyma.U025900-1, Glyma.U025900-1
18	*257280_at	AT3G14440	NCED3 (NINE-CIS-EPOXYCAROTENOID DIOXYGENASE 3); 9-cis-epoxycarotenoid dioxygenase	1 (18)	2.191	Glyma.08G176300-1
19	*258327_at	AT3G22640	PAP85; nutrient reservoir	1 (19)	2.891	Glyma.10G246500-1, Glyma.10G028300-1, Glyma.20G146300-1, Glyma.10G028300-1
20	*258395_at	AT3G15500	ANAC055 (ARABIDOPSIS NAC DOMAIN CONTAINING PROTEIN 55); transcription factor	1 (20)	2.17	Glyma.12G221500-1, Glyma.13G279900-1
21	*258983_at	AT3G08860	Alanine--glyoxylate aminotransferase, putative / beta-alanine-pyruvate aminotransferase, putative / AGT, putative	1 (21)	3.289	Glyma.18G210500-1
22	*259578_at	AT1G27990	Unknown protein	1 (22)	2.865	Glyma.06G157000-1, Glyma.04G208700-1
23	*260163_at	AT1G79900	BAC2; L-ornithine transmembrane transporter/ binding / carnitine:acyl carnitine antiporter	1 (23)	2.107	Glyma.07G005300-1
24	*261564_at	AT1G01720	ATAF1; transcription activator/ transcription factor	1 (24)	4.231	Glyma.06G157400-1, Glyma.04G208300-1, Glyma.14G152700-1, Glyma.13G030900-1
25	*262047_at	AT1G80160	Lactoylglutathione lyase family protein / glyoxalase I family protein	1 (25)	5.614	Glyma.13G168200-1, Glyma.08G211100-1, Glyma.07G031700-3
26	*262164_at	AT1G78070	FUNCTIONS IN: molecular_function unknown; INVOLVED IN: biological_process unknown; LOCATED IN: CUL4 RING ubiquitin ligase complex; EXPRESSED IN: 23 plant structures; EXPRESSED DURING: 13 growth stages; CONTAINS InterPro DOMAIN/s: WD40 repeat-like (InterPro:IPR011046), WD40 repeat, region (InterPro:IPR017986), WD40/YVTN repeat-like (InterPro:IPR015943), WD40 repeat (InterPro:IPR001680); BEST Arabi…	1 (26)	2.974	Glyma.06G105200-3
27	*263886_at	AT2G36960	TKI1 (TSL-kinase interacting protein 1); DNA binding / transcription factor	1 (27)	2.043	Glyma.05G186000-1
28	*264079_at	AT2G28490	Cupin family protein	1 (28)	7.874	Glyma.U020300-1
29	*264524_at	AT1G10070	ATBCAT-2 (ARABIDOPSIS THALIANA BRANCHED-CHAIN AMINO ACID TRANSAMINASE 2); branched-chain-amino-acid transaminase/ catalytic	1 (29)	2.99	Glyma.06G050100-1, Glyma.04G049200-1, Glyma.04G049200-2
30	*264565_at	AT1G05280	Fringe-related protein	1 (30)	3.059	Glyma.12G101600-1
31	*265211_at	AT2G36640	ATECP63 (EMBRYONIC CELL PROTEIN 63)	1 (31)	3.111	Glyma.13G149000-1
32	*265636_at	AT2G27480	Calcium ion binding	1 (32)	4.044	Glyma.13G316100-1, Glyma.12G185400-1
33	*266021_at	AT2G05910	Unknown protein	1 (33)	2.11	Glyma.09G070200-1, Glyma.17G048500-1, Glyma.13G111100-1
34	*266274_at	AT2G29380	Protein phosphatase 2C, putative / PP2C, putative	1 (34)	3.207	Glyma.01G225100-1, Glyma.11G018000-1, Glyma.11G018000-1
35	*267286_at	AT2G23640	Reticulon family protein (RTNLB13)	1 (35)	3.624	Glyma.11G059100-1, Glyma.11G059100-2
36	*247283_at	AT5G64250	2-nitropropane dioxygenase family / NPD family	2 (1)	5.524	Glyma.08G178100-1
37	*248040_at	AT5G55970	Zinc finger (C3HC4-type RING finger) family protein	2 (2)	2.401	Glyma.02G302400-2, Glyma.02G302400-1
38	*248423_at	AT5G51670	Unknown protein	2 (3)	3.159	Glyma.01G101100-1
39	*251652_at	AT3G57380	Transferase, transferring glycosyl groups	2 (4)	3.852	Glyma.03G134800-1
40	*252851_at	AT4G40080	Epsin N-terminal homology (ENTH) domain-containing protein / clathrin assembly protein-related	2 (5)	3.034	Glyma.14G178700-1
41	*253741_at	AT4G28890	Protein binding / ubiquitin-protein ligase/ zinc ion binding	2 (6)	4.781	Glyma.01G146500-1
42	*254543_at	AT4G19810	Glycosyl hydrolase family 18 protein	2 (7)	5.029	Glyma.15G206800-1
43	*254889_at	AT4G11650	ATOSM34 (osmotin 34)	2 (8)	6.705	Glyma.11G025600-1
44	*256933_at	AT3G22600	Protease inhibitor/seed storage/lipid transfer protein (LTP) family protein	2 (9)	2.394	Glyma.01G234900-1, Glyma.11G008000-1
45	*256937_at	AT3G22620	Protease inhibitor/seed storage/lipid transfer protein (LTP) family protein	2 (10)	5.183	Glyma.10G246800-1
46	*258110_at	AT3G14610	CYP72A7; electron carrier/ heme binding / iron ion binding / monooxygenase/ oxygen binding	2 (11)	2.534	Glyma.03G226800-2, Glyma.03G226800-1
47	*258809_at	AT3G04070	Anac047 (Arabidopsis NAC domain containing protein 47); transcription factor	2 (12)	2.67	Glyma.02G070000-1, Glyma.16G151500-1
48	*258905_at	AT3G06390	Integral membrane family protein	2 (13)	3.587	Glyma.17G023000-1, Glyma.17G023000-1, Glyma.07G251300-1
49	*259040_at	AT3G09270	ATGSTU8 (GLUTATHIONE S-TRANSFERASE TAU 8); glutathione transferase	2 (14)	5.868	Glyma.07G139800-1, Glyma.07G140100-1, Glyma.07G139900-1, Glyma.07G139700-1, Glyma.18G190200-1
50	*260746_at	AT1G78380	ATGSTU19 (GLUTATHIONE S-TRANSFERASE TAU 19); glutathione binding / glutathione transferase	2 (15)	4.848	Glyma.15G252000-1
51	*264365_s_at	AT1G03220	Extracellular dermal glycoprotein, putative / EDGP, putative	2 (16)	2.383	Glyma.03G239700-1, Glyma.19G236600-1, Glyma.02G148200-1
52	*266296_at	AT2G29420	ATGSTU7 (ARABIDOPSIS THALIANA GLUTATHIONE S-TRANSFERASE TAU 7); glutathione transferase	2 (17)	2.913	Glyma.05G161600-1, Glyma.05G161300-1, Glyma.08G118900-1
53	*247268_at	AT5G64080	Protease inhibitor/seed storage/lipid transfer protein (LTP) family protein	3 (1)	2.338	Glyma.05G119100-1
54	*248796_at	AT5G47180	Vesicle-associated membrane family protein / VAMP family protein	3 (2)	2.877	Glyma.17G146400-1, Glyma.17G146400-1
55	*258895_at	AT3G05600	Epoxide hydrolase, putative	3 (3)	4.023	Glyma.19G231900-1
56	*259226_at	AT3G07700	ABC1 family protein	3 (4)	4.07	Glyma.02G308600-1, Glyma.14G004500-1
57	*259615_at	AT1G47980	Unknown protein	3 (5)	2.973	Glyma.13G008600-1, Glyma.09G032900-1
58	*264872_at	AT1G24260	SEP3 (SEPALLATA3); DNA binding / protein binding / transcription factor	3 (6)	2.938	Glyma.18G004700-1, Glyma.11G252300-1
59	*265188_at	AT1G23800	ALDH2B7; 3-chloroallyl aldehyde dehydrogenase/ aldehyde dehydrogenase (NAD)	3 (7)	2.783	Glyma.01G031500-1, Glyma.01G031500-1, Glyma.01G031500-2
60	*265385_at	AT2G20900	Diacylglycerol kinase, putative	3 (8)	2.481	Glyma.06G254900-1
61	*267363_at	AT2G39970	Peroxisomal membrane protein (PMP36)	3 (9)	3.402	Glyma.18G030100-1, Glyma.18G030100-3
62	*246327_at	AT1G16670	Protein kinase family protein	4 (1)	2.636	Glyma.15G253500-1
63	*246858_at	AT5G25930	Leucine-rich repeat family protein / protein kinase family protein	4 (2)	2.411	Glyma.04G086700-1, Glyma.06G088400-1
64	*248821_at	AT5G47070	Protein kinase, putative	4 (3)	3.434	Glyma.05G067800-1, Glyma.17G149900-1
65	*249188_at	AT5G42830	Transferase family protein	4 (4)	3.304	Glyma.04G040000-1
66	*251950_at	AT3G53600	Zinc finger (C2H2 type) family protein	4 (5)	4.322	Glyma.13G133000-1
67	*253046_at	AT4G37370	CYP81D8; electron carrier/ heme binding / iron ion binding / monooxygenase/ oxygen binding	4 (6)	2.66	Glyma.08G089400-1
68	*257927_at	AT3G23240	ERF1 (ETHYLENE RESPONSE FACTOR 1); DNA binding / transcription activator/ transcription factor	4 (7)	3.017	Glyma.10G007000-1
69	*261892_at	AT1G80840	WRKY40; transcription factor	4 (8)	3.082	Glyma.04G061300-1, Glyma.06G212900-1, Glyma.06G061900-1
70	*246831_at	AT5G26340	MSS1; carbohydrate transmembrane transporter/ hexose:hydrogen symporter/ high-affinity hydrogen:glucose symporter/ sugar:hydrogen symporter	5 (1)	3.422	Glyma.11G004800-1, Glyma.01G238800-1, Glyma.11G004800-1
71	*248487_at	AT5G51070	ERD1 (EARLY RESPONSIVE TO DEHYDRATION 1); ATP binding / ATPase/ nucleoside-triphosphatase/ nucleotide binding / protein binding	5 (2)	2.445	Glyma.04G203300-1, Glyma.06G162200-1
72	*250279_at	AT5G13200	GRAM domain-containing protein / ABA-responsive protein-related	5 (3)	4.426	Glyma.19G100000-1
73	*251176_at	AT3G63380	Calcium-transporting ATPase, plasma membrane-type, putative / Ca(2+)-ATPase, putative (ACA12)	5 (4)	2.712	Glyma.03G157700-1
74	*252984_at	AT4G37990	ELI3-2 (ELICITOR-ACTIVATED GENE 3-2); aryl-alcohol dehydrogenase/ mannitol dehydrogenase	5 (5)	5.132	Glyma.07G175200-1, Glyma.16G096300-1, Glyma.01G021000-1, Glyma.08G280500-1
75	*256300_at	AT1G69490	NAP (NAC-like, activated by AP3/PI); transcription factor	5 (6)	3.52	Glyma.20G033300-1, Glyma.07G229100-1
76	*263948_at	AT2G35980	YLS9 (YELLOW-LEAF-SPECIFIC GENE 9)	5 (7)	5.259	Glyma.03G201200-1, Glyma.03G201400-1
77	*267142_at	AT2G38290	ATAMT2 (AMMONIUM TRANSPORTER 2); ammonium transmembrane transporter/ high affinity secondary active ammonium transmembrane transporter	5 (8)	3.283	Glyma.07G153800-1, Glyma.18G204800-1
78	*245259_at	AT4G14150	PAKRP1 (PHRAGMOPLAST-ASSOCIATED KINESIN-RELATED PROTEIN 1); microtubule motor/ plus-end-directed microtubule motor	6 (1)	5.636	Glyma.05G149700-1
79	*254490_at	AT4G20320	CTP synthase/ catalytic	6 (2)	2.589	Glyma.16G096500-3
80	*258098_at	AT3G23670	KINESIN-12B; microtubule motor/ plus-end-directed microtubule motor	6 (3)	5.659	Glyma.08G106400-1
81	*259014_at	AT3G07320	Glycosyl hydrolase family 17 protein	6 (4)	2.279	Glyma.18G158200-1
82	*261521_at	AT1G71830	SERK1 (SOMATIC EMBRYOGENESIS RECEPTOR-LIKE KINASE 1); kinase/ transmembrane receptor protein serine/threonine kinase	6 (5)	2.566	Glyma.11G180700-4
83	*254376_at	AT4G21790	TOM1 (TOBAMOVIRUS MULTIPLICATION 1); protein binding	7 (1)	2.27	Glyma.08G072000-6
84	*265680_at	AT2G32150	Haloacid dehalogenase-like hydrolase family protein	7 (2)	3.08	Glyma.20G144800-1
85	*250306_at	AT5G12170	Unknown protein	8 (1)	2.556	Glyma.14G035600-1
86	*250307_at	AT5G12170	Unknown protein	8 (2)	2.556	Glyma.14G035600-1
87	*246993_at	AT5G67450	AZF1 (ARABIDOPSIS ZINC-FINGER PROTEIN 1); DNA binding / nucleic acid binding / transcription factor/ transcription repressor/ zinc ion binding	9 (1)	4.248	Glyma.10G257900-1
88	*263928_at	AT2G36330	FUNCTIONS IN: molecular_function unknown; LOCATED IN: plasma membrane, membrane; EXPRESSED IN: 22 plant structures; EXPRESSED DURING: 13 growth stages; CONTAINS InterPro DOMAIN/s: Uncharacterised protein family UPF0497, trans-membrane plant (InterPro:IPR006702); BEST Arabidopsis thaliana protein match is: integral membrane protein, putative (TAIR:AT5G62820.1); Has 132 Blast hits to 130 proteins i…	9 (2)	2.024	Glyma.04G181900-1
89	*249771_at	AT5G24080	Protein kinase family protein	10 (1)	2.302	Glyma.10G228900-1, Glyma.20G164200-1, Glyma.10G228900-1
90	*254413_at	AT4G21440	ATMYB102 (ARABIDOPSIS MYB-LIKE 102); DNA binding / transcription factor	10 (2)	4.635	Glyma.08G059900-1
91	*253113_at	AT4G35985	Senescence/dehydration-associated protein-related	11 (1)	2.026	Glyma.12G031900-1
92	*259879_at	AT1G76650	Calcium-binding EF hand family protein	11 (2)	3.387	Glyma.04G194800-1
93	*265151_at	AT1G51340	MATE efflux family protein	12 (1)	2.416	Glyma.13G339800-2, Glyma.13G339800-3
94	*260915_at	AT1G02660	Lipase class 3 family protein	13 (1)	3.444	Glyma.02G013700-1, Glyma.10G014400-1
95	*250651_at	AT5G06900	CYP93D1; electron carrier/ heme binding / iron ion binding / monooxygenase/ oxygen binding	14 (1)	2.545	Glyma.12G067000-1
96	*266203_at	AT2G02230	AtPP2-B1 (Phloem protein 2-B1); carbohydrate binding	15 (1)	3.456	Glyma.20G220100-1
97	*245807_at	AT1G46768	RAP2.1 (related to AP2 1); DNA binding / transcription factor	16 (1)	2.284	Glyma.17G240100-1
98	*260023_at	AT1G30040	ATGA2OX2 (GIBBERELLIN 2-OXIDASE); gibberellin 2-beta-dioxygenase	17 (1)	4.276	Glyma.13G218200-1
99	*259839_at	AT1G52190	Proton-dependent oligopeptide transport (POT) family protein	18 (1)	2.608	Glyma.17G189300-1
100	*256044_at	AT1G07160	Protein phosphatase 2C, putative / PP2C, putative	19 (1)	4.011	Glyma.14G195200-1, Glyma.14G195200-1, Glyma.02G228200-1, Glyma.02G228200-1
101	*259232_at	AT3G11420	Fringe-related protein	20 (1)	2.309	Glyma.18G035900-1, Glyma.11G221600-1
102	*260435_at	AT1G68320	MYB62 (myb domain protein 62); DNA binding / transcription factor	21 (1)	3.204	Glyma.10G273000-1
103	*256839_at	AT3G22930	Calmodulin, putative	22 (1)	2.777	Glyma.10G002200-1
104	*262833_at	AT1G14750	SDS (SOLO DANCERS); cyclin-dependent protein kinase	23 (1)	3.034	Glyma.02G086500-1
105	*253041_at	AT4G37870	PCK1 (PHOSPHOENOLPYRUVATE CARBOXYKINASE 1); ATP binding / phosphoenolpyruvate carboxykinase (ATP)/ phosphoenolpyruvate carboxykinase/ purine nucleotide binding	24 (1)	2.492	Glyma.09G203500-1, Glyma.01G019200-1
106	*247488_at	AT5G61820	FUNCTIONS IN: molecular_function unknown; INVOLVED IN: biological_process unknown; LOCATED IN: vacuole; EXPRESSED IN: 24 plant structures; EXPRESSED DURING: 15 growth stages; CONTAINS InterPro DOMAIN/s: Stress up-regulated Nod 19 (InterPro:IPR011692); Has 27 Blast hits to 27 proteins in 10 species: Archae - 0; Bacteria - 0; Metazoa - 0; Fungi - 0; Plants - 26; Viruses - 0; Other Eukaryotes - 1 (s…	25 (1)	2.97	Glyma.08G081800-1, Glyma.05G126700-1, Glyma.05G126800-1, Glyma.05G126800-1
107	*253203_at	AT4G34710	ADC2 (ARGININE DECARBOXYLASE 2); arginine decarboxylase	26 (1)	2.721	Glyma.06G007500-2, Glyma.06G007500-1
108	*246172_s_at	AT3G61510	ACS1 (ACC SYNTHASE 1); 1-aminocyclopropane-1-carboxylate synthase	27 (1)	2.219	Glyma.05G211700-1
109	*257421_at	AT1G12030	Unknown protein	28 (1)	3.544	Glyma.07G265000-1
110	*263823_s_at	AT2G40340	AP2 domain-containing transcription factor, putative (DRE2B)	29 (1)	2.456	Glyma.14G056200-2, Glyma.14G056200-1
111	*265418_at	AT2G20880	AP2 domain-containing transcription factor, putative	30 (1)	3.409	Glyma.13G298600-1
112	*248360_at	AT5G52430	Hydroxyproline-rich glycoprotein family protein	31 (1)	2.182	Glyma.05G209100-1
113	*262881_at	AT1G64890	Integral membrane transporter family protein	32 (1)	2.677	Glyma.09G029100-1
114	*250246_at	AT5G13700	ATPAO1 (ARABIDOPSIS THALIANA POLYAMINE OXIDASE 1); FAD binding / polyamine oxidase	33 (1)	3.072	Glyma.09G227500-1
115	*260059_at	AT1G78090	ATTPPB (TREHALOSE-6-PHOSPHATE PHOSPHATASE); trehalose-phosphatase	34 (1)	2.029	Glyma.06G126300-1
116	*258752_at	AT3G09520	ATEXO70H4 (exocyst subunit EXO70 family protein H4); protein binding	35 (1)	2.868	Glyma.03G174300-1
117	*267382_at	AT2G44300	Lipid transfer protein-related	36 (1)	2.836	Glyma.16G188200-1
118	*254144_at	AT4G24690	Ubiquitin-associated (UBA)/TS-N domain-containing protein / octicosapeptide/Phox/Bemp1 (PB1) domain-containing protein	37 (1)	2.278	Glyma.05G041600-1
119	*264843_at	AT1G03400	2-oxoglutarate-dependent dioxygenase, putative	38 (1)	2.078	Glyma.02G084400-1
120	*245339_at	AT4G16120	COBL7 (COBRA-LIKE 7)	39 (1)	2.687	Glyma.17G030700-1
121	*256066_at	AT1G06980	Unknown protein	40 (1)	2.334	Glyma.14G199900-1
122	*254188_at	AT4G23920	UGE2 (UDP-D-glucose/UDP-D-galactose 4-epimerase 2); UDP-glucose 4-epimerase/ protein dimerization	41 (1)	3.077	Glyma.08G023100-2, Glyma.08G023100-1
123	*250044_at	AT5G17680	Disease resistance protein (TIR-NBS-LRR class), putative	42 (1)	4.252	Glyma.11G153000-1, Glyma.16G214200-1
124	*267003_at	AT2G34340	Unknown protein	43 (1)	4.926	Glyma.13G222600-1
125	*249754_at	AT5G24530	DMR6 (DOWNY MILDEW RESISTANT 6); oxidoreductase/ oxidoreductase, acting on paired donors, with incorporation or reduction of molecular oxygen, 2-oxoglutarate as one donor, and incorporation of one atom each of oxygen into both donors	44 (1)	4.387	Glyma.18G273200-1
126	*247029_at	AT5G67190	AP2 domain-containing transcription factor, putative	45 (1)	2.023	Glyma.06G042100-1
127	*258268_at	AT3G15880	Protein binding	46 (1)	2.346	Glyma.13G158800-1, Glyma.17G112500-2
128	*251109_at	AT5G01600	ATFER1; ferric iron binding / iron ion binding	47 (1)	2.496	Glyma.18G205800-1, Glyma.18G205800-2, Glyma.18G205800-1, Glyma.07G155200-1
129	*252618_at	AT3G45140	LOX2 (LIPOXYGENASE 2); lipoxygenase	48 (1)	4.169	Glyma.13G030300-1, Glyma.13G030300-1
130	*250901_at	AT5G03530	RABC2A (RAB GTPASE HOMOLOG C2A); GTP binding / GTP-dependent protein binding / myosin XI tail binding	49 (1)	4.155	Glyma.20G192600-1, Glyma.10G197400-1
131	*265633_at	AT2G25490	EBF1 (EIN3-BINDING F BOX PROTEIN 1); protein binding / ubiquitin-protein ligase	50 (1)	2.973	Glyma.04G147000-1
132	*257232_at	AT3G16500	PAP1 (PHYTOCHROME-ASSOCIATED PROTEIN 1); transcription factor	51 (1)	3.004	Glyma.07G015200-1
133	*250382_at	AT5G11580	UVB-resistance protein-related / regulator of chromosome condensation (RCC1) family protein	52 (1)	5.462	Glyma.14G145800-1, Glyma.14G145900-1
134	*250869_at	AT5G03840	TFL1 (TERMINAL FLOWER 1); phosphatidylethanolamine binding	53 (1)	2.395	Glyma.16G196300-1
135	*247360_at	AT5G63450	CYP94B1; electron carrier/ heme binding / iron ion binding / monooxygenase/ oxygen binding	54 (1)	3.3	Glyma.19G162100-1
136	*252293_at	AT3G48990	AMP-dependent synthetase and ligase family protein	55 (1)	2.881	Glyma.09G138100-1, Glyma.11G198300-1, Glyma.11G198300-1
137	*264656_at	AT1G09010	Glycoside hydrolase family 2 protein	56 (1)	2.173	Glyma.03G238100-1
138	*248248_at	AT5G53120	SPDS3 (SPERMIDINE SYNTHASE 3); spermidine synthase/ spermine synthase	57 (1)	2.435	Glyma.06G126700-1
139	*254066_at	AT4G25480	DREB1A (DEHYDRATION RESPONSE ELEMENT B1A); DNA binding / transcription activator/ transcription factor	58 (1)	2.494	Glyma.20G155100-1
140	*245910_at	AT5G09410	EICBP.B (ETHYLENE INDUCED CALMODULIN BINDING PROTEIN); calmodulin binding / transcription activator/ transcription regulator	59 (1)	2.724	Glyma.17G038800-1
141	*248211_at	AT5G54010	Glycosyltransferase family protein	60 (1)	2.964	Glyma.12G132500-1
142	*253309_at	AT4G33790	CER4 (ECERIFERUM 4); fatty acyl-CoA reductase (alcohol-forming)/ oxidoreductase, acting on the CH-CH group of donors	61 (1)	2.617	Glyma.11G185100-1
143	*259669_at	AT1G52340	ABA2 (ABA DEFICIENT 2); alcohol dehydrogenase/ oxidoreductase/ xanthoxin dehydrogenase	62 (1)	6.458	Glyma.11G180800-1
144	*250007_at	AT5G18670	BMY3; beta-amylase/ catalytic/ cation binding	63 (1)	2.189	Glyma.15G098100-1, Glyma.13G215000-1
145	*259500_at	AT1G15740	Leucine-rich repeat family protein	64 (1)	2.543	Glyma.13G367200-1
146	*246253_at	AT4G37260	MYB73 (MYB DOMAIN PROTEIN 73); DNA binding / transcription factor	65 (1)	5.983	Glyma.04G042300-1, Glyma.17G245200-1
147	*262842_at	AT1G14720	XTR2 (XYLOGLUCAN ENDOTRANSGLYCOSYLASE RELATED 2); hydrolase, acting on glycosyl bonds / xyloglucan:xyloglucosyl transferase	66 (1)	2.109	Glyma.05G138700-1, Glyma.05G138700-2, Glyma.08G093900-2, Glyma.05G138700-1
148	*253098_at	AT4G37340	CYP81D3; electron carrier/ heme binding / iron ion binding / monooxygenase/ oxygen binding	67 (1)	6.153	Glyma.11G051800-1
149	*254890_at	AT4G11600	ATGPX6 (GLUTATHIONE PEROXIDASE 6); glutathione peroxidase	68 (1)	2.83	Glyma.11G024100-1
150	*249415_at	AT5G39660	CDF2 (CYCLING DOF FACTOR 2); DNA binding / protein binding / transcription factor	69 (1)	2.787	Glyma.09G237000-1, Glyma.13G062500-1
151	*267115_s_at	AT2G32540	ATCSLB04; cellulose synthase/ transferase/ transferase, transferring glycosyl groups	70 (1)	3.543	Glyma.06G307900-1
152	*253780_at	AT4G28400	Protein phosphatase 2C, putative / PP2C, putative	71 (1)	3.166	Glyma.12G116800-1
153	*252969_at	AT4G38900	BZIP protein	72 (1)	2.452	Glyma.14G217200-1
154	*247593_at	AT5G60790	ATGCN1; transporter	73 (1)	2.729	Glyma.11G194700-1
155	*259411_at	AT1G13410	FUNCTIONS IN: molecular_function unknown; INVOLVED IN: biological_process unknown; LOCATED IN: cellular_component unknown; EXPRESSED IN: 17 plant structures; EXPRESSED DURING: 8 growth stages; CONTAINS InterPro DOMAIN/s: Pentatricopeptide repeat (InterPro:IPR002885); BEST Arabidopsis thaliana protein match is: pentatricopeptide (PPR) repeat-containing protein (TAIR:AT4G02750.1); Has 13539 Blast h…	74 (1)	2.269	Glyma.09G195500-1, Glyma.02G284700-1
156	*253851_at	AT4G28110	AtMYB41 (myb domain protein 41); DNA binding / transcription factor	75 (1)	2.063	Glyma.13G302400-1
157	*250053_at	AT5G17850	Cation exchanger, putative (CAX8)	76 (1)	2.182	Glyma.19G117200-1
158	*245643_at	AT1G25340	MYB116 (myb domain protein 116); DNA binding / transcription factor	77 (1)	4.867	Glyma.08G042100-1, Glyma.05G234600-1
159	*245560_at	AT4G15480	UGT84A1; UDP-glycosyltransferase/ sinapate 1-glucosyltransferase/ transferase, transferring glycosyl groups	78 (1)	3.253	Glyma.20G128100-1
160	*263348_at	AT2G05710	Aconitate hydratase, cytoplasmic, putative / citrate hydro-lyase/aconitase, putative	79 (1)	5.328	Glyma.12G098900-1
161	*246106_at	AT5G28680	Protein kinase family protein	80 (1)	2.891	Glyma.18G273100-1
162	*255607_at	AT4G01130	Acetylesterase, putative	81 (1)	3.001	Glyma.03G254900-1
163	*254270_at	AT4G23100	GSH1 (GLUTAMATE-CYSTEINE LIGASE); glutamate-cysteine ligase	82 (1)	2.13	Glyma.11G023600-1, Glyma.01G219900-1
164	*249701_at	AT5G35460	Unknown protein	83 (1)	2.621	Glyma.15G173000-1, Glyma.09G067100-1
165	*263555_at	AT2G16460	Metal ion binding	84 (1)	2.459	Glyma.17G159300-2
166	*254562_at	AT4G19230	CYP707A1; (+)-abscisic acid 8'-hydroxylase/ oxygen binding	85 (1)	3.008	Glyma.16G109300-1
167	*266304_at	AT2G27090	Unknown protein	86 (1)	2.701	Glyma.20G051100-1
168	*251754_at	AT3G55780	Glycosyl hydrolase family 17 protein	87 (1)	2.097	Glyma.02G253800-1
169	*251114_at	AT5G01380	Transcription factor	88 (1)	2.499	Glyma.03G056900-1
170	*257947_at	AT3G21720	ICL (ISOCITRATE LYASE); catalytic/ isocitrate lyase	89 (1)	4.168	Glyma.05G074000-1, Glyma.06G303200-1, Glyma.12G100500-1
171	*249940_at	AT5G22380	Anac090 (Arabidopsis NAC domain containing protein 90); transcription factor	90 (1)	2.333	Glyma.11G182000-1
172	*247261_at	AT5G64460	FUNCTIONS IN: molecular_function unknown; INVOLVED IN: biological_process unknown; LOCATED IN: cellular_component unknown; EXPRESSED IN: 22 plant structures; EXPRESSED DURING: 13 growth stages; CONTAINS InterPro DOMAIN/s: Phosphoglycerate mutase (InterPro:IPR013078); BEST Arabidopsis thaliana protein match is: unknown protein (TAIR:AT1G58280.3); Has 385 Blast hits to 382 proteins in 84 species: A…	91 (1)	2.053	Glyma.02G217600-1
1) fold change [log2(DR2/DR1)]

## Sheet: 3E.Coex-DRMT
Supplementary Table 3E. List of co-expressed genes through network analysis among DRMTs.
#	Probe	TAIR Locus	Description by BLAST Analysis	Cluster	VALUE 1)	GmaxID
1	*245044_at	AT2G26500	Cytochrome b6f complex subunit (petM), putative	1 (1)	-5.69	Glyma.07G163600-1, Glyma.20G008600-1, Glyma.07G163600-1
2	*245242_at	AT1G44446	CH1 (CHLORINA 1); chlorophyllide a oxygenase	1 (2)	-3.35	Glyma.14G150600-1
3	*245368_at	AT4G15510	Photosystem II reaction center PsbP family protein	1 (3)	-3.83	Glyma.03G230300-1, Glyma.19G227400-1
4	*245399_at	AT4G17340	TIP2;2 (TONOPLAST INTRINSIC PROTEIN 2;2); water channel	1 (4)	-2.83	Glyma.01G208200-1, Glyma.11G034000-1, Glyma.11G034000-1
5	*246004_at	AT5G20630	GER3 (GERMIN 3); oxalate oxidase	1 (5)	-3.31	Glyma.15G176900-1
6	*246313_at	AT1G31920	Pentatricopeptide (PPR) repeat-containing protein	1 (6)	-2.59	Glyma.09G209700-1
7	*246390_at	AT1G77330	1-aminocyclopropane-1-carboxylate oxidase, putative / ACC oxidase, putative	1 (7)	-2.95	Glyma.04G245900-1, Glyma.06G117200-1
8	*247027_at	AT5G67090	Subtilase family protein	1 (8)	-3.04	Glyma.16G018900-1, Glyma.07G050200-1
9	*247037_at	AT5G67070	RALFL34 (ralf-like 34); signal transducer	1 (9)	-2.86	Glyma.01G186800-1, Glyma.11G055200-1
10	*247162_at	AT5G65730	Xyloglucan:xyloglucosyl transferase, putative / xyloglucan endotransglycosylase, putative / endo-xyloglucan transferase, putative	1 (10)	-2.56	Glyma.17G157400-1, Glyma.01G196800-1
11	*247262_at	AT5G64440	AtFAAH (Arabidopsis thaliana fatty acid amide hydrolase); N-(long-chain-acyl)ethanolamine deacylase/ amidase	1 (11)	-2.32	Glyma.05G195500-1
12	*247320_at	AT5G64040	PSAN; calmodulin binding	1 (12)	-4.16	Glyma.04G215800-2, Glyma.04G215800-1
13	*247439_at	AT5G62670	AHA11 (Arabidopsis H(+)-ATPase 11); ATPase	1 (13)	-2.59	Glyma.05G030700-1
14	*247441_at	AT5G62710	Leucine-rich repeat family protein / protein kinase family protein	1 (14)	-2.1	Glyma.05G030100-1
15	*247586_at	AT5G60660	PIP2;4 (PLASMA MEMBRANE INTRINSIC PROTEIN 2;4); water channel	1 (15)	-3	Glyma.11G146500-1
16	*247638_at	AT5G60490	FLA12	1 (16)	-2.32	Glyma.12G173800-1
17	*247943_at	AT5G57170	Macrophage migration inhibitory factor family protein / MIF family protein	1 (17)	-4.38	Glyma.13G100900-1, Glyma.13G100900-1
18	*247977_at	AT5G56850	Unknown protein	1 (18)	-3.16	Glyma.15G169200-1
19	*248085_at	AT5G55480	SVL1 (SHV3-LIKE 1); glycerophosphodiester phosphodiesterase/ phosphoric diester hydrolase	1 (19)	-2.97	Glyma.18G085400-1
20	*248128_at	AT5G54770	THI1; protein homodimerization	1 (20)	-5.06	Glyma.10G251500-1, Glyma.03G057200-1
21	*248224_at	AT5G53490	Thylakoid lumenal 17.4 kDa protein, chloroplast	1 (21)	-2.06	Glyma.04G233500-1, Glyma.04G233500-3
22	*248402_at	AT5G52100	Crr1 (chlororespiration reduction 1); dihydrodipicolinate reductase	1 (22)	-2.65	Glyma.10G238800-1, Glyma.08G268200-1, Glyma.20G155600-1, Glyma.10G238800-2
23	*248440_at	AT5G51260	Acid phosphatase, putative	1 (23)	-2.95	Glyma.08G200200-1
24	*248520_at	AT5G50700	Short-chain dehydrogenase/reductase (SDR) family protein	1 (24)	-3.12	Glyma.05G203300-1
25	*248626_at	AT5G48940	Leucine-rich repeat transmembrane protein kinase, putative	1 (25)	-2.01	Glyma.14G124700-1
26	*248919_at	AT5G45920	Carboxylesterase/ hydrolase/ hydrolase, acting on ester bonds	1 (26)	-3.08	Glyma.15G080500-1
27	*248924_at	AT5G45960	GDSL-motif lipase/hydrolase family protein	1 (27)	-2.57	Glyma.15G079300-1
28	*248962_at	AT5G45680	FK506-binding protein 1 (FKBP13)	1 (28)	-3.04	Glyma.08G089700-1
29	*249037_at	AT5G44130	FLA13 (FASCICLIN-LIKE ARABINOGALACTAN PROTEIN 13 PRECURSOR)	1 (29)	-3.22	Glyma.12G207600-1
30	*249120_at	AT5G43750	Unknown protein	1 (30)	-3.87	Glyma.10G000900-1, Glyma.02G000300-1, Glyma.10G000900-1
31	*249242_at	AT5G42250	Alcohol dehydrogenase, putative	1 (31)	-3.52	Glyma.02G274000-1, Glyma.02G274000-1
32	*249289_at	AT5G41040	Transferase family protein	1 (32)	-2.77	Glyma.05G203000-1
33	*249472_at	AT5G39210	CRR7 (CHLORORESPIRATORY REDUCTION 7)	1 (33)	-2.79	Glyma.19G030200-1
34	*249710_at	AT5G35630	GS2 (GLUTAMINE SYNTHETASE 2); glutamate-ammonia ligase	1 (34)	-3.27	Glyma.12G109200-1
35	*249876_at	AT5G23060	CaS (Calcium sensing receptor)	1 (35)	-4.25	Glyma.05G016000-1, Glyma.17G084300-2, Glyma.17G084300-1, Glyma.05G016000-2
36	*249929_at	AT5G22340	Unknown protein	1 (36)	-3.33	Glyma.12G091900-7, Glyma.12G091900-1
37	*249950_at	AT5G18910	Protein kinase family protein	1 (37)	-3.97	Glyma.13G212600-1
38	*249979_s_at	AT5G18860	Inosine-uridine preferring nucleoside hydrolase family protein	1 (38)	-3.74	Glyma.13G212900-1, Glyma.13G213000-1
39	*250109_at	AT5G15230	GASA4 (GAST1 PROTEIN HOMOLOG 4)	1 (39)	-2.53	Glyma.09G238300-1
40	*250154_at	AT5G15140	Aldose 1-epimerase family protein	1 (40)	-3.09	Glyma.09G239800-1
41	*250190_at	AT5G14320	30S ribosomal protein S13, chloroplast (CS13)	1 (41)	-2.86	Glyma.06G109300-1
42	*250214_at	AT5G13870	EXGT-A4 (ENDOXYLOGLUCAN TRANSFERASE A4); hydrolase, acting on glycosyl bonds / hydrolase, hydrolyzing O-glycosyl compounds / xyloglucan:xyloglucosyl transferase	1 (42)	-4.4	Glyma.02G068900-1
43	*250243_at	AT5G13630	GUN5 (GENOMES UNCOUPLED 5); magnesium chelatase	1 (43)	-3.89	Glyma.20G073800-1
44	*250366_at	AT5G11420	FUNCTIONS IN: molecular_function unknown; INVOLVED IN: biological_process unknown; LOCATED IN: cell wall, plant-type cell wall; EXPRESSED IN: 23 plant structures; EXPRESSED DURING: 13 growth stages; CONTAINS InterPro DOMAIN/s: Protein of unknown function DUF642 (InterPro:IPR006946), Galactose-binding like (InterPro:IPR008979); BEST Arabidopsis thaliana protein match is: unknown protein (TAIR:AT5G…	1 (44)	-5.47	Glyma.17G208200-1, Glyma.14G126200-1, Glyma.06G070900-1
45	*250387_at	AT5G11290	Unknown protein	1 (45)	-2.19	Glyma.16G161300-1
46	*250478_at	AT5G10250	DOT3 (DEFECTIVELY ORGANIZED TRIBUTARIES 3); protein binding / signal transducer	1 (46)	-2.58	Glyma.08G135600-1, Glyma.05G178500-1
47	*250893_at	AT5G03795	LOCATED IN: membrane; EXPRESSED IN: embryo, sepal, flower; EXPRESSED DURING: C globular stage, petal differentiation and expansion stage; CONTAINS InterPro DOMAIN/s: Exostosin-like (InterPro:IPR004263); BEST Arabidopsis thaliana protein match is: exostosin family protein (TAIR:AT3G07620.1); Has 866 Blast hits to 860 proteins in 87 species: Archae - 0; Bacteria - 9; Metazoa - 265; Fungi - 4; Plant…	1 (47)	-2.68	Glyma.13G148900-1, Glyma.10G064200-1, Glyma.10G064300-1
48	*250933_at	AT5G03170	FLA11	1 (48)	-2.24	Glyma.13G327100-1, Glyma.19G180700-1, Glyma.03G179900-1
49	*251036_at	AT5G02160	Unknown protein	1 (49)	-3.61	Glyma.18G184000-1, Glyma.07G134500-1
50	*251116_at	AT3G63470	Scpl40 (serine carboxypeptidase-like 40); serine-type carboxypeptidase	1 (50)	-2.78	Glyma.12G010100-1
51	*251118_at	AT3G63410	APG1 (ALBINO OR PALE GREEN MUTANT 1); 2-methyl-6-phytyl-1,4-benzoquinone methyltransferase/ S-adenosylmethionine-dependent methyltransferase/ methyltransferase	1 (51)	-3.36	Glyma.02G002000-1, Glyma.10G178600-1
52	*251157_at	AT3G63140	CSP41A (CHLOROPLAST STEM-LOOP BINDING PROTEIN OF 41 KDA); mRNA binding / poly(U) binding	1 (52)	-3.9	Glyma.02G147300-1, Glyma.10G026600-1
53	*251243_at	AT3G61870	Unknown protein	1 (53)	-4.28	Glyma.03G259400-1, Glyma.19G258300-1
54	*251396_at	AT3G60750	Transketolase, putative	1 (54)	-3.38	Glyma.11G118700-1
55	*251519_at	AT3G59400	GUN4; enzyme binding / tetrapyrrole binding	1 (55)	-5.03	Glyma.12G052500-1, Glyma.11G127800-1
56	*251701_at	AT3G56650	Thylakoid lumenal 20 kDa protein	1 (56)	-4.18	Glyma.19G126700-1
57	*251762_at	AT3G55800	SBPASE (sedoheptulose-bisphosphatase); phosphoric ester hydrolase/ sedoheptulose-bisphosphatase	1 (57)	-3.63	Glyma.11G227100-1
58	*251784_at	AT3G55330	PPL1 (PsbP-like protein 1); calcium ion binding	1 (58)	-3.8	Glyma.18G286500-1, Glyma.02G094900-1
59	*251814_at	AT3G54890	LHCA1; chlorophyll binding	1 (59)	-3.6	Glyma.02G064700-2, Glyma.02G064700-3
60	*251885_at	AT3G54050	Fructose-1,6-bisphosphatase, putative / D-fructose-1,6-bisphosphate 1-phosphohydrolase, putative / FBPase, putative	1 (60)	-5.19	Glyma.18G193600-1, Glyma.07G142700-1
61	*251993_at	AT3G52960	Peroxiredoxin type 2, putative	1 (61)	-3.53	Glyma.03G190400-1, Glyma.19G190800-2, Glyma.19G190800-1, Glyma.19G190800-1
62	*252048_at	AT3G52500	Aspartyl protease family protein	1 (62)	-2.22	Glyma.19G198500-1
63	*252353_at	AT3G48200	Unknown protein	1 (63)	-3.35	Glyma.04G185000-1
64	*252366_at	AT3G48420	Haloacid dehalogenase-like hydrolase family protein	1 (64)	-3.53	Glyma.04G191700-1
65	*252441_at	AT3G46780	PTAC16 (PLASTID TRANSCRIPTIONALLY ACTIVE 16); binding / catalytic	1 (65)	-3.83	Glyma.12G059600-1, Glyma.11G135900-1
66	*252688_at	AT3G44020	Thylakoid lumenal P17.1 protein	1 (66)	-4.84	Glyma.02G271400-1
67	*252829_at	AT4G40060	ATHB16 (ARABIDOPSIS THALIANA HOMEOBOX PROTEIN 16); sequence-specific DNA binding / transcription activator/ transcription factor	1 (67)	-2.28	Glyma.08G132800-1
68	*252853_at	AT4G39710	Immunophilin, putative / FKBP-type peptidyl-prolyl cis-trans isomerase, putative	1 (68)	-2.67	Glyma.08G139100-1, Glyma.05G181400-1, Glyma.08G139100-1
69	*252876_at	AT4G39970	Haloacid dehalogenase-like hydrolase family protein	1 (69)	-4.34	Glyma.05G177000-1, Glyma.08G134300-1
70	*252972_at	AT4G38840	Auxin-responsive protein, putative	1 (70)	-4.06	Glyma.12G035300-1
71	*253083_at	AT4G36250	ALDH3F1 (Aldehyde Dehydrogenase 3F1); 3-chloroallyl aldehyde dehydrogenase/ aldehyde dehydrogenase (NAD)	1 (71)	-2.69	Glyma.12G057400-1
72	*253325_at	AT4G33925	Unknown protein	1 (72)	-2.02	Glyma.06G322800-1
73	*253335_at	AT4G33500	Protein phosphatase 2C-related / PP2C-related	1 (73)	-4.34	Glyma.15G052300-2
74	*253362_s_at	AT4G33110	Coclaurine N-methyltransferase, putative	1 (74)	-3.16	Glyma.04G054100-1, Glyma.08G243800-1, Glyma.20G088000-1
75	*253443_at	AT4G32551	LUG (LEUNIG); protein binding / protein heterodimerization/ transcription repressor	1 (75)	-2.67	Glyma.05G011800-1
76	*253688_at	AT4G29590	Methyltransferase	1 (76)	-2.77	Glyma.07G129200-1
77	*253743_at	AT4G28940	Catalytic	1 (77)	-4.29	Glyma.06G084200-1, Glyma.04G082600-1
78	*253860_at	AT4G27700	Rhodanese-like domain-containing protein	1 (78)	-5.92	Glyma.04G232400-1, Glyma.06G132600-1
79	*253877_at	AT4G27435	Unknown protein	1 (79)	-2.98	Glyma.12G222000-1
80	*254096_at	AT4G25150	Acid phosphatase, putative	1 (80)	-2.59	Glyma.07G014600-1
81	*254105_at	AT4G25080	CHLM (magnesium-protoporphyrin IX methyltransferase); magnesium protoporphyrin IX methyltransferase	1 (81)	-3.5	Glyma.05G200500-1, Glyma.08G007900-1, Glyma.05G200500-1, Glyma.08G007900-1
82	*254137_at	AT4G24930	Thylakoid lumenal 17.9 kDa protein, chloroplast	1 (82)	-3.28	Glyma.06G169300-1, Glyma.04G196500-1
83	*254187_at	AT4G23890	Unknown protein	1 (83)	-5.11	Glyma.07G075100-1, Glyma.03G015000-1
84	*254198_at	AT4G24090	Unknown protein	1 (84)	-2.46	Glyma.09G286200-1
85	*254218_at	AT4G23740	Leucine-rich repeat transmembrane protein kinase, putative	1 (85)	-2.81	Glyma.08G020800-1
86	*254783_at	AT4G12830	Hydrolase, alpha/beta fold family protein	1 (86)	-3.98	Glyma.03G097300-1
87	*254834_at	AT4G12300	CYP706A4; electron carrier/ heme binding / iron ion binding / monooxygenase/ oxygen binding	1 (87)	-2.02	Glyma.17G134200-1
88	*255078_at	AT4G09010	APX4 (ASCORBATE PEROXIDASE 4); heme binding / peroxidase	1 (88)	-2.94	Glyma.14G177200-1, Glyma.02G209000-1, Glyma.02G209000-1
89	*255249_at	AT4G05090	Inositol monophosphatase family protein	1 (89)	-2.08	Glyma.15G066900-1, Glyma.13G247100-1
90	*255290_at	AT4G04640	ATPC1; enzyme regulator	1 (90)	-5.11	Glyma.13G204800-2
91	*255410_at	AT4G03100	Rac GTPase activating protein, putative	1 (91)	-3.9	Glyma.03G208300-1, Glyma.19G205500-1
92	*255433_at	AT4G03210	XTH9 (XYLOGLUCAN ENDOTRANSGLUCOSYLASE/HYDROLASE 9); hydrolase, acting on glycosyl bonds / xyloglucan:xyloglucosyl transferase	1 (92)	-3.24	Glyma.06G302300-1
93	*255440_at	AT4G02530	Chloroplast thylakoid lumen protein	1 (93)	-3.8	Glyma.06G224200-1, Glyma.04G142800-1, Glyma.06G224200-2, Glyma.06G224200-1
94	*255456_at	AT4G02920	Unknown protein	1 (94)	-2.74	Glyma.02G149700-1, Glyma.10G024200-1
95	*255527_at	AT4G02360	Unknown protein	1 (95)	-2.12	Glyma.03G215100-1
96	*255567_at	AT4G01150	Unknown protein	1 (96)	-2.98	Glyma.16G029300-2
97	*255572_at	AT4G01050	Hydroxyproline-rich glycoprotein family protein	1 (97)	-3.25	Glyma.16G026200-1, Glyma.07G057200-1
98	*255779_at	AT1G18650	PDCB3 (PLASMODESMATA CALLOSE-BINDING PROTEIN 3); callose binding / polysaccharide binding	1 (98)	-2.16	Glyma.05G021500-1
99	*255785_at	AT1G19920	APS2; sulfate adenylyltransferase (ATP)	1 (99)	-2.54	Glyma.19G037600-1
100	*255822_at	AT2G40610	ATEXPA8 (ARABIDOPSIS THALIANA EXPANSIN A8)	1 (100)	-3.01	Glyma.18G054000-1, Glyma.04G222100-1, Glyma.06G143300-1
101	*256015_at	AT1G19150	LHCA6; chlorophyll binding	1 (101)	-4.01	Glyma.15G179400-1
102	*256088_at	AT1G20810	Immunophilin / FKBP-type peptidyl-prolyl cis-trans isomerase family protein	1 (102)	-4.17	Glyma.04G015400-1
103	*256275_at	AT3G12110	ACT11 (actin-11); structural constituent of cytoskeleton	1 (103)	-2.51	Glyma.05G000900-1, Glyma.19G000900-1
104	*256423_at	AT1G33540	Scpl18 (serine carboxypeptidase-like 18); serine-type carboxypeptidase	1 (104)	-4.17	Glyma.13G075200-1
105	*256427_at	AT3G11090	LBD21 (LOB DOMAIN-CONTAINING PROTEIN 21)	1 (105)	-2.51	Glyma.11G231500-1, Glyma.18G025600-1
106	*256469_at	AT1G32540	LOL1 (LSD ONE LIKE 1); DNA binding	1 (106)	-2.26	Glyma.17G154800-2, Glyma.17G154800-1
107	*256653_at	AT3G18870	Mitochondrial transcription termination factor-related / mTERF-related	1 (107)	-4.22	Glyma.18G249400-1, Glyma.18G249400-2
108	*256655_at	AT3G18890	Binding / catalytic/ coenzyme binding	1 (108)	-2.87	Glyma.12G046200-1, Glyma.11G121100-2, Glyma.12G046100-1, Glyma.11G121100-1
109	*256865_at	AT3G23820	GAE6 (UDP-D-GLUCURONATE 4-EPIMERASE 6); UDP-glucuronate 4-epimerase/ catalytic	1 (109)	-2.3	Glyma.18G002200-1, Glyma.11G254900-1
110	*256870_at	AT3G26300	CYP71B34; electron carrier/ heme binding / iron ion binding / monooxygenase/ oxygen binding	1 (110)	-2.23	Glyma.20G007200-1, Glyma.20G007000-1
111	*256875_at	AT3G26330	CYP71B37; electron carrier/ heme binding / iron ion binding / monooxygenase/ oxygen binding	1 (111)	-2.08	Glyma.07G089700-1
112	*256894_at	AT3G21870	CYCP2;1 (cyclin p2;1); cyclin-dependent protein kinase	1 (112)	-2.56	Glyma.13G306600-1
113	*257131_at	AT3G20240	Mitochondrial substrate carrier family protein	1 (113)	-2.23	Glyma.08G225000-1
114	*257171_at	AT3G23760	FUNCTIONS IN: molecular_function unknown; INVOLVED IN: biological_process unknown; LOCATED IN: vacuole; EXPRESSED IN: 20 plant structures; EXPRESSED DURING: 13 growth stages; BEST Arabidopsis thaliana protein match is: transferase, transferring glycosyl groups (TAIR:AT4G14100.1); Has 63 Blast hits to 60 proteins in 11 species: Archae - 0; Bacteria - 0; Metazoa - 10; Fungi - 0; Plants - 51; Viruse…	1 (114)	-2.31	Glyma.04G202500-1, Glyma.04G202500-3
115	*257297_at	AT3G28040	Leucine-rich repeat transmembrane protein kinase, putative	1 (115)	-2.8	Glyma.18G284100-1, Glyma.02G097400-1
116	*257806_at	AT3G18670	Ankyrin repeat family protein	1 (116)	-2.71	Glyma.09G054800-1
117	*257807_at	AT3G26650	GAPA (GLYCERALDEHYDE 3-PHOSPHATE DEHYDROGENASE A SUBUNIT); glyceraldehyde-3-phosphate dehydrogenase/ protein binding	1 (117)	-4.71	Glyma.16G150200-1
118	*257827_at	AT3G26630	Pentatricopeptide (PPR) repeat-containing protein	1 (118)	-3.35	Glyma.16G044700-1, Glyma.19G107000-1
119	*257862_s_at	AT3G17760	GAD5 (glutamate decarboxylase 5); calmodulin binding	1 (119)	-2.05	Glyma.16G218500-1
120	*257974_at	AT3G20820	Leucine-rich repeat family protein	1 (120)	-3.34	Glyma.08G152800-1, Glyma.13G341500-1
121	*258040_at	AT3G21190	Unknown protein	1 (121)	-2.59	Glyma.07G004200-1, Glyma.08G222300-1
122	*258055_at	AT3G16250	NDF4 (NDH-DEPENDENT CYCLIC ELECTRON FLOW 1); electron carrier/ iron-sulfur cluster binding	1 (122)	-3.08	Glyma.15G018000-1, Glyma.13G356100-1, Glyma.15G018000-1
123	*258087_at	AT3G26060	ATPRX Q; antioxidant/ peroxiredoxin	1 (123)	-3.73	Glyma.17G046500-1, Glyma.13G113200-1
124	*258184_at	AT3G21510	AHP1 (HISTIDINE-CONTAINING PHOSPHOTRANSMITTER 1); histidine phosphotransfer kinase	1 (124)	-2.5	Glyma.03G241700-1
125	*258239_at	AT3G27690	LHCB2.3; chlorophyll binding	1 (125)	-2.61	Glyma.02G305400-2
126	*258285_at	AT3G16140	PSAH-1 (photosystem I subunit H-1)	1 (126)	-3.98	Glyma.13G357300-2
127	*258341_at	AT3G22790	Kinase interacting family protein	1 (127)	-2.81	Glyma.20G149200-1
128	*258497_at	AT3G02380	COL2 (constans-like 2); transcription factor/ zinc ion binding	1 (128)	-4.99	Glyma.18G278100-1, Glyma.18G278100-2, Glyma.18G278100-1
129	*258637_at	AT3G07880	Rho GDP-dissociation inhibitor family protein	1 (129)	-2.4	Glyma.05G149100-1
130	*258782_at	AT3G11750	Dihydroneopterin aldolase, putative	1 (130)	-2.67	Glyma.07G068300-1
131	*258956_at	AT3G01440	Oxygen evolving enhancer 3 (PsbQ) family protein	1 (131)	-3.1	Glyma.13G286500-1, Glyma.12G215100-1
132	*258989_at	AT3G08920	Rhodanese-like domain-containing protein	1 (132)	-2.9	Glyma.03G057800-1, Glyma.01G121700-1, Glyma.01G121700-1
133	*259083_at	AT3G04810	ATNEK2 (NIMA-RELATED KINASE 2); ATP binding / kinase/ protein kinase/ protein serine/threonine kinase	1 (133)	-2.08	Glyma.20G224100-1
134	*259102_at	AT3G11660	NHL1	1 (134)	-2.95	Glyma.02G197600-1
135	*259161_at	AT3G01500	CA1 (CARBONIC ANHYDRASE 1); carbonate dehydratase/ zinc ion binding	1 (135)	-4.45	Glyma.05G007100-2
136	*259193_at	AT3G01480	CYP38 (cyclophilin 38); peptidyl-prolyl cis-trans isomerase	1 (136)	-2.64	Glyma.13G169500-1, Glyma.19G009700-1
137	*259460_at	AT1G44000	Unknown protein	1 (137)	-3.75	Glyma.04G243800-1
138	*259491_at	AT1G15820	LHCB6 (LIGHT HARVESTING COMPLEX PSII SUBUNIT 6); chlorophyll binding	1 (138)	-5.74	Glyma.05G119000-1, Glyma.08G074000-1
139	*259727_at	AT1G60950	FED A; 2 iron, 2 sulfur cluster binding / electron carrier/ iron-sulfur cluster binding	1 (139)	-3.8	Glyma.12G169500-1
140	*259838_at	AT1G52220	FUNCTIONS IN: molecular_function unknown; INVOLVED IN: biological_process unknown; LOCATED IN: chloroplast thylakoid membrane, chloroplast; EXPRESSED IN: 23 plant structures; EXPRESSED DURING: 13 growth stages; BEST Arabidopsis thaliana protein match is: PSI-P (PHOTOSYSTEM I P SUBUNIT); DNA binding (TAIR:AT2G46820.2); Has 203 Blast hits to 203 proteins in 35 species: Archae - 0; Bacteria - 66; Me…	1 (140)	-4.01	Glyma.07G019400-1
141	*259981_at	AT1G76450	Oxygen-evolving complex-related	1 (141)	-2.87	Glyma.06G014500-1, Glyma.06G014500-2
142	*260028_at	AT1G29980	INVOLVED IN: biological_process unknown; LOCATED IN: plasma membrane, anchored to membrane; EXPRESSED IN: 24 plant structures; EXPRESSED DURING: 13 growth stages; CONTAINS InterPro DOMAIN/s: Protein of unknown function DUF642 (InterPro:IPR006946), Galactose-binding like (InterPro:IPR008979); BEST Arabidopsis thaliana protein match is: unknown protein (TAIR:AT2G34510.1); Has 180 Blast hits to 163 …	1 (142)	-2.36	Glyma.13G217700-1, Glyma.15G094700-1
143	*260106_at	AT1G35420	Dienelactone hydrolase family protein	1 (143)	-4.21	Glyma.06G325100-1, Glyma.04G256500-1
144	*260113_at	AT1G63300	Unknown protein	1 (144)	-2.82	Glyma.08G013000-1
145	*260236_at	AT1G74470	Geranylgeranyl reductase	1 (145)	-3.99	Glyma.17G100700-1
146	*260388_at	AT1G74070	Peptidyl-prolyl cis-trans isomerase cyclophilin-type family protein	1 (146)	-3.95	Glyma.17G122500-1, Glyma.05G014300-1
147	*260837_at	AT1G43670	Fructose-1,6-bisphosphatase, putative / D-fructose-1,6-bisphosphate 1-phosphohydrolase, putative / FBPase, putative	1 (147)	-2.12	Glyma.10G225400-1
148	*261351_at	AT1G79790	Haloacid dehalogenase-like hydrolase family protein	1 (148)	-2.17	Glyma.18G240500-1, Glyma.18G240500-1
149	*261527_at	AT1G14390	Leucine-rich repeat transmembrane protein kinase, putative	1 (149)	-3.26	Glyma.08G297400-1
150	*261573_at	AT1G01180	Unknown protein	1 (150)	-4.52	Glyma.07G051400-1
151	*261598_at	AT1G49750	Leucine-rich repeat family protein	1 (151)	-2.28	Glyma.20G012900-1
152	*261638_at	AT1G49975	Unknown protein	1 (152)	-4.66	Glyma.10G256000-1
153	*261788_at	AT1G15980	NDF1 (NDH-DEPENDENT CYCLIC ELECTRON FLOW 1)	1 (153)	-2.25	Glyma.08G218800-1, Glyma.07G023000-1
154	*261793_at	AT1G16080	Unknown protein	1 (154)	-2.16	Glyma.08G220900-1
155	*262151_at	AT1G52510	Hydrolase, alpha/beta fold family protein	1 (155)	-4.19	Glyma.07G028900-1, Glyma.06G267100-1, Glyma.08G213900-1
156	*262174_at	AT1G74910	ADP-glucose pyrophosphorylase family protein	1 (156)	-2.44	Glyma.06G186400-1
157	*262235_at	AT1G48350	Ribosomal protein L18 family protein	1 (157)	-3.44	Glyma.09G077600-1, Glyma.15G185000-1
158	*262376_at	AT1G72970	HTH (HOTHEAD); FAD binding / aldehyde-lyase/ mandelonitrile lyase	1 (158)	-2.45	Glyma.08G193100-1
159	*262878_at	AT1G64770	NDF2 (NDH-DEPENDENT CYCLIC ELECTRON FLOW 1); carbohydrate binding / catalytic	1 (159)	-2.17	Glyma.16G041700-1, Glyma.19G110700-1
160	*262897_at	AT1G59840	CCB4 (COFACTOR ASSEMBLY OF COMPLEX C)	1 (160)	-2.24	Glyma.02G026400-1
161	*262970_at	AT1G75690	Chaperone protein dnaJ-related	1 (161)	-4.62	Glyma.14G218200-1
162	*262978_at	AT1G75780	TUB1; GTP binding / GTPase/ structural molecule	1 (162)	-3.13	Glyma.04G023900-1, Glyma.06G024100-1
163	*263004_at	AT1G54510	ATNEK1 (ARABIDOPSIS THALIANA NIMA-RELATED SERINE/THREONINE KINASE 1); ATP binding / kinase/ protein kinase/ protein serine/threonine kinase	1 (163)	-2.22	Glyma.10G161400-1
164	*263034_at	AT1G24020	MLP423 (MLP-LIKE PROTEIN 423)	1 (164)	-2.06	Glyma.01G034000-1, Glyma.02G032300-1
165	*263044_at	AT1G23360	UbiE/COQ5 methyltransferase family protein	1 (165)	-2.31	Glyma.02G037000-1, Glyma.01G028200-1
166	*263137_at	AT1G78660	Gamma-glutamyl hydrolase, putative / gamma-Glu-X carboxypeptidase, putative / conjugase, putative	1 (166)	-3.56	Glyma.13G267900-1
167	*263438_at	AT2G28660	Copper-binding family protein	1 (167)	-2.18	Glyma.15G051900-1
168	*263637_at	AT2G11890	Adenylate cyclase	1 (168)	-2.77	Glyma.18G285400-1
169	*263726_at	AT2G13610	ABC transporter family protein	1 (169)	-2.6	Glyma.08G000800-1, Glyma.05G192700-1, Glyma.06G154500-1
170	*263880_at	AT2G21960	Unknown protein	1 (170)	-3.08	Glyma.05G183600-1, Glyma.08G141400-1
171	*263904_at	AT2G36380	PDR6; ATPase, coupled to transmembrane movement of substances	1 (171)	-3.23	Glyma.03G192500-1
172	*264018_at	AT2G21170	TIM (TRIOSEPHOSPHATE ISOMERASE); catalytic/ triose-phosphate isomerase	1 (172)	-2.35	Glyma.13G146200-1
173	*264179_at	AT1G02180	Ferredoxin-related	1 (173)	-2.45	Glyma.04G055900-1
174	*264394_at	AT1G11860	Aminomethyltransferase, putative	1 (174)	-5.14	Glyma.17G012000-1, Glyma.07G262100-1
175	*264435_at	AT1G10360	ATGSTU18 (GLUTATHIONE S-TRANSFERASE TAU 18); glutathione transferase	1 (175)	-4.45	Glyma.01G040200-1, Glyma.02G024600-1
176	*264523_at	AT1G10030	ERG28 (Arabidopsis homolog of yeast ergosterol28)	1 (176)	-2.51	Glyma.06G089400-1, Glyma.04G087700-1
177	*264672_at	AT1G09750	Chloroplast nucleoid DNA-binding protein-related	1 (177)	-2.04	Glyma.06G093600-1
178	*264970_at	AT1G67280	Lactoylglutathione lyase, putative / glyoxalase I, putative	1 (178)	-2.39	Glyma.04G083100-1
179	*265066_at	AT1G03870	FLA9 (FASCICLIN-LIKE ARABINOOGALACTAN 9)	1 (179)	-3.53	Glyma.13G293500-1
180	*265261_at	AT2G42990	GDSL-motif lipase/hydrolase family protein	1 (180)	-2.03	Glyma.14G051000-1, Glyma.08G307200-1
181	*265377_at	AT2G05790	Glycosyl hydrolase family 17 protein	1 (181)	-2.02	Glyma.02G269000-1
182	*265400_at	AT2G10940	Protease inhibitor/seed storage/lipid transfer protein (LTP) family protein	1 (182)	-2.5	Glyma.13G160400-1, Glyma.17G111100-1
183	*265472_at	AT2G15580	Zinc finger (C3HC4-type RING finger) family protein	1 (183)	-2.39	Glyma.15G201800-1, Glyma.09G096300-1
184	*265474_at	AT2G15690	Pentatricopeptide (PPR) repeat-containing protein	1 (184)	-4.21	Glyma.07G128600-1
185	*265962_at	AT2G37460	Nodulin MtN21 family protein	1 (185)	-3.04	Glyma.19G173800-1, Glyma.03G172900-1
186	*266123_at	AT2G45180	Protease inhibitor/seed storage/lipid transfer protein (LTP) family protein	1 (186)	-3.92	Glyma.17G140200-1, Glyma.06G067000-1, Glyma.17G140400-1, Glyma.17G140300-1, Glyma.05G057700-1, Glyma.04G065600-1
187	*266329_at	AT2G01590	CRR3 (CHLORORESPIRATORY REDUCTION 3)	1 (187)	-4.2	Glyma.07G166400-1
188	*266483_at	AT2G47910	CRR6 (chlororespiratory reduction 6)	1 (188)	-3.26	Glyma.17G106200-1, Glyma.13G164900-1
189	*266636_at	AT2G35370	GDCH; glycine dehydrogenase (decarboxylating)	1 (189)	-5.28	Glyma.11G042200-1, Glyma.01G199700-1, Glyma.01G199700-2, Glyma.11G042200-1, Glyma.01G199700-1
190	*266716_at	AT2G46820	PSI-P (PHOTOSYSTEM I P SUBUNIT); DNA binding	1 (190)	-5.75	Glyma.07G049000-1, Glyma.16G017600-1
191	*266721_at	AT2G03220	FT1 (FUCOSYLTRANSFERASE 1); fucosyltransferase/ transferase, transferring glycosyl groups	1 (191)	-2.02	Glyma.07G022400-1, Glyma.07G022300-1, Glyma.07G022300-1
192	*266745_at	AT2G02950	PKS1 (PHYTOCHROME KINASE SUBSTRATE 1); protein binding	1 (192)	-2.24	Glyma.08G300500-1, Glyma.18G120000-1
193	*266767_at	AT2G46910	Plastid-lipid associated protein PAP / fibrillin family protein	1 (193)	-3.45	Glyma.14G134000-1, Glyma.07G002100-1
194	*267002_s_at	AT2G34430	LHB1B1; chlorophyll binding	1 (194)	-5.21	Glyma.16G162600-1, Glyma.16G165200-1, Glyma.16G165800-1, Glyma.16G165500-1
195	*267027_at	AT2G38330	MATE efflux family protein	1 (195)	-2.25	Glyma.07G156100-1
196	*267144_at	AT2G38110	GPAT6 (GLYCEROL-3-PHOSPHATE ACYLTRANSFERASE 6); 1-acylglycerol-3-phosphate O-acyltransferase/ acyltransferase	1 (196)	-2.32	Glyma.01G113200-1, Glyma.18G197800-1, Glyma.U025100-1, Glyma.07G146800-1, Glyma.06G255600-1
197	*267157_at	AT2G37630	AS1 (ASYMMETRIC LEAVES 1); DNA binding / protein homodimerization/ transcription factor	1 (197)	-2.3	Glyma.07G132400-1, Glyma.18G181300-1
198	*267182_at	AT2G23360	Transport protein-related	1 (198)	-3.98	Glyma.02G103700-1
199	*267388_at	AT2G44450	BGLU15 (BETA GLUCOSIDASE 15); catalytic/ cation binding / hydrolase, hydrolyzing O-glycosyl compounds	1 (199)	-3.16	Glyma.15G031400-1
200	*267452_at	AT2G33860	ETT (ETTIN); DNA binding / transcription factor	1 (200)	-2.47	Glyma.15G078800-1, Glyma.13G234200-1
201	*267497_at	AT2G30540	Glutaredoxin family protein	1 (201)	-2.92	Glyma.10G021300-1
202	*267530_at	AT2G41890	Curculin-like (mannose-binding) lectin family protein / PAN domain-containing protein	1 (202)	-2.65	Glyma.02G182200-1
203	*267635_at	AT2G42220	Rhodanese-like domain-containing protein	1 (203)	-4.26	Glyma.19G145800-1, Glyma.03G142800-1
204	*256237_at	AT3G12610	DRT100 (DNA-DAMAGE REPAIR/TOLERATION 100); nucleotide binding / protein binding	2 (1)	-2.35	Glyma.15G201900-1
205	*263373_at	AT2G20515	Unknown protein	2 (2)	-4.83	Glyma.03G163300-1
206	*254102_at	AT4G25050	ACP4 (acyl carrier protein 4); acyl carrier	3 (1)	-2.99	Glyma.05G201300-1
207	*262682_at	AT1G75900	Family II extracellular lipase 3 (EXL3)	3 (2)	-2.67	Glyma.17G259500-1
208	*248197_at	AT5G54190	PORA; oxidoreductase/ protochlorophyllide reductase	4 (1)	-5.29	Glyma.12G222200-1, Glyma.12G150400-1, Glyma.12G222200-1, Glyma.06G247100-1
209	*253477_at	AT4G32320	APX6; L-ascorbate peroxidase/ heme binding / peroxidase	4 (2)	-3.67	Glyma.06G068200-1
210	*259681_at	AT1G77760	NIA1 (NITRATE REDUCTASE 1); nitrate reductase	5 (1)	-2.26	Glyma.14G164900-1
211	*264006_at	AT2G22430	ATHB6; DNA binding / protein binding / sequence-specific DNA binding / transcription activator/ transcription factor	5 (2)	-4.39	Glyma.11G242200-1, Glyma.18G014900-1
212	*253070_at	AT4G37850	Basic helix-loop-helix (bHLH) family protein	6 (1)	-2.43	Glyma.15G005000-1
213	*259286_at	AT3G11480	BSMT1; S-adenosylmethionine-dependent methyltransferase	6 (2)	-2.42	Glyma.16G134000-1
214	*252387_at	AT3G47800	Aldose 1-epimerase family protein	7 (1)	-3.05	Glyma.18G257700-1
215	*256020_at	AT1G58290	HEMA1; glutamyl-tRNA reductase	7 (2)	-4.45	Glyma.02G218300-1, Glyma.14G185700-1
216	*250985_at	AT5G02830	Pentatricopeptide (PPR) repeat-containing protein	8 (1)	-3.33	Glyma.19G177700-4
217	*267411_at	AT2G34930	Disease resistance family protein	8 (2)	-2.53	Glyma.09G272100-1, Glyma.09G272100-2
218	*251665_at	AT3G57040	ARR9 (RESPONSE REGULATOR 9); transcription regulator/ two-component response regulator	9 (1)	-3.19	Glyma.04G247800-1, Glyma.13G077500-2
219	*252167_at	AT3G50560	Short-chain dehydrogenase/reductase (SDR) family protein	10 (1)	-3.71	Glyma.11G057800-1
220	*265111_at	AT1G62510	Protease inhibitor/seed storage/lipid transfer protein (LTP) family protein	11 (1)	-2.29	Glyma.15G163000-1
221	*245129_at	AT2G45350	CRR4 (CHLORORESPIRATORY REDUCTION 4)	12 (1)	-3.03	Glyma.03G026700-1
222	*247377_at	AT5G63180	Pectate lyase family protein	13 (1)	-2.62	Glyma.05G044000-1, Glyma.17G126500-1
223	*245253_at	AT4G15440	HPL1 (HYDROPEROXIDE LYASE 1); electron carrier/ heme binding / iron ion binding / monooxygenase	14 (1)	-4.16	Glyma.12G191400-1
224	*263738_at	AT1G60060	Unknown protein	15 (1)	-2.93	Glyma.06G042700-1, Glyma.04G041700-3, Glyma.04G041700-1
225	*246437_at	AT5G17540	Transferase family protein	16 (1)	-4.95	Glyma.03G244400-1
226	*267440_at	AT2G19070	SHT (SPERMIDINE HYDROXYCINNAMOYL TRANSFERASE); N-acyltransferase/ hydroxycinnamoyltransferase/ spermidine:caffeoyl CoA N-acyltransferase/ spermidine:coumaroyl CoA N-acyltransferase/ spermidine:feruloyl CoA N-acyltransferase/ spermidine:sinapoyl CoA N-acyl	17 (1)	-3.57	Glyma.10G060700-1, Glyma.10G061300-1, Glyma.18G103500-1
227	*252363_at	AT3G48460	GDSL-motif lipase/hydrolase family protein	18 (1)	-3.87	Glyma.05G044600-1, Glyma.17G127000-1
228	*264160_at	AT1G65450	Transferase family protein	19 (1)	-2.93	Glyma.18G166000-1
229	*255948_at	AT1G22060	LOCATED IN: vacuole; EXPRESSED IN: 23 plant structures; EXPRESSED DURING: 13 growth stages; BEST Arabidopsis thaliana protein match is: F-box family protein (TAIR:AT1G22000.1); Has 67094 Blast hits to 30189 proteins in 1408 species: Archae - 880; Bacteria - 6261; Metazoa - 35085; Fungi - 5326; Plants - 2622; Viruses - 293; Other Eukaryotes - 16627 (source: NCBI BLink).	20 (1)	-2.18	Glyma.04G107100-2
230	*250220_at	AT5G14210	Leucine-rich repeat transmembrane protein kinase, putative	21 (1)	-3.89	Glyma.06G171700-1
231	*250680_at	AT5G06570	Hydrolase	22 (1)	-2.1	Glyma.19G202900-1
232	*255872_at	AT2G30360	SIP4 (SOS3-INTERACTING PROTEIN 4); kinase/ protein kinase	23 (1)	-3.33	Glyma.09G276600-1
233	*266469_at	AT2G31180	MYB14 (MYB DOMAIN PROTEIN 14); DNA binding / transcription factor	24 (1)	-4.08	Glyma.13G303200-1
234	*253502_at	AT4G31940	CYP82C4; electron carrier/ heme binding / iron ion binding / monooxygenase/ oxygen binding	25 (1)	-3.49	Glyma.11G060200-1, Glyma.01G181900-1
235	*252534_at	AT3G46130	MYB111 (MYB DOMAIN PROTEIN 111); DNA binding / transcription factor	26 (1)	-2.79	Glyma.13G333200-4, Glyma.13G333200-1
236	*264527_at	AT1G30760	FAD-binding domain-containing protein	27 (1)	-4.03	Glyma.08G080600-1
237	*257793_at	AT3G26960	Unknown protein	28 (1)	-2.08	Glyma.16G053200-1, Glyma.19G096200-1
238	*265722_at	AT2G40100	LHCB4.3 (light harvesting complex PSII); chlorophyll binding	29 (1)	-4.16	Glyma.18G028400-1
239	*252066_at	AT3G51550	FER (FERONIA); kinase/ protein kinase	30 (1)	-3.19	Glyma.18G270600-1
240	*266447_at	AT2G43290	MSS3 (multicopy suppressors of snf4 deficiency in yeast 3); calcium ion binding	31 (1)	-2.18	Glyma.17G112000-1
241	*256034_at	AT1G07080	Gamma interferon responsive lysosomal thiol reductase family protein / GILT family protein	32 (1)	-3.2	Glyma.06G218000-1
242	*260587_at	AT1G53210	Sodium/calcium exchanger family protein / calcium-binding EF hand family protein	33 (1)	-3.76	Glyma.13G272300-1
243	*245524_at	AT4G15920	INVOLVED IN: biological_process unknown; LOCATED IN: endomembrane system, integral to membrane, membrane; EXPRESSED IN: 23 plant structures; EXPRESSED DURING: 13 growth stages; CONTAINS InterPro DOMAIN/s: MtN3 and saliva related transmembrane protein, conserved region (InterPro:IPR018169), RAG1-activating protein 1 homologue (InterPro:IPR018179), MtN3 and saliva related transmembrane protein (Int…	34 (1)	-3.82	Glyma.09G043200-1
244	*253692_at	AT4G29720	ATPAO5 (Polyamine oxidase 5); amine oxidase/ electron carrier/ oxidoreductase	35 (1)	-2.45	Glyma.15G169600-1
245	*259736_at	AT1G64390	AtGH9C2 (Arabidopsis thaliana glycosyl hydrolase 9C2); carbohydrate binding / catalytic/ hydrolase, hydrolyzing O-glycosyl compounds	36 (1)	-2.24	Glyma.05G216400-1, Glyma.08G022300-1
246	*263867_at	AT2G36830	GAMMA-TIP (GAMMA TONOPLAST INTRINSIC PROTEIN); water channel	37 (1)	-2.61	Glyma.03G185900-1, Glyma.19G186100-1
247	*246535_at	AT5G15900	Unknown protein	38 (1)	-2.77	Glyma.19G041300-1, Glyma.13G049000-1
248	*253974_at	AT4G26540	Kinase	39 (1)	-2.85	Glyma.02G302600-1, Glyma.14G011500-1
249	*253255_at	AT4G34760	Auxin-responsive family protein	40 (1)	-2.22	Glyma.02G049200-1
250	*248046_at	AT5G56040	Leucine-rich repeat protein kinase, putative	41 (1)	-3.63	Glyma.08G333200-1, Glyma.18G073600-1
251	*267141_at	AT2G38090	Myb family transcription factor	42 (1)	-2.23	Glyma.11G227200-1
252	*245443_at	AT4G16730	Lyase/ magnesium ion binding	43 (1)	-2.61	Glyma.06G291800-1
253	*263277_at	AT2G14110	FUNCTIONS IN: molecular_function unknown; INVOLVED IN: biological_process unknown; LOCATED IN: cellular_component unknown; EXPRESSED IN: 24 plant structures; EXPRESSED DURING: 15 growth stages; CONTAINS InterPro DOMAIN/s: HAD-superfamily phosphatase, subfamily IIIC (InterPro:IPR010033); Has 209 Blast hits to 204 proteins in 90 species: Archae - 0; Bacteria - 19; Metazoa - 51; Fungi - 76; Plants -…	44 (1)	-2.24	Glyma.07G181900-1, Glyma.07G181900-1
254	*258338_at	AT3G16150	L-asparaginase, putative / L-asparagine amidohydrolase, putative	45 (1)	-3.51	Glyma.14G086300-3
255	*260814_at	AT1G43710	Emb1075 (embryo defective 1075); carboxy-lyase/ catalytic/ pyridoxal phosphate binding	46 (1)	-3.53	Glyma.08G076400-1
256	*252079_at	AT3G51630	WNK5 (WITH NO LYSINE (K) KINASE 5); protein kinase	47 (1)	-3.24	Glyma.01G132000-1
257	*258007_at	AT3G19420	ATPEN2 (ARABIDOPSIS THALIANA PTEN 2); phosphatase/ protein tyrosine phosphatase	48 (1)	-2.15	Glyma.01G189500-1
258	*245444_at	AT4G16740	ATTPS03; (E)-beta-ocimene synthase/ myrcene synthase	49 (1)	-4.03	Glyma.13G321100-1, Glyma.12G179500-1, Glyma.13G321100-1
259	*262482_at	AT1G17020	SRG1 (SENESCENCE-RELATED GENE 1); oxidoreductase, acting on diphenols and related substances as donors, oxygen as acceptor / oxidoreductase, acting on paired donors, with incorporation or reduction of molecular oxygen, 2-oxoglutarate as one donor, and inc	50 (1)	-2.55	Glyma.05G137500-1
260	*248932_at	AT5G46050	PTR3 (PEPTIDE TRANSPORTER 3); dipeptide transporter/ transporter/ tripeptide transporter	51 (1)	-2.89	Glyma.10G183900-1
261	*257805_at	AT3G18830	ATPLT5 (POLYOL TRANSPORTER 5); D-ribose transmembrane transporter/ D-xylose transmembrane transporter/ carbohydrate transmembrane transporter/ galactose transmembrane transporter/ glucose transmembrane transporter/ glycerol transmembrane transporter/ mann	52 (1)	-2.93	Glyma.11G119600-1, Glyma.12G044700-1
262	*263406_at	AT2G04160	AIR3; serine-type endopeptidase	53 (1)	-2.05	Glyma.05G152200-1
263	*262980_at	AT1G75680	AtGH9B7 (Arabidopsis thaliana glycosyl hydrolase 9B7); catalytic/ hydrolase, hydrolyzing O-glycosyl compounds	54 (1)	-3.84	Glyma.06G025100-1, Glyma.04G025000-1
264	*261639_at	AT1G50010	TUA2; structural constituent of cytoskeleton	55 (1)	-4.06	Glyma.01G197500-1
265	*266921_at	AT2G45970	CYP86A8; fatty acid (omega-1)-hydroxylase/ oxygen binding	56 (1)	-3.84	Glyma.08G015600-1, Glyma.05G208900-1
266	*254815_at	AT4G12420	SKU5; copper ion binding / oxidoreductase	57 (1)	-2.9	Glyma.17G138300-3, Glyma.05G056100-1, Glyma.17G138300-2, Glyma.17G138300-1
267	*247404_at	AT5G62890	Permease, putative	58 (1)	-2.74	Glyma.06G184800-1
268	*248238_at	AT5G53900	Unknown protein	59 (1)	-3.11	Glyma.13G274700-1
269	*266516_at	AT2G47880	Glutaredoxin family protein	60 (1)	-3.82	Glyma.02G153000-1
270	*255786_at	AT1G19670	ATCLH1 (ARABIDOPSIS THALIANA CORONATINE-INDUCED PROTEIN 1); chlorophyllase	61 (1)	-5.66	Glyma.07G096900-1
271	*265305_at	AT2G20340	Tyrosine decarboxylase, putative	62 (1)	-3.08	Glyma.03G167900-1
272	*245593_at	AT4G14550	IAA14 (INDOLE-3-ACETIC ACID INDUCIBLE 14); protein binding / transcription factor/ transcription repressor	63 (1)	-4.05	Glyma.10G180100-1, Glyma.20G210400-1
273	*263024_at	AT1G23980	Zinc finger (C3HC4-type RING finger) family protein	64 (1)	-2.78	Glyma.18G135300-1
274	*246038_s_at	AT5G19460	Atnudt20 (Arabidopsis thaliana Nudix hydrolase homolog 20); hydrolase	65 (1)	-3.72	Glyma.18G076000-1
275	*266321_at	AT2G46660	CYP78A6; electron carrier/ heme binding / iron ion binding / monooxygenase/ oxygen binding	66 (1)	-2.63	Glyma.16G021200-1
276	*245769_at	AT1G30220	INT2 (INOSITOL TRANSPORTER 2); carbohydrate transmembrane transporter/ sugar:hydrogen symporter	67 (1)	-3.74	Glyma.08G098400-1
277	*246990_at	AT5G67360	ARA12; serine-type endopeptidase	68 (1)	-4.11	Glyma.04G044600-1, Glyma.06G045100-1, Glyma.14G087500-1, Glyma.17G236800-1
278	*250744_at	AT5G05840	Unknown protein	69 (1)	-3.83	Glyma.11G225700-1
279	*261248_at	AT1G20030	Pathogenesis-related thaumatin family protein	70 (1)	-2.33	Glyma.06G023900-1
280	*246991_at	AT5G67400	Peroxidase 73 (PER73) (P73) (PRXR11)	71 (1)	-2.75	Glyma.05G103600-1
281	*254816_at	AT4G12440	Adenine phosphoribosyltransferase, putative	72 (1)	-2.52	Glyma.17G138800-1
282	*259399_at	AT1G17710	Phosphatase	73 (1)	-2.58	Glyma.13G351600-1
283	*247478_at	AT5G62360	Invertase/pectin methylesterase inhibitor family protein	74 (1)	-3.93	Glyma.09G231900-1
284	*254459_at	AT4G21200	GA2OX8 (GIBBERELLIN 2-OXIDASE 8); gibberellin 2-beta-dioxygenase	75 (1)	-3.26	Glyma.11G003200-1
285	*261728_at	AT1G76160	Sks5 (SKU5 Similar 5); copper ion binding / oxidoreductase	76 (1)	-3.2	Glyma.06G307100-1, Glyma.06G307100-1
286	*250337_at	AT5G11790	Ndr family protein	77 (1)	-2.58	Glyma.06G051500-1
287	*249765_at	AT5G24030	SLAH3 (SLAC1 HOMOLOGUE 3); transporter	78 (1)	-3.21	Glyma.16G173500-1, Glyma.09G126500-1, Glyma.09G126900-1
288	*251154_at	AT3G63110	ATIPT3 (ARABIDOPSIS THALIANA ISOPENTENYLTRANSFERASE 3); ATP binding / tRNA isopentenyltransferase/ transferase, transferring alkyl or aryl (other than methyl) groups	79 (1)	-2.67	Glyma.10G025300-1
289	*250828_at	AT5G05250	Unknown protein	80 (1)	-2.04	Glyma.06G142900-1
290	*262868_at	AT1G64980	Unknown protein	81 (1)	-3.82	Glyma.12G014400-1
291	*248263_at	AT5G53370	PMEPCRF (PECTIN METHYLESTERASE PCR FRAGMENT F); pectinesterase	82 (1)	-3.03	Glyma.06G128500-1
292	*261881_at	AT1G80760	NIP6;1 (NOD26-LIKE INTRINSIC PROTEIN 6;1); boron transporter/ glycerol transmembrane transporter/ urea transmembrane transporter/ water channel/ water transporter	83 (1)	-3.38	Glyma.15G003900-1
293	*249190_at	AT5G42750	BKI1 (BRI1 kinase inhibitor 1); protein heterodimerization	84 (1)	-2.19	Glyma.06G039100-1, Glyma.04G038100-1
294	*262162_at	AT1G78020	Senescence-associated protein-related	85 (1)	-3.12	Glyma.06G105800-1
295	*252316_at	AT3G48700	ATCXE13 (ARABIDOPSIS THALIANA CARBOXYESTERASE 13); hydrolase	86 (1)	-4.96	Glyma.17G243700-1
296	*265886_at	AT2G25620	Protein phosphatase 2C, putative / PP2C, putative	87 (1)	-2.18	Glyma.17G105800-1
297	*248171_at	AT5G54680	ILR3 (iaa-leucine resistant3); DNA binding / transcription factor	88 (1)	-2.49	Glyma.15G062600-1
298	*263687_at	AT1G26940	Peptidyl-prolyl cis-trans isomerase cyclophilin-type family protein	89 (1)	-2.66	Glyma.02G105500-1, Glyma.02G105500-2
299	*249191_at	AT5G42760	INVOLVED IN: biological_process unknown; LOCATED IN: cellular_component unknown; EXPRESSED IN: 21 plant structures; EXPRESSED DURING: 13 growth stages; CONTAINS InterPro DOMAIN/s: Conserved hypothetical protein CHP00027, methylltransferase (InterPro:IPR011610), O-methyltransferase, N-terminal (InterPro:IPR003455); Has 888 Blast hits to 888 proteins in 139 species: Archae - 36; Bacteria - 741; Met…	90 (1)	-3.97	Glyma.06G032100-1
300	*265768_at	AT2G48020	Sugar transporter, putative	91 (1)	-2.32	Glyma.03G149200-1
301	*253099_s_at	AT4G37530	Peroxidase, putative	92 (1)	-2.05	Glyma.11G049600-1
302	*255419_at	AT4G03230	ATP binding / kinase/ protein kinase/ protein serine/threonine kinase/ protein tyrosine kinase/ sugar binding	93 (1)	-2.7	Glyma.12G198100-1
303	*256503_at	AT1G75250	ATRL6 (ARABIDOPSIS RAD-LIKE 6); transcription factor	94 (1)	-2.85	Glyma.14G067100-1
304	*263549_at	AT2G21650	MEE3 (MATERNAL EFFECT EMBRYO ARREST 3); DNA binding / transcription factor	95 (1)	-2.37	Glyma.03G125000-1
305	*258584_at	AT3G04090	SIP1A (SMALL AND BASIC INTRINSIC PROTEIN 1A); water channel	96 (1)	-2.99	Glyma.06G307000-1, Glyma.12G097800-1
306	*246231_at	AT4G37080	Unknown protein	97 (1)	-2.98	Glyma.01G184600-1
307	*266929_at	AT2G45850	DNA-binding family protein	98 (1)	-2.73	Glyma.09G260600-1
308	*249911_at	AT5G22740	ATCSLA02; mannan synthase/ transferase, transferring glycosyl groups	99 (1)	-3.61	Glyma.12G084600-1, Glyma.11G189600-1
309	*258269_at	AT3G15690	Biotin carboxyl carrier protein of acetyl-CoA carboxylase-related	100 (1)	-3.09	Glyma.15G010300-1
310	*254835_s_at	AT4G12320	CYP706A6; electron carrier/ heme binding / iron ion binding / monooxygenase/ oxygen binding	101 (1)	-2.04	Glyma.07G218200-1
311	*247443_at	AT5G62720	Integral membrane HPP family protein	102 (1)	-2.26	Glyma.17G096600-1
1) fold change [log2(DR2/DR1)]
